# Supplementary material for: Metatranscriptomic Analysis of Oil-Exposed Seawater Bacterial Communities Archived by an Environmental Sample Processor (ESP)
Source: Microorganisms. 2020 May 15;8(5):744. doi: 10.3390/microorganisms8050744 (PMC7284936; doi:10.3390/microorganisms8050744)
Supplement: Supplementary file 1 [file microorganisms-08-00744-s001.zip]

Archive with 7 entries (7 files):
- Supplementary Materials-revised.pdf
- Table S3 Chemistry.xlsx
- Table S5 Taxonomy.xlsx
- Table S6 All CDS collapsed annotations.xlsx
- Table S7 Upregulated CDS.xlsx
- Table S8 KEGG analysis.xlsx
- Table S9 Viral CDS analysis.xlsx
