# Supplementary material for: Metatranscriptomic Analysis of Oil-Exposed Seawater Bacterial Communities Archived by an Environmental Sample Processor (ESP)
Source: Microorganisms. 2020 May 15;8(5):744. doi: 10.3390/microorganisms8050744 (PMC7284936; doi:10.3390/microorganisms8050744)
Supplement: Supplementary file 1 [file microorganisms-08-00744-s001.zip › Table S6 All CDS collapsed annotations.xlsx]

## Sheet: BLAST
Table S6.1. Blast analysis of the predicted CDS against the NCBI protein (nr) database. The original table was collapsed on unique annotations and TPM counts from genes with identical annotation were summed.
	TPM count
NCBI nr annotations	T0	T4C	T4O	T7C	T7O
1RE6_A Chain A, Localisation of Dynein Light Chains 1 and 2 and their Pro-apoptotic Ligands	9.6155	0	0.2013	0	0
2JR2_A Chain A, Solution NMR structure of homodimer CPS_2611 from Colwellia psychrerythraea. Northeast Structural Genomics Consortium target CsR4.	0	0.4633	0	0.8199	0.9384
2V27_A Chain A, Structure of the cold active phenylalanine hydroxylase from Colwellia psychrerythraea 34H	0	51.3841	81.4543	55.3158	36.3329
2XH8_A Chain A, X-Ray Structure Of 119-141 Znua Deletion Mutant From Salmonella Enterica.	2.6525	1.34	1.2911	2.7593	2.5659
2YPM_A Chain A, LAFCA THIOREDOXIN	1.5902	0	0.1124	0	0
3EEZ_A Chain A, putative Mandelate racemase/muconate lactonizing enzyme	3.6289	0.2105	0.108	0.1118	0
3IC9_A Chain A, The Structure Of Dihydrolipoamide Dehydrogenase From Colwellia Psychrerythraea 34h.	0	13.7201	6.369	35.7434	3.7914
4U3H_A Chain A, Crystal Structure Of Fn3con	0.2011	0.3879	0.2274	0.0588	0
5DK6_A Chain A, Crystal Structure Of A 5'-methylthioadenosine/s-adenosylhomocysteine (mta/sah) Nucleosidase (mtan) From Colwellia Psychrerythraea 34h (cps_4743, Target Psi-029300) In Complex With Adenine At 2.27 A Resolution	0	0.9288	0	0.8453	0.1612
5N97_A Chain A, Structure of the C. crescentus S-layer	2.6194	4.4939	4.2575	8.2668	2.1482
5N9Z_I Chain I, Ribulose-1,5-bisphosphate carboxylase/oxygenase small subunit	21.8311	18.841	23.1674	18.559	20.4132
5OYA_I Chain I, Rubisco small subunit	10.9213	19.1026	22.0097	19.3105	21.7829
6A4E_A Chain A, Oligoribonuclease	0	1.6448	0.7669	0.6351	2.1806
6C1E_A Chain A, NavAb NormoPP mutant	0	0.4096	0.4201	0	0
6H7G_A Chain A, Phosphoribulokinase, chloroplastic	2.0111	0	0.1421	0	0
6IGZ_7 Chain 7, Lhca-h	2.4076	0.2654	0	0	0
6N4I_A Chain A, Nav1.7 VSD2-NavAb channel chimera protein	0	9.9317	2.0224	15.3528	0.9762
A1W445.1 RecName: Full=Phosphoribosyl-AMP cyclohydrolase; Short=PRA-CH	1.3675	0.3768	0.8697	1.2003	1.2593
A7Q5X9.1 RecName: Full=40S ribosomal protein S3a-2	1.776	0	0	0	0
A7U6E7.1 RecName: Full=Major capsid protein; Short=MCP	18.2041	0.0981	0.3597	0	0
A7U6E9.1 RecName: Full=Major capsid protein; Short=MCP	47.8176	0.8478	0.8911	0	0.0686
A7U6F0.1 RecName: Full=Major capsid protein; Short=MCP	27.3997	0.0708	0.211	0.2975	0.4299
A8CEP3.1 RecName: Full=Calmodulin; Short=CaM	9.131	0.1755	0	0.2485	0
A8ETK8.1 RecName: Full=Glutamyl-tRNA(Gln) amidotransferase subunit A; Short=Glu-ADT subunit A	0	1.1419	0.0976	1.3135	0
AAA28585.1 G protein alpha subunit [Drosophila melanogaster]	3.0731	0	0.2171	0	0.2573
AAA33907.1 histone 3 [Oryza sativa]	1.7623	0.3885	0.0996	0.1031	0.7081
AAA67126.1 ribulose-1,5-bisphosphate carboxylase/oxygenase large subunit, partial (chloroplast) [Gelidium sp.]	1.3675	0	0	0	0
AAA73465.1 F1-ATPase beta subunit, partial (mitochondrion) [Leishmania donovani]	0	0.1923	0.1972	0	0
AAA74057.1 ribulose-1,5-bisphosphate carboxylase/oxygenase large-subunit, partial (chloroplast) [Pyramimonas cyclotreta]	35.214	30.2869	30.776	29.6576	23.8117
AAA74058.1 ribulose-1,5-bisphosphate carboxylase/oxygenase large-subunit, partial (chloroplast) [Pyramimonas olivacea]	1.4245	0.5234	0.4026	0.8335	0.477
AAA74068.1 ribulose-1,5-bisphosphate carboxylase/oxygenase large subunit, partial (chloroplast) [Cymbomonas tetramitiformis]	40.2662	5.6523	10.0923	8.6689	9.7943
AAA80655.1 BiP [Phaeodactylum tricornutum]	0.8205	0.1507	0	0.2401	0
AAA81471.1 acetyl-CoA carboxylase [Cyclotella cryptica]	0	0	0.0644	0.4292	0.6216
AAA87204.1 ribulose-1,5-bisphosphate carboxylase/oxygenase large subunit, partial (chloroplast) [Bathycoccus prasinos]	136.411	59.5375	68.8957	62.316	64.4519
AAA87206.1 ribulose-1,5-bisphosphate carboxylase/oxygenase large subunit, partial (chloroplast) [Mamiella sp.]	14.793	7.6089	12.1714	5.4822	5.724
AAA87211.1 ribulose-1,5-bisphosphate carboxylase/oxygenase large subunit, partial (chloroplast) [Pterosperma cristatum]	0	1.4967	0	0	0.214
AAA99875.1 heat shock protein [Euplotes eurystomus]	1.2901	0	0	0	0
AAB03570.1 cytochrome oxidase subunit I (mitochondrion) [Euglena gracilis]	1.9829	1.4319	1.7586	2.1606	2.2438
AAB04940.1 Hsp70 [Sterkiella nova]	0.179	1.233	0	0.5761	0
AAB19095.1 ribulose-1,5-bisphosphate carboxylase/oxygenase large subunit (chloroplast) [unidentified diatom endosymbiont of Peridinium foliaceum]	38.8311	13.1422	11.6908	11.7314	5.7946
AAB27626.1 type 1 actin, partial [Emiliania huxleyi]	11.3961	0.1697	0.0871	0	0.2063
AAB48456.1 beta-tubulin [Homo sapiens]	10.9403	0.3768	0	0.2001	0
AAB49413.1 actin [Biomphalaria glabrata]	3.3707	0	0.4083	0	0
AAB53644.1 transposase [Escherichia coli]	0	0	0	0.4226	0
AAB70098.1 fucoxanthin-chlorophyll a/c light-harvesting protein, partial [Skeletonema costatum]	0.4815	0	0	0	0
AAB70099.1 fucoxanthin-chlorophyll a/c light-harvesting protein, partial [Skeletonema costatum]	0.7597	0.0698	0.1432	0	0
AAB70100.1 fucoxanthin-chlorophyll a/c light-harvesting protein, partial [Skeletonema costatum]	0.7123	0.0981	0	0.0521	0
AAB70104.1 fucoxanthin-chlorophyll a/c light-harvesting protein, partial [Skeletonema costatum]	2.9473	0.0812	0.5831	0	0
AAB70105.1 fucoxanthin-chlorophyll a/c light-harvesting protein, partial [Skeletonema costatum]	30.152	0.399	1.5769	1.0796	0.8763
AAB80924.1 fucoxanthin-chlorophyll a/c light-harvesting protein, partial [Skeletonema costatum]	3.7987	0.0698	0	0	0.1696
AAC03123.1 DNA adenine methyltransferase [Paramecium bursaria Chlorella virus NY2A]	0	0.1273	0.1306	0	0
AAC05363.1 heat-shock protein Hsp70, partial [Eunicella cavolinii]	0.4274	0.1178	0	0	0
AAC14137.1 RNA polymerase II largest subunit, partial [Dictyostelium discoideum]	1.0055	0	0	0	0
AAC15788.1 ribulose-1,5-bisphosphate carboxylase/oxygenase large-subunit, partial (chloroplast) [Pyramimonas sp. 'Greenland']	5.8076	4.5291	5.3269	3.3021	2.3483
AAC24782.1 F1-ATPase alpha subunit, partial (mitochondrion) [Acorus calamus]	0.9768	0	0.7362	0.2858	0
AAC25693.1 paraflagellar rod protein PR40 [Euglena gracilis]	0	0.0834	0.342	0.2213	0.3039
AAC37245.1 glyceraldehyde-3-phosphate dehydrogenase [Euglena gracilis]	1.2092	0.6058	0.2175	0.2895	0.3681
AAC47528.1 actin-binding protein fragmin P [Physarum polycephalum]	1.1271	0.207	0.2124	0	0
AAC72001.1 heat shock protein 70 [Toxoplasma gondii]	1.5366	0.7409	0.3652	0.0375	0.4625
AAC79711.1 chlorophyll a/b binding protein [Acetabularia acetabulum]	4.884	0	0	0	0
AAC79726.1 small heat shock protein [Thermotoga maritima]	0	1.4745	1.7645	1.6526	1.7919
AAC94976.1 cytochrome C oxidase subunit I, partial (mitochondrion) [Chattonella marina var. antiqua]	7.2114	0.2834	0.3782	0.4264	0.1036
AAC99646.1 actin [Euglena gracilis]	0.4528	0.4612	0.4958	0.3416	0.0818
AAD01872.1 glyceraldehyde-3-phosphate dehydrogenase [Lingulodinium polyedra]	2.442	0.4037	0.138	0.1429	0
AAD12068.1 cytochrome oxidase subunit I, partial (mitochondrion) [Pavlova lutheri]	0.3319	0.4573	0.3753	0.1942	0.2223
AAD12069.1 reverse transcriptase homolog (mitochondrion) [Pavlova lutheri]	0.4861	0.7143	0.458	0.1896	0.434
AAD17381.1 dsRNA viral RNA-dependent RNA polymerase (mitochondrion) [Thanatephorus cucumeris]	4.6297	0	0	0	0
AAD20318.1 S-adenosyl-homocysteine hydrolase like protein, partial [Alexandrium fundyense]	0	0.4831	0	0.2565	0
AAD20769.1 cytochrome b, partial [Prochlorococcus sp.]	20.1075	1.0018	0.2647	0.137	0.1506
AAD21847.1 elongation factor 1-alpha, partial [Eurytemora affinis]	2.5966	0	0	0	0
AAD22590.1 ribulose-1,5-bisphosphate carboxylase/oxygenase large subunit (chloroplast) [Isthmoplea sphaerophora]	4.5802	3.2453	6.8888	4.0202	5.6418
AAD33872.1 alpha-tubulin, partial [Homo sapiens]	10.2121	0	0	0	0
AAD38857.1 cytochrome oxidase subunit II (mitochondrion) [Euglena gracilis]	0.462	0.3819	1.0882	0.3605	0.4125
AAD41093.1 sexually induced protein 1 [Conticribra weissflogii]	4.4069	0.2117	0.3157	0	0
AAD41094.1 sexually induced protein 2 [Conticribra weissflogii]	1.3149	0	0	0	0
AAD44701.1 PSII CP47 apoprotein (chloroplast) [Heterocapsa triquetra]	38.9538	8.1355	5.9381	5.2402	4.3298
AAD44702.1 PSII CP43 apoprotein (chloroplast) [Heterocapsa triquetra]	0	0	0.0903	0.187	0.6419
AAD44703.1 ATP synthase CF1 subunit alpha (chloroplast) [Heterocapsa triquetra]	3.4902	0.2692	0.6018	0	0
AAD49555.1 b-tubulin [Entosiphon sulcatum]	0	0.6144	0.2101	0.2174	0
AAF34325.1 cytosolic glyceraldehyde-3-phosphate dehydrogenase [Phaeodactylum tricornutum]	0	0.314	0.6442	0.5001	0
AAF43779.1 apocytochrome b, partial (mitochondrion) [Tetraselmis aff. maculata]	2.0631	0	0.4998	0.1725	0.2961
AAF43780.1 cytochrome c oxidase subunit I, partial (mitochondrion) [Tetraselmis aff. maculata]	0	0.2771	0.4263	0.1471	0.1684
AAF43781.1 cytochrome c oxidase subunit II (mitochondrion) [Tetraselmis aff. maculata]	5.6224	0.5911	0.7783	0.3094	0.5528
AAF60360.1 cytochrome oxidase subunit I, partial (mitochondrion) [Neocalanus plumchrus]	4.884	0	0	0	0
AAF66987.1 heat shock protein 70 [Wuchereria bancrofti]	0.3841	0	0	0	0
AAF67673.1 maturation protein [Enterobacteria phage KU1]	2.5474	0.4433	0.5684	0.7061	0.7632
AAF71706.1 elongation factor 2, partial [Euglena gracilis]	1.7891	1.045	0.5392	0.5898	1.1015
AAF73303.1 photosystem II D2 protein, partial (chloroplast) [Zamia furfuracea]	0	0.1327	0.2722	0.4226	0.1612
AAF81520.1 light-harvesting complex protein LHCC4, partial [Guillardia theta]	2.5641	0	0	0	0
AAF89450.1 cytochrome c oxidase subunit II, partial (mitochondrion) [Pythium volutum]	22.524	6.4281	5.1724	2.7654	1.1448
AAF99321.1 cytochrome c oxidase subunit 1, partial (mitochondrion) [Allomyces arbusculus]	30.1922	0.4894	0.251	0.1299	0
AAG10439.2 predicted threonine dehydratase [uncultured marine gamma proteobacterium EBAC31A08]	4.1239	1.5762	2.3123	1.9071	2.8954
AAG10440.1 predicted secreted protein [uncultured marine gamma proteobacterium EBAC31A08]	2.692	0.4203	0.6467	0.722	0.6911
AAG10441.1 predicted 5-formyltetrahydrofolate cyclo-ligase [uncultured marine gamma proteobacterium EBAC31A08]	1.9587	0.2944	0.8052	1.094	0.7751
AAG10442.1 predicted Xaa-Pro aminopeptidase [uncultured marine gamma proteobacterium EBAC31A08]	8.0286	4.3986	7.7759	5.8928	7.2036
AAG10443.1 predicted quinone biosynthesis monooxygenase [uncultured marine gamma proteobacterium EBAC31A08]	4.1521	0.1947	0.8739	0.6462	1.2128
AAG10444.1 predicted 50S ribosomal protein L28 [uncultured marine gamma proteobacterium EBAC31A08]	13.4157	6.2262	8.7103	13.2017	10.6171
AAG10446.1 predicted primosomal protein N' (replication factor Y) - superfamily II helicase [uncultured marine gamma proteobacterium EBAC31A08]	1.9704	0.0887	0.4603	0.6413	0.5926
AAG10447.1 predicted N-acetylmuramoyl-L-alanine amidase [uncultured marine gamma proteobacterium EBAC31A08]	1.6397	0.5422	1.1354	0.9835	0.7687
AAG10449.1 predicted kinase of the phosphomethylpyrimidine kinase (ThiD) family [uncultured marine gamma proteobacterium EBAC31A08]	3.552	2.1572	2.6981	3.5074	2.4181
AAG10450.1 predicted eukaryote-type paraoxonase [uncultured marine gamma proteobacterium EBAC31A08]	4.436	0.3581	1.0065	1.9851	1.8369
AAG10451.1 predicted alpha/beta hydrolase [uncultured marine gamma proteobacterium EBAC31A08]	5.4655	1.9866	2.0706	2.5177	3.4655
AAG10452.1 predicted MutT superfamily hydrolase [uncultured marine gamma proteobacterium EBAC31A08]	2.9673	1.2442	1.9487	1.6231	2.7115
AAG10453.1 predicted metallobeta lactamase fold protein [uncultured marine gamma proteobacterium EBAC31A08]	2.6991	0.4958	1.0535	1.617	0.5164
AAG10455.1 predicted deoxypurine kinase [uncultured marine gamma proteobacterium EBAC31A08]	3.08	1.6549	1.5669	1.3968	2.0111
AAG10456.1 predicted poly(A) polymerase [uncultured marine gamma proteobacterium EBAC31A08]	2.4123	0.1375	0.1176	1.8009	0.6406
AAG10457.1 predicted DskA family protein with conserved Cysteine [uncultured marine gamma proteobacterium EBAC31A08]	0	0.3039	0.3117	0	0.2462
AAG10458.1 predicted ribokinase family sugar kinase [uncultured marine gamma proteobacterium EBAC31A08]	4.1968	3.4128	3.2577	4.6719	3.3557
AAG10459.2 predicted glutamate-1-semialdehyde aminotransferase [uncultured marine gamma proteobacterium EBAC31A08]	3.215	1.7717	2.1276	1.8812	2.5469
AAG10461.1 predicted metallopeptidase of the G-G peptidase family [uncultured marine gamma proteobacterium EBAC31A08]	4.97	1.142	2.3227	1.3281	3.4386
AAG10462.1 predicted proline dehydrogenase [uncultured marine gamma proteobacterium EBAC31A08]	3.7837	1.6756	2.7594	1.9373	2.6131
AAG10463.1 predicted tyrosyl-tRNA synthetase [uncultured marine gamma proteobacterium EBAC31A08]	2.5292	1.3218	2.6622	1.9648	2.9496
AAG10464.1 predicted prolyl endopeptidase [uncultured marine gamma proteobacterium EBAC31A08]	5.9749	2.1297	3.442	2.5823	2.5043
AAG10465.1 predicted unknown protein [uncultured marine gamma proteobacterium EBAC31A08]	14.8924	9.7854	30.8068	13.6858	38.2363
AAG10466.1 predicted cation efflux pump [uncultured marine gamma proteobacterium EBAC31A08]	4.9084	1.4697	2.2795	2.5168	1.4156
AAG10467.1 predicted TonB-dependent receptor protein [uncultured marine gamma proteobacterium EBAC31A08]	19.0678	13.1754	12.9338	22.0404	12.7714
AAG10468.1 predicted conserved membrane protein [uncultured marine gamma proteobacterium EBAC31A08]	1.3898	1.534	0.9046	2.4002	1.2099
AAG10469.1 predicted LicA, choline kinase involved in LPS biosynthesis [uncultured marine gamma proteobacterium EBAC31A08]	0.8547	0.3533	0.1208	0.5001	0.4293
AAG10470.1 predicted NAD-dependent formate dehydrogenase [uncultured marine gamma proteobacterium EBAC31A08]	21.2478	13.6762	22.4665	12.0522	18.2163
AAG10471.1 predicted 2-nitropropane dioxygenase [uncultured marine gamma proteobacterium EBAC31A08]	10.4039	5.1663	9.104	7.6264	8.8701
AAG10472.1 predicted oxidoreductase [uncultured marine gamma proteobacterium EBAC31A08]	5.848	1.3944	3.3797	2.2374	2.548
AAG10473.1 predicted CsgA, Rossman fold oxidoreductase [uncultured marine gamma proteobacterium EBAC31A08]	3.8224	3.6896	4.771	2.8341	5.0403
AAG10476.1 predicted phosphopantetheine adenylyltransferase [uncultured marine gamma proteobacterium EBAC31A08]	5.837	3.8486	5.833	3.5985	6.2126
AAG10477.1 predicted formamidopyrimidine-DNA glycosylase [uncultured marine gamma proteobacterium EBAC31A08]	2.9016	0.73	0.7844	1.8086	0.8449
AAG10478.1 predicted outer membrane protein TolC [uncultured marine gamma proteobacterium EBAC31A08]	21.6446	10.2856	14.8538	17.594	12.7848
AAG10479.1 predicted topoisomerase IV subunit B [uncultured marine gamma proteobacterium EBAC31A08]	3.0166	0.9082	0.8368	2.1084	0.8231
AAG10480.1 predicted topoisomerase IV subunit A [uncultured marine gamma proteobacterium EBAC31A08]	5.954	1.1942	1.2479	3.0848	1.5192
AAG10481.1 predicted succinylornithine aminotransferase [uncultured marine gamma proteobacterium EBAC31A08]	1.8284	1.9046	2.7552	3.0553	1.801
AAG10482.1 predicted 6-phosphofructokinase [uncultured marine gamma proteobacterium EBAC31A08]	7.3252	3.2846	5.9631	5.2954	6.0158
AAG10483.1 predicted UDP-N-acetylmuramate:L-alanyl-gamma-D-glutamyl-meso-diaminopimelate ligase [uncultured marine gamma proteobacterium EBAC31A08]	5.4403	3.4886	4.8925	3.1847	4.5772
AAG10485.1 predicted penicillin-binding protein 2 [uncultured marine gamma proteobacterium EBAC31A08]	2.616	0.813	1.4054	2.2807	1.3718
AAG10486.1 predicted membrane-bound lytic transglycosylase [uncultured marine gamma proteobacterium EBAC31A08]	4.9665	1.2412	1.5669	1.8248	1.5857
AAG10487.1 predicted penicillin-binding protein 6 precursor [uncultured marine gamma proteobacterium EBAC31A08]	8.9269	6.2541	6.6297	7.6686	7.8228
AAG10488.1 predicted D-alanine aminotransferase [uncultured marine gamma proteobacterium EBAC31A08]	2.244	3.0934	3.4713	4.6775	2.3436
AAG10489.1 predicted DNA polymerase III, delta subunit [uncultured marine gamma proteobacterium EBAC31A08]	0.4579	0.2103	0.9306	0.9628	0.5608
AAG10490.1 predicted leucyl-tRNA synthetase (leuS) [uncultured marine gamma proteobacterium EBAC31A08]	2.1721	0.9337	1.4588	1.4974	1.3517
AAG10491.1 predicted acetyl-CoA carboxylase, biotin carboxylase [uncultured marine gamma proteobacterium EBAC31A08]	11.8434	4.0714	4.3356	3.4067	6.6133
AAG10492.1 predicted esterase of alpha/beta hydrolase fold [uncultured marine gamma proteobacterium EBAC31A08]	2.6455	0.6449	1.6967	1.0419	1.6354
AAG10493.1 predicted ABC transporter ATPase subunit [uncultured marine gamma proteobacterium EBAC31A08]	3.2837	1.5588	1.8673	1.5952	1.976
AAG10494.1 predicted dihydroxyacid dehydratase [uncultured marine gamma proteobacterium EBAC31A08]	5.0604	1.5814	2.4767	3.1777	3.0583
AAG10495.1 predicted porphobilinogen synthase [uncultured marine gamma proteobacterium EBAC31A08]	0	0	0	0.2942	0
AAG10496.1 predicted transcription termination factor Rho [uncultured marine gamma proteobacterium EBAC31A08]	0	0.1149	0.1178	0	0
AAG10497.1 predicted porphobilinogen deaminase [uncultured marine gamma proteobacterium EBAC31A08]	2.4742	0.8677	1.9389	0.9871	0.9038
AAG10498.1 predicted transporter (ACRA/ACRE type) [uncultured marine gamma proteobacterium EBAC31A08]	55.6426	8.6826	15.6196	31.7037	21.0648
AAG10499.1 predicted cation efflux system (AcrB/AcrD/AcrF family) [uncultured marine gamma proteobacterium EBAC31A08]	38.5961	3.8152	13.7025	40.3562	23.7466
AAG10500.1 predicted secreted lipoprotein [uncultured marine gamma proteobacterium EBAC31A08]	10.1438	8.1501	9.3639	9.4163	10.2644
AAG10501.1 predicted ribosomal large subunit pseudouridine synthase D [uncultured marine gamma proteobacterium EBAC31A08]	2.9681	0.6058	1.0875	1.19	1.8405
AAG10502.2 predicted acetolactate synthase III large chain [uncultured marine gamma proteobacterium EBAC31A08]	3.3126	2.1109	3.9124	3.288	3.6743
AAG10505.2 predicted preprotein translocase secA subunit [uncultured marine gamma proteobacterium EBAC31A08]	1.2357	0.3578	0.519	0.241	0.2759
AAG11391.1 clathrin-adaptor medium chain apm 1 [Dictyostelium discoideum]	0.9367	0.129	0.1986	0.137	0.1568
AAG23340.1 ATPase beta subunit [Trypanosoma brucei brucei]	0.2922	0.0805	0.1652	0.342	0.0978
AAG23656.1 NADH dehydrogenase subunit 7 (mitochondrion) [Thraustochytrium aureum]	12.5957	1.2395	0.89	0.3948	0.3013
AAG23662.1 cytochrome c oxidase subunit 3 (mitochondrion) [Thraustochytrium aureum]	0.4716	0.1624	0.6664	0.138	0.3948
AAG23663.1 ATP synthase F0 subunit 6 (mitochondrion) [Thraustochytrium aureum]	1.0853	0.1495	0.2301	0.6351	0.5451
AAG23676.1 cytochrome c oxidase subunit 2 (mitochondrion) [Thraustochytrium aureum]	21.5329	1.5924	1.3227	1.9116	0.9547
AAG23677.1 cytochrome c oxidase subunit 1 (mitochondrion) [Thraustochytrium aureum]	2.5277	1.6527	1.4208	1.6735	1.7309
AAG23683.1 apocytochrome b (mitochondrion) [Thraustochytrium aureum]	0.2514	0.6234	0.2842	0.0735	0
AAG23688.1 ATP synthase F0 subunit 9 (mitochondrion) [Thraustochytrium aureum]	0	2.0479	1.4004	0.7248	1.3273
AAG31471.1 red alga-like actin, partial [Pyrenomonas helgolandii]	7.4154	0.1865	0.2928	0	0.1735
AAG38111.1 porin-like protein [Euglena gracilis]	0	0	0.138	0.1429	0
AAG40030.1 AT3g28710 [Arabidopsis thaliana]	3.86	0	0.3117	0	0
AAG48934.1 elongation factor 1 alpha, partial [Acrasis rosea]	1.2983	0	0.1223	0	0
AAG53441.1 cytochrome oxidase subunit I, partial (mitochondrion) [Neocalanus flemingeri]	1.3407	0	0	0	0
AAH21837.1 Ubc protein [Mus musculus]	5.9082	7.8821	25.8294	0.0855	0.4114
AAH71505.1 Ddx39a protein [Danio rerio]	0	0	0.2301	0.1191	0.1363
AAH73443.1 LOC443648 protein, partial [Xenopus laevis]	0.462	0	0	0	0
AAH80974.1 LOC493206 protein, partial [Xenopus tropicalis]	2.0111	0	0	0	0
AAI30090.2 LOC100037002 protein, partial [Xenopus laevis]	0.924	0	0.5223	0	0.1547
AAI57720.1 LOC100137685 protein [Xenopus laevis]	1.1589	0.0798	0.1638	0.0848	0
AAK21963.1 histone H3 [Trichinella spiralis]	1.0055	0.4618	0.0947	0.0981	0.3367
AAK25752.1 calmodulin, partial [Castanea sativa]	15.0095	0	0	0	0
AAK27845.1 alpha-tubulin, partial [Jakoba libera]	1.0055	0	0	0.1471	0.3367
AAK30184.1 proteorhodopsin, partial [uncultured bacterium]	6.4986	15.4932	18.9263	16.2025	24.9773
AAK30187.1 proteorhodopsin, partial [uncultured bacterium]	1.2102	2.8345	4.9597	2.213	5.0655
AAK30190.1 proteorhodopsin, partial [uncultured bacterium]	15.455	28.1324	33.3565	25.212	40.303
AAK31109.1 cytochrome oxidase subunit II (mitochondrion) [Pulex simulans]	2.442	0.4486	0	0	0
AAK37433.1 alpha-tubulin, partial [Reclinomonas americana]	20.909	0.6316	0.0957	0.099	0.2267
AAK37435.1 beta-tubulin, partial [Jakoba libera]	0.3716	0.2048	0.2101	0.3262	0
AAK37831.1 alpha-tubulin [Euglena gracilis]	1.6543	1.3491	0.1559	0.484	1.2477
AAK37834.1 beta-tubulin [Euglena gracilis]	0.522	0.2876	0.7376	0.4581	0.1748
AAK61178.1 sexually induced protein SIG 1, partial [Conticribra guillardii]	2.9409	0	0	0	0
AAK83861.1 PufM, partial [uncultured bacterium]	0	0.6327	0.7211	0.2239	0.7689
AAK85735.1 ribulose-1,5-bisphosphate carboxylase/oxygenase large subunit, partial (plastid) [Dictyocha speculum]	4.0551	1.6182	1.9168	1.125	1.4515
AAK92369.1 actin-1, partial [Cercomonas sp. ATCC 50317]	1.9877	0	0.1124	0	0
AAK93250.1 LD33339p [Drosophila melanogaster]	1.2357	0	0	0	0
AAL05471.1 enolase, partial [Guillardia theta]	7.4808	0	0	0	0.1145
AAL07663.1 ribulose-1,5-bisphosphate carboxylase/oxygenase large subunit, partial [Haptophyta environmental samples]	41.4058	8.7925	10.8438	5.4458	5.724
AAL11450.1 RNA polymerase sigma-70 subunit [Serratia plymuthica]	0.3225	0.1777	0.547	0.0944	0.432
AAL12162.1 intraflagellar transport protein component IFT52 [Chlamydomonas reinhardtii]	3.6884	0.3518	0.842	0.7056	0.7125
AAL13214.1 ribulose-1,5-bisphosphate carboxylase/oxygenase large subunit, partial (plastid) [Bolidomonas mediterranea]	2.2366	1.4087	1.8964	0.6544	1.2839
AAL13215.1 ribulose-1,5-bisphosphate carboxylase/oxygenase large subunit, partial (plastid) [Triparma eleuthera]	1.3149	0.7247	0	0	0
AAL14712.2 copper target homolog 1 protein [Chlamydomonas reinhardtii]	0.265	0.073	0.1498	0	0
AAL33565.1 cytochrome oxidase subunit 1, partial [symbiont bacterium of Axinella damicornis]	5.8608	1.3458	1.1043	2.0005	1.3083
AAL33574.1 cytochrome oxidase subunit 1, partial [symbiont bacterium of Halichondria panicea]	9.4563	2.0044	4.523	3.618	1.9486
AAL33687.1 alpha-tubulin, partial [Tokophrya lemnarum]	6.484	0	0.0833	0	0
AAL33699.1 alpha-tubulin, partial [Halteria grandinella]	13.7953	0	0.0848	0	0
AAL33715.1 alpha-tubulin, partial [Heterometopus palaeformis]	5.544	0	0.2612	0	0
AAL61529.1 major basic nuclear protein [Pfiesteria piscicida]	4.2735	0.1178	0.1208	0.125	0.2862
AAL75876.2 histone H3, partial [Sphaerium striatinum]	37.3792	0.2512	0	0	0
AAL76026.1 putative calreticulin [Aedes aegypti]	2.5016	0	0	0	0
AAL76365.1 photosynthetic reaction center H subunit [uncultured marine proteobacterium]	0	0.1472	0.302	0	0.1789
AAL76369.1 CobN/magnesium chelatase family protein [uncultured marine proteobacterium]	0	0.2546	0	0	0
AAL76372.1 2-vinyl bacteriochlorophillide hydratase, putative [uncultured marine proteobacterium]	0	0.2654	0.1361	0.4226	0
AAL76387.1 glucokinase [uncultured marine proteobacterium]	0.639	0.3522	0.7225	0.4674	0.7489
AAL76400.1 hypothetical protein MBMO_EBAC000-65D09.57 [uncultured marine proteobacterium]	0	0.3286	0.3371	0.2326	0.9318
AAL79538.1 40S ribosomal protein S12 [Branchiostoma belcheri]	0	0.1449	0.2973	0.2308	1.0567
AAL82207.1 NADH dehydrogenase subunit 5, partial (mitochondrion) [Chaetosphaeridium ovalis]	0	0	0.0903	1.4022	1.7118
AAL82228.1 ribulose-1,5-bisphosphate carboxylase/oxygenase large subunit, partial (chloroplast) [Mesostigma viride]	0	0.2991	0.6135	0.3175	0
AAL85928.1 putative nitrate transporter, partial [Skeletonema costatum]	0.5537	0.7248	1.8069	0.5706	0.4169
AAL85929.1 putative nitrate transporter, partial [Conticribra weissflogii]	0	0	0.0878	0.3637	0.5204
AAL85930.1 putative ammonium transporter, partial [Conticribra weissflogii]	0.8628	0.7133	0.8431	0.0862	0.7224
AAL91103.1 ubiquitin [Acanthocheilonema viteae]	16.6525	0.1952	0.1001	0.1037	0.0593
AAL92018.1 UPF1, partial [Arabidopsis thaliana]	0	0.2731	0.14	0	0
AAM00015.1 centrin, partial [Acetabularia acetabulum]	44.9796	0.0754	0.5779	0.0764	0.0916
AAM02970.1 beta-tubulin [Crypthecodinium cohnii]	32.0932	1.9497	1.055	0.7694	0.1761
AAM02971.2 BiP, partial [Crypthecodinium cohnii]	2.3707	0.2063	0.1411	0.0365	0.1671
AAM02973.2 Hsp70 [Crypthecodinium cohnii]	10.3502	0.9875	0.4284	0.2217	0
AAM02974.1 Hsp90 [Crypthecodinium cohnii]	5.1508	0.8871	0.2912	0.6202	0.4711
AAM06773.1 conserved hypothetical protein [Methanosarcina acetivorans C2A]	0	0.7708	0.7027	0.1819	1.7692
AAM08167.1 ribulose 1,5-bisphosphate carboxylase/oxygenase small subunit, partial (chloroplast) [Antithamnion callocladum]	2.3179	0	0.1638	0	0
AAM10444.1 actin, partial [Simulium vittatum]	4.4114	0.2026	0.5195	0	0.2462
AAM22574.1 AcbVI [Aeromonas hydrophila]	0	0.0921	2.3291	0	0.9695
AAM43913.1 beta-tubulin [Gastrostyla steinii]	4.6475	0.352	0	1.5604	0.1168
AAM48598.1 chlorophillide reductase, putative [uncultured marine proteobacterium]	0	0.2654	0.2722	0.1409	0.3225
AAM48601.1 hypothetical protein MBMO_EBAC000-29C02.7 [uncultured marine proteobacterium]	0	0	0	0.6453	0
AAM48602.1 photosynthetic reaction center L subunit [uncultured marine proteobacterium]	0	0.1682	0	0	0.2044
AAM48605.1 light-harvesting protein, beta chain [uncultured marine proteobacterium]	0	0.5047	1.2078	0	0.4089
AAM48608.1 oxygen-independent coproporphyrinogen III oxidase [uncultured marine proteobacterium]	0	0	0.4295	0.2223	0.636
AAM48635.1 conserved hypothetical protein [uncultured marine proteobacterium]	0	0.1745	0.1789	0.5557	0.212
AAM48636.1 conserved hypothetical protein [uncultured marine proteobacterium]	1.2662	1.3956	1.7894	0.7409	0.848
AAM48637.1 glycerol-3-phosphate dehydrogenase (NAD(P)+) [uncultured marine proteobacterium]	0.6331	0.5002	0.4802	1.0622	0.212
AAM48638.1 uroporphyrinogen-III synthase, putative [uncultured marine proteobacterium]	14.9883	1.9455	1.0853	0.9785	1.6591
AAM48639.1 hypothetical protein MBMO_EBAC000-60D04.6 [uncultured marine proteobacterium]	0	0.0798	0.2457	0.5086	0.4851
AAM48640.1 conserved hypothetical protein [uncultured marine proteobacterium]	0.941	0	0.7092	0.1377	0.8927
AAM48641.1 transcriptional regulator, ArsR family [uncultured marine proteobacterium]	0	0.1495	0.4601	0	0.7269
AAM48642.1 lip3/bchO family protein [uncultured marine proteobacterium]	7.5191	1.2302	2.3244	1.8218	1.0228
AAM48645.1 spheroidene monooxygenase [uncultured marine proteobacterium]	13.0625	4.0881	4.8314	6.0865	4.266
AAM48647.1 phytoene synthase [uncultured marine proteobacterium]	27.0953	2.9031	6.6601	4.0255	4.341
AAM48648.1 hydroxyneurosporene dehydrogenase [uncultured marine proteobacterium]	9.4545	3.893	3.6988	6.9248	3.8405
AAM48649.1 methoxyneurosporene dehydrogenase [uncultured marine proteobacterium]	12.1605	1.168	2.18	2.643	1.8847
AAM48653.1 chlorophyllide reductase, X subunit [uncultured marine proteobacterium]	4.6945	11.3982	26.5939	16.0003	14.2856
AAM48654.1 Chlorophyllide reductase, Y subunit [uncultured marine proteobacterium]	12.1544	2.5432	7.9727	3.8603	3.8305
AAM48655.1 chlorophyllide reductase, Z subunit [uncultured marine proteobacterium]	3.7909	4.7006	13.5517	7.4352	5.9473
AAM48656.1 antenna pigment protein, beta chain [uncultured marine proteobacterium]	10.5519	10.2346	18.2519	11.6079	12.5786
AAM48657.1 photosynthetic reaction center L subunit [uncultured marine proteobacterium]	5.8009	16.2646	38.0195	18.3604	12.6325
AAM48658.1 photosynthetic reaction center M subunit [uncultured marine proteobacterium]	9.3241	12.3262	31.3413	13.8023	12.6745
AAM48659.1 putative PufX [uncultured marine proteobacterium]	2.5641	17.1924	35.2692	18.5048	13.022
AAM48661.1 isopentyl-diphosphate delta-isomerase [uncultured marine proteobacterium]	3.6722	7.7414	10.8866	9.1931	7.8578
AAM48662.1 geranylgeranyl bacteriochlorophyll reductase [uncultured marine proteobacterium]	13.6579	6.9755	10.6463	9.4935	6.8163
AAM48663.1 pucC protein, putative [uncultured marine proteobacterium]	0.7123	0.1963	0.4026	0.8335	0.7155
AAM48664.1 geranylgeranyl bacteriochlorophyll synthase [uncultured marine proteobacterium]	9.8274	7.2084	12.9733	9.86	11.7858
AAM48665.1 cytochrome c2 precursor [uncultured marine proteobacterium]	34.4738	33.5018	50.5402	54.0461	40.8281
AAM48666.1 uroporphyrinogen decarboxylase [uncultured marine proteobacterium]	7.9964	9.4395	8.255	11.0676	8.597
AAM48667.1 porphobilinogen deaminase [uncultured marine proteobacterium]	12.9419	3.0015	3.2921	4.1967	4.3336
AAM48669.1 5-aminolevulinic acid synthase [uncultured marine proteobacterium]	7.2597	7.6106	10.8418	9.554	5.8229
AAM48671.1 conserved hypothetical protein [uncultured marine proteobacterium]	8.5629	11.0774	17.0195	17.4689	7.9781
AAM48673.1 conserved hypothetical protein [uncultured marine proteobacterium]	15.1217	4.831	9.8486	7.1172	4.1829
AAM48674.1 conserved hypothetical protein [uncultured marine proteobacterium]	0	0.9439	0.7196	0.7275	0.6244
AAM48675.1 photosynthetic reaction center H subunit [uncultured marine proteobacterium]	13.0842	7.9524	17.0732	13.7662	9.8049
AAM48677.1 magnesium-protoporphyrin O-methyltransferase [uncultured marine proteobacterium]	9.2401	3.3523	7.3124	7.3893	5.363
AAM48678.1 light-independent protochlorophyllide reductase, iron-sulfur ATP-binding protein [uncultured marine proteobacterium]	4.1163	10.6263	18.3544	17.1508	11.3331
AAM48679.1 magnesium-protoporphyrin IX chelatase, BchH subunit [uncultured marine proteobacterium]	12.9001	5.0769	8.829	7.0069	5.6465
AAM48680.1 light-independent protochlorophyllide reductase, B subunit [uncultured marine proteobacterium]	8.4973	4.9461	8.2181	8.274	6.1216
AAM48681.1 light-independent protochlorophyllide reductase, N subunit [uncultured marine proteobacterium]	12.74	3.3327	5.9481	4.27	4.671
AAM48682.1 2-vinyl bacteriochlorophyllide hydratase [uncultured marine proteobacterium]	0.4748	0.3925	0.671	0	0.636
AAM48683.1 conserved hypothetical protein [uncultured marine proteobacterium]	7.6889	4.5022	8.8479	4.0974	6.7584
AAM48685.1 conserved hypothetical protein [uncultured marine proteobacterium]	10.5383	3.4778	7.0653	6.1306	10.217
AAM48686.1 DNA-binding response regulator, LuxR family [uncultured marine proteobacterium]	1.1966	1.1776	1.3528	1.5504	1.8317
AAM48687.1 tspO protein [uncultured marine proteobacterium]	7.6924	4.0308	4.0138	5.1792	5.6469
AAM48688.1 conserved hypothetical protein [uncultured marine proteobacterium]	10.846	2.612	6.9306	2.3594	9.2373
AAM48689.1 conserved hypothetical protein [uncultured marine proteobacterium]	11.5566	1.1278	5.6005	2.3566	7.6271
AAM48690.1 metallo-beta-lactamase family protein [uncultured marine proteobacterium]	17.6157	9.5077	18.9644	9.9958	19.9006
AAM48693.1 amidase family protein [uncultured marine proteobacterium]	11.7522	2.3944	2.1741	2.4798	1.908
AAM48697.1 dnaJ protein [uncultured marine proteobacterium]	25.5546	13.9573	20.4564	11.4848	16.8491
AAM48698.1 dnaK protein [uncultured marine proteobacterium]	187.9	255.738	427.861	299.243	311.562
AAM48699.1 DNA alkylation damage repair protein AlkB, putative [uncultured marine proteobacterium]	1.5112	0.4642	0.105	0.3262	0.3733
AAM48702.1 3'(2'),5'-bisphosphate nucleotidase [uncultured marine proteobacterium]	8.2258	2.6916	2.1433	3.2339	2.1519
AAM48703.1 hypothetical protein MBMO_EBAC000-60D04.71 [uncultured marine proteobacterium]	9.4967	2.2679	1.2526	1.4819	1.484
AAM48704.1 nitrogen regulatory IIA protein [uncultured marine proteobacterium]	0.9768	1.2429	0.2761	0.1471	1.3132
AAM48705.1 ribosomal subunit interface protein, putative [uncultured marine proteobacterium]	0.7597	0.6485	1.1574	0.2223	0.8128
AAM48706.1 ABC transporter, ATP-binding protein [uncultured marine proteobacterium]	7.5674	2.7778	3.4756	4.4302	2.8817
AAM48707.1 protein-glutamate methylesterase family protein [uncultured marine proteobacterium]	21.7557	4.2799	5.1691	5.2846	7.1574
AAM48708.1 hypothetical protein MBMO_EBAC000-60D04.76 [uncultured marine proteobacterium]	1.4864	3.0719	2.1006	1.5221	3.4842
AAM48709.1 3'- 5' exonuclease family protein [uncultured marine proteobacterium]	4.0874	6.7427	8.2333	9.9638	7.6145
AAM48710.1 amidinotransferase family protein [uncultured marine proteobacterium]	0	0.6338	0.5995	1.2045	0.2397
AAM48713.1 conserved hypothetical protein [uncultured marine proteobacterium]	8.3301	2.7257	3.6297	3.0972	4.1259
AAM48714.1 adenosylhomocysteinase [uncultured marine proteobacterium]	1.8665	4.7303	2.8637	5.0802	4.7034
AAM48715.1 photosynthetic apparatus regulatory protein RegA [uncultured marine proteobacterium]	30.3138	10.814	13.0619	12.7945	11.4871
AAM48717.1 sensor histidine kinase RegB [uncultured marine proteobacterium]	3.5013	0.617	0.8789	0.837	1.7861
AAM48718.1 conserved domain protein [uncultured marine proteobacterium]	8.2381	0.1513	0	0.1205	0.2759
AAM48719.1 conserved hypothetical protein [uncultured marine proteobacterium]	0.6819	0.1461	0.6531	0.5097	0.0887
AAM48721.1 conserved hypothetical protein [uncultured marine proteobacterium]	35.6561	3.5001	1.9935	1.8195	3.2182
AAM48722.1 helicase, UvrD/Rep family [uncultured marine proteobacterium]	10.7736	0	0.1421	0.2942	0.4854
AAM48723.1 thioredoxin [uncultured marine proteobacterium]	22.7916	31.1877	33.0251	42.1345	26.0802
AAM48724.1 heat shock protein HslV [uncultured marine proteobacterium]	1.6973	0	0.2741	0.1419	0.8119
AAM48725.1 heat shock protein HslVU, ATPase subunit HslU [uncultured marine proteobacterium]	1.2923	1.1359	1.1352	1.0458	3.3288
AAM48726.1 Smr domain protein [uncultured marine proteobacterium]	1.0684	0.2944	0.9562	0.5731	1.3714
AAM48727.1 membrane protein, putative [uncultured marine proteobacterium]	2.8877	0.5541	1.1368	0.3923	1.6403
AAM48728.1 conserved hypothetical protein [uncultured marine proteobacterium]	0	0.6978	0.2101	0.4349	0.4977
AAM48729.1 fxsA protein [uncultured marine proteobacterium]	0.869	1.0983	2.3442	1.4823	1.1185
AAM48730.1 protein-export protein SecB, putative [uncultured marine proteobacterium]	5.4322	4.8051	3.5163	4.1715	2.2463
AAM48733.1 maf protein/shikimate 5-dehydrogenase [uncultured marine proteobacterium]	0	0.1653	0.5086	0.1755	0.4017
AAM48734.1 conserved hypothetical protein [uncultured marine proteobacterium]	3.6256	7.862	7.1692	15.7073	9.4025
AAM48735.1 transcription termination factor Rho [uncultured marine proteobacterium]	27.1592	21.4335	23.2893	40.8105	25.2642
AAM62022.1 photosystem I P700 chlorophyll A apoprotein A1, partial (chloroplast) [Pyrenomonas helgolandii]	1.4147	0.2599	0.2666	0.3449	0.1579
AAM62023.1 photosystem I P700 chlorophyll A apoprotein A1, partial (chloroplast) [Rhodomonas abbreviata]	8.2413	0.2659	0.3507	0.2823	0.1846
AAM62024.1 photosystem I P700 chlorophyll A apoprotein A1, partial (chloroplast) [Emiliania huxleyi]	7.6628	0.6126	0.5942	1.3031	0.1413
AAM62025.1 photosystem I P700 chlorophyll A apoprotein A1, partial (chloroplast) [Isochrysis sp. SAG 927-2]	7.9714	0	0.6741	0	0.7225
AAM62028.1 photosystem I P700 chlorophyll A apoprotein A1, partial (chloroplast) [Phaeocystis antarctica]	0.6838	0.0942	0	0	0
AAM62030.1 photosystem I P700 chlorophyll A apoprotein A1, partial (chloroplast) [Prymnesium parvum]	5.6884	0.3589	0	0.1905	0.2181
AAM62033.1 photosystem I P700 chlorophyll A apoprotein A1, partial (chloroplast) [Skeletonema costatum]	3.039	0.7327	0.7516	0.2223	0.7632
AAM62036.1 photosystem I P700 chlorophyll A apoprotein A1, partial (chloroplast) [Peridinium foliaceum]	11.3444	2.0114	2.6384	2.1506	1.0614
AAM62046.1 photosystem II reaction center protein D1, partial (chloroplast) [Dixoniella grisea]	0	0.6144	0	1.0872	0
AAM62050.1 photosystem II reaction center protein D1, partial (chloroplast) [Rhodella violacea]	8.1065	1.4568	0.9962	3.4029	0.7081
AAM62058.1 photosystem II reaction center protein D1, partial (chloroplast) [Pyrenomonas helgolandii]	34.6156	5.77	8.3342	7.2519	7.4412
AAM62061.1 photosystem II reaction center protein D1, partial (chloroplast) [Isochrysis sp. SAG 927-2]	84.9009	34.6988	51.0518	34.5089	39.6862
AAM62062.1 photosystem II reaction center protein D1, partial (chloroplast) [Pavlova gyrans]	59.7371	14.231	20.9604	14.2225	16.0114
AAM62063.1 photosystem II reaction center protein D1, partial (chloroplast) [Pavlova lutheri]	198.391	54.7896	83.3521	53.3291	68.2762
AAM62066.1 photosystem II reaction center protein D1, partial (chloroplast) [Prymnesium parvum]	40.7928	17.4493	18.7766	14.6629	16.3914
AAM62067.1 photosystem II reaction center protein D1, partial (chloroplast) [Heterosigma akashiwo]	104.606	35.9947	58.8421	32.2471	48.8673
AAM62068.1 photosystem II reaction center protein D1, partial (chloroplast) [Pylaiella littoralis]	228.69	48.9878	71.7646	42.13	50.2123
AAM62069.1 photosystem II reaction center protein D1, partial (chloroplast) [Skeletonema costatum]	233.774	96.666	227.816	99.8455	141.501
AAM62072.1 photosystem II reaction center protein D1, partial (chloroplast) [Peridinium foliaceum]	278.376	153.877	327.186	151.044	220.251
AAM62089.1 ribulose-1,5-bisphosphate carboxylase/oxygenase, partial (chloroplast) [Chroomonas sp. SAG 980-1]	0.4469	1.0467	1.5789	0.3923	0.5986
AAM62090.1 ribulose-1,5-bisphosphate carboxylase/oxygenase, partial (chloroplast) [Pyrenomonas helgolandii]	0.814	1.2336	0.2301	0.2382	0.5451
AAM62091.1 ribulose-1,5-bisphosphate carboxylase/oxygenase, partial (chloroplast) [Isochrysis sp. SAG 927-2]	0.9022	1.2037	0.7515	0.9169	0.3736
AAM64828.1 inorganic pyrophosphatase-like protein [Arabidopsis thaliana]	0.407	0	0	0	0
AAM66752.1 fructose-1,6-bisphosphate aldolase precursor [Trieres chinensis]	5.866	0.516	0.2188	0.2929	0.3024
AAM68968.1 glyceraldehyde-3-phosphate dehydrogenase, partial [Pyrocystis lunula]	4.3414	0	0	0	0
AAM68969.1 glyceraldehyde-3-phosphate dehydrogenase, partial (chloroplast) [Pyrocystis noctiluca]	15.2297	1.1328	0.7727	0	0.9154
AAM73981.1 alpha-tubulin 1, partial [Branchiostoma floridae]	0.4274	0.5888	0.4831	0	0
AAM75049.1 RE01586p [Drosophila melanogaster]	0.259	0	1.2445	0	0.3469
AAM87085.1 RNA polymerase, sigma(70) factor [Yersinia pestis KIM10+]	0.5342	1.6191	0.4529	1.094	0.5366
AAM90675.1 heat shock protein Hsp90 [Achlya ambisexualis]	3.0855	0	0	0.1516	0
AAM92693.1 ribulose-1,5-bisphosphate carboxylase/oxygenase large subunit, partial (chloroplast) [Chloromonas brevispina]	0.4022	0	0.4547	0	0.1347
AAM93956.1 protein translation factor [Griffithsia japonica]	1.3149	0.5435	0.5575	0	0
AAM97616.2 myosin heavy chain type II, partial [Podocoryna carnea]	3.827	0	0	0	0
AAM97620.1 myosin heavy chain type II, partial [Paratomella rubra]	3.8949	0	0	0	0
AAM97694.1 cytochrome oxidase subunit 1, partial (mitochondrion) [Pfiesteria piscicida]	0	0	0.2612	0	0
AAN04614.1 photosystem II D2 protein, partial (chloroplast) [Columnea sp. Lindqvist & Albert 30]	17.3161	2.6916	5.1451	5.1961	2.9735
AAN05584.1 ribosomal protein L30 [Argopecten irradians]	3.187	0.2395	0	0.0848	0.097
AAN08593.1 elongation factor Tu, partial [Raoultella ornithinolytica]	5.3512	20.3155	10.419	26.8765	8.4615
AAN08821.1 fucoxanthin chlorophyll a/c-binding protein precursor [Cylindrotheca fusiformis]	2.9096	0	0	0	0
AAN09877.1 ribulose-1,5-bisphosphate carboxylase/oxygenase large subunit (chloroplast) [Feldmannia irregularis]	2.1147	0.1942	0.0996	0.2062	0.236
AAN09881.1 ribulose-1,5-bisphosphate carboxylase/oxygenase large subunit (chloroplast) [Kuckuckia spinosa]	6.2678	0.5626	1.4763	0.3334	0.5565
AAN31662.1 metalloid reductase RarA [Sulfurospirillum barnesii SES-3]	0.7683	0.4234	0.4343	0	0
AAN40712.1 alpha-tubulin, partial [Strombidium sp.]	14.0552	0	0	0	0
AAN40718.1 alpha-tubulin, partial [Strombidinopsis sp.]	6.5977	0	0	0.1755	0
AAN40726.1 alpha-tubulin, partial [Metacylis angulata]	2.5325	0	0	0	0
AAN40729.1 alpha-tubulin, partial [Laboea strobila]	20.7563	0.3651	0	0	0
AAN77538.1 PsbA, partial (plastid) [uncultured alga]	293.573	66.7112	113.481	63.0046	87.9262
AAN77553.1 PsbA, partial [uncultured cyanobacterium]	81.091	24.5032	33.1046	41.8264	50.5356
AAN77557.1 PsbA, partial (plastid) [uncultured alga]	417.294	116.756	212.223	115.806	154.629
AAN77559.1 PsbA, partial (plastid) [uncultured alga]	26.6606	14.6061	20.478	12.3885	14.7038
AAN77568.1 PsbA, partial [uncultured cyanobacterium]	8.8228	3.6466	6.7535	6.2382	11.4479
AAN77573.1 PsbA, partial [Synechococcus sp. RS9901]	17.3493	5.3609	7.6437	8.967	11.1062
AAN86039.2 beta-actin [Myxobolus cerebralis]	1.5902	0	0.4494	0	0
AAN86778.1 ribulose-1,5-bisphosphate carboxylase/oxygenase large subunit (chloroplast) [Botrydium cystosum]	16.5306	12.8367	17.4143	4.6166	5.1579
AAO14682.1 actin [Pyrocystis lunula]	15.3407	0.1365	0.1972	0	0.3349
AAO25765.1 glyceraldehyde-3-phosphate dehydrogenase, partial [Ictalurus punctatus]	0	0	0	0.3751	0.5724
AAO38780.1 heat shock protein 70 [Azumapecten farreri]	1.7094	0	0	0.1667	0
AAO42992.1 PSII D1 reaction center protein, partial (plastid) [Dinophysis acuta]	174.886	100.727	233.889	97.2045	145.447
AAO43196.1 fructose-1,6-bisphosphate aldolase precursor [Phaeodactylum tricornutum]	0	0	0	0.2326	0.2662
AAO47715.1 putative 60S ribosomal protein L30, partial [Pteris vittata]	0.9117	0.1256	0	0.8002	0.3053
AAO60974.1 ribulose-1,5-bisphosphate carboxylase/oxygenase large subunit, partial (plastid) [uncultured marine eukaryote]	51.6623	18.9805	26.1969	15.2632	16.1119
AAO73502.1 RsaA, partial [Caulobacter vibrioides]	0	0.1264	0.454	0.4699	0.5378
AAO73517.1 RsaA, partial [Caulobacter vibrioides]	0.407	0.757	1.5529	1.4289	0.954
AAO73912.1 proteorhodopsin, partial [uncultured bacterium]	3.0751	6.2305	8.6914	4.6044	11.0239
AAO73916.1 proteorhodopsin, partial [uncultured bacterium]	2.0248	4.5786	5.716	2.429	8.468
AAO73918.2 proteorhodopsin, partial [uncultured bacterium]	3.1453	4.7856	9.2763	2.3606	15.0197
AAO73919.1 proteorhodopsin, partial [uncultured bacterium]	0.924	0.5092	0.5223	0	0
AAO73920.1 proteorhodopsin, partial [uncultured bacterium]	0	0.1777	0.547	0	0.108
AAO73925.1 proteorhodopsin, partial [uncultured bacterium]	2.6336	3.7189	8.1591	1.2475	7.6328
AAO73929.1 proteorhodopsin, partial [uncultured bacterium]	0	0.4282	0.2928	0.6062	0.3469
AAO73933.1 proteorhodopsin, partial [uncultured bacterium]	7.0642	1.9926	2.0431	1.1743	4.2737
AAO73934.1 proteorhodopsin, partial [uncultured bacterium]	6.6687	1.7784	2.2552	2.7877	2.5545
AAO85450.1 50S ribosomal protein L28 Rpl28, partial [Pyrocystis lunula]	2.9595	0.5463	1.2248	2.41	0.603
AAO89068.1 ribulose-1,5-bisphosphate carboxylase/oxygenase large subunit, partial (chloroplast) [Choricystis sp. Itas 9/21 14-5w]	0	0.4331	0.4443	0.5749	0
AAO92282.1 ATP synthase c-subunit [Dermacentor variabilis]	1.5083	0	0	0	0
AAO92429.1 actin A [Phytophthora brassicae]	16.7282	0	0.1442	0.4191	0.1709
AAP49384.1 glutamate dehydrogenase [Tigriopus californicus]	0.4683	0	0	0	0
AAP49552.1 alpha-tubulin, partial [Mnemiopsis leidyi]	14.4693	0	0	0	0
AAP49563.1 beta-tubulin, partial [Mnemiopsis leidyi]	2.9545	0	0.1193	0	0
AAP68770.1 heat shock cognate 71 [Kryptolebias marmoratus]	0.9431	0	0	0	0
AAP72162.1 heat shock protein 90, partial [Thaumatomonas sp. (SA)]	3.6569	0.8783	1.4855	1.4255	0.9106
AAP80690.1 polyubiquitin, partial [Griffithsia japonica]	7.4322	0.9557	0.4201	0.145	0.3318
AAP82214.1 DNA polymerase, partial [Podovirus SOG]	0.621	0.5134	0.1952	1.2116	0.4625
AAP82216.1 DNA polymerase, partial [Podovirus SOG]	0	0.2617	0	0	0.159
AAP82219.1 DNA polymerase, partial [Podovirus GOM]	0.3551	0.6036	0.8198	3.6899	1.1691
AAP82222.1 DNA polymerase, partial [Podovirus SOG]	0.5067	1.8569	1.4946	7.5448	4.248
AAP83983.1 GDP-D-mannose dehydratase, partial [Vibrio cholerae]	0	0.2692	0.2761	0.4287	0
AAP93827.1 actin, partial [Lecythium sp. 3678_261K]	7.911	2.3282	1.4443	0.7761	0.6581
AAP93833.1 actin, partial [Actinosphaerium eichhornii]	3.0616	0	0	0	0
AAP94017.1 cold-active aminopeptidase, partial [Colwellia psychrerythraea 34H]	0	36.9689	29.9045	73.2489	20.2103
AAQ04826.1 cytochrome oxidase subunit 1, partial [Karlodinium veneficum]	7.4322	1.3653	1.6805	0.8698	1.3273
AAQ11736.1 beta-tubulin, partial [Babesia microti]	3.039	0	0	0	0
AAQ19638.1 ribulose-1,5-bisphosphate carboxylase/oxygenase large subunit, partial (plastid) [uncultured phototrophic eukaryote]	62.6253	17.2562	20.7705	17.0137	18.0813
AAQ24863.1 heat shock protein 70, partial [Euglena gracilis]	0.3885	1.2846	0.549	0	0.7805
AAQ54495.1 transducin-like, partial [Malus domestica]	1.8234	0	0	0	0
AAQ55801.1 actin [Thecamoeba similis]	48.895	0.3684	0.2159	0.0559	0.5116
AAQ56015.1 cytochrome oxidase subunit I, partial (mitochondrion) [Karenia brevis]	0.5514	0.6078	0.1559	0.3227	0.1846
AAQ57244.1 ribulose-1,5-bisphosphate carboxylase/oxygenase large subunit, partial (chloroplast) [uncultured marine eukaryote]	25.1914	18.5435	23.6993	20.9528	21.2088
AAQ57250.1 ribulose-1,5-bisphosphate carboxylase/oxygenase large subunit, partial (chloroplast) [uncultured marine eukaryote]	4.9483	0.4958	0.3814	0.1316	0.1506
AAQ57251.1 ribulose-1,5-bisphosphate carboxylase/oxygenase large subunit, partial (chloroplast) [uncultured marine eukaryote]	51.4587	10.7801	14.9425	9.2807	12.3921
AAQ57257.1 ribulose-1,5-bisphosphate carboxylase/oxygenase large subunit, partial (chloroplast) [uncultured marine eukaryote]	128.33	56.5229	57.6967	55.8115	60.0602
AAQ57261.1 ribulose-1,5-bisphosphate carboxylase/oxygenase large subunit, partial (chloroplast) [uncultured marine eukaryote]	8.451	10.6907	16.0685	12.8123	9.6471
AAQ61695.1 probable nucleotide sugar dehydratase [Chromobacterium violaceum ATCC 12472]	0	0.5541	0.2274	0.1177	0
AAQ62354.1 predicted glutathione peroxidase [uncultured marine gamma proteobacterium EBAC31A08]	10.06	7.3426	10.9187	13.0891	14.5375
AAQ62355.1 predicted ribose 5-phosphate isomerase [uncultured marine gamma proteobacterium EBAC31A08]	1.4446	1.5426	2.5981	2.3011	2.7214
AAQ62356.1 predicted phosphohistidine phosphatase SixA [uncultured marine gamma proteobacterium EBAC31A08]	1.0819	0.3577	0.3058	0.5065	0.4347
AAQ62357.1 hypothetical protein [uncultured marine gamma proteobacterium EBAC31A08]	0.5342	0.4416	0.3775	1.5629	0.2683
AAQ62358.1 predicted flavodoxins [uncultured marine gamma proteobacterium EBAC31A08]	2.6267	3.7383	3.7704	4.9165	2.9915
AAQ62359.1 conserved hypothetical protein [uncultured marine gamma proteobacterium EBAC31A08]	2.2931	1.436	2.4157	1.6468	2.2337
AAQ62360.1 uncharacterized ACR [uncultured marine gamma proteobacterium EBAC31A08]	0.5028	0.1385	0.1421	0	0.1684
AAQ62361.1 predicted FKBP-type peptidyl-prolyl cis-trans isomerase 1 [uncultured marine gamma proteobacterium EBAC31A08]	2.8674	2.168	1.8079	1.936	3.5452
AAQ62362.1 hypothetical protein [uncultured marine gamma proteobacterium EBAC31A08]	2.2222	3.2667	3.2712	3.4371	4.4386
AAQ62363.1 hypothetical protein [uncultured marine gamma proteobacterium EBAC31A08]	3.3655	3.5695	12.1341	11.3516	18.3879
AAQ62364.1 hypothetical protein [uncultured marine gamma proteobacterium EBAC31A08]	0.8697	0.5405	2.5272	0	2.2588
AAQ62365.1 hypothetical protein [uncultured marine gamma proteobacterium EBAC31A08]	0.3053	1.0097	4.2816	0.5148	3.6095
AAQ62366.1 predicted LicA choline kinase [uncultured marine gamma proteobacterium EBAC31A08]	0	0.1942	0	0.4125	0
AAQ62368.1 hypothetical protein [uncultured marine gamma proteobacterium EBAC31A08]	2.8125	0.6936	1.8621	1.7274	1.103
AAQ62369.1 conserved hypothetical protein [uncultured marine gamma proteobacterium EBAC31A08]	0.6942	0.3826	0.2943	0.7108	1.1041
AAQ62372.1 uncharacterized ACR [uncultured marine gamma proteobacterium EBAC31A08]	1.9851	0.4254	0.3117	1.0971	0.5909
AAQ62373.1 predicted rod shape-determining protein RodA [uncultured marine gamma proteobacterium EBAC31A08]	0.8339	0.4595	0.9427	0	1.1169
AAQ62375.1 hypothetical protein [uncultured marine gamma proteobacterium EBAC31A08]	1.3234	0.2431	0.7481	0.5808	0.7386
AAQ62376.1 predicted biotin carboxyl carrier protein [uncultured marine gamma proteobacterium EBAC31A08]	7.3921	4.9012	7.7041	5.2716	7.8898
AAQ62377.1 predicted 3-dehydroquinate dehydratase II [uncultured marine gamma proteobacterium EBAC31A08]	18.071	6.056	7.7303	4.4298	8.9949
AAQ62378.1 predicted thiol-disulfide isomerase/thioredoxin [uncultured marine gamma proteobacterium EBAC31A08]	1.3898	1.302	0.4714	1.4638	1.3961
AAQ62379.1 predicted thiol-disulfide isomerase/thioredoxin [uncultured marine gamma proteobacterium EBAC31A08]	8.459	4.3703	5.7778	5.7747	6.4911
AAQ62380.1 hypothetical protein [uncultured marine gamma proteobacterium EBAC31A08]	3.7917	0.8861	1.6016	2.4946	1.4204
AAQ62381.1 predicted N6-adenine-specific methylase [uncultured marine gamma proteobacterium EBAC31A08]	1.0256	0.706	0.8208	0.9695	1.2354
AAQ62382.1 potential flavoprotein oxygenase, DIM6/NTAB family protein [uncultured marine gamma proteobacterium EBAC31A08]	4.8525	3.8897	3.5534	4.9045	5.4655
AAQ62383.1 conserved hypothetical protein [uncultured marine gamma proteobacterium EBAC31A08]	7.5362	2.6585	3.2388	4.5884	5.8144
AAQ62384.1 predicted transcriptional regulator, AcrR family protein [uncultured marine gamma proteobacterium EBAC31A08]	0.9255	0.4595	2.459	0	0.9878
AAQ62386.1 predicted UDP-3-O-acyl-N-acetylglucosamine deacetylase [uncultured marine gamma proteobacterium EBAC31A08]	4.2456	1.3854	2.021	2.7785	2.3569
AAQ62387.1 predicted rRNA methylase [uncultured marine gamma proteobacterium EBAC31A08]	1.9145	0.1507	0.0773	0.8802	0.1832
AAQ62390.1 hypothetical protein [uncultured marine gamma proteobacterium EBAC31A08]	2.2962	1.406	2.2354	2.2394	2.9901
AAQ62393.1 predicted amidohydrolase [uncultured marine gamma proteobacterium EBAC31A08]	7.4123	4.3621	8.0622	4.84	6.476
AAQ62394.1 predicted amidohydrolase [uncultured marine gamma proteobacterium EBAC31A08]	1.8659	0.6987	0.892	0	0.801
AAQ62397.1 GTPases - translation elongation factor Tu (EF-Tu) [uncultured marine gamma proteobacterium EBAC31A08]	65.1195	46.0439	67.2092	56.7302	69.7228
AAQ62399.1 predicted transcription antiterminator NusG [uncultured marine gamma proteobacterium EBAC31A08]	21.4863	11.0198	10.8435	13.6692	17.8008
AAQ62402.1 Ribosomal protein L10 [uncultured marine gamma proteobacterium EBAC31A08]	91.932	43.6536	44.0466	54.2774	48.5819
AAQ62403.1 Ribosomal protein L7/L12 [uncultured marine gamma proteobacterium EBAC31A08]	4.1129	0.9208	1.5984	0.2256	1.0329
AAQ62404.1 DNA-directed RNA polymerase beta subunit (RpoB), partial [uncultured marine gamma proteobacterium EBAC31A08]	8.0522	3.0113	5.386	0.7114	3.0796
AAQ72754.1 sodium/potassium ATPase alpha subunit, partial [Conopeum sp. FEA-2003]	1.5366	0	0.1086	0.1124	0.1286
AAQ73594.1 ATP synthase beta subunit, partial [Bisgaard Taxon 14]	1.8993	153.737	146.821	99.6089	143.576
AAQ75374.1 actin, partial [Gromia oviformis]	0.7691	1.1692	2.7813	0.2186	1.6486
AAR01301.1 elongation factor-2, partial [Lynceus sp. JCR-2003]	6.9663	0.2953	1.3328	0	0.5742
AAR01317.1 elongation factor-2, partial [Trachyiulus nordquisti]	0.8997	0.124	0.1271	0.1316	0
AAR05176.1 hypothetical protein ANT8C10.01 [uncultured marine proteobacterium ANT8C10]	6.6627	4.9117	9.7182	7.0278	4.664
AAR05177.1 hypothetical protein ANT8C10.02 [uncultured marine proteobacterium ANT8C10]	37.8107	33.0896	48.6732	30.2677	26.1277
AAR05178.1 putative ATP-dependent RNA helicase [uncultured marine proteobacterium ANT8C10]	3.3574	1.13	1.6632	3.7142	0.8911
AAR05179.1 predicted phosphatase [uncultured marine proteobacterium ANT8C10]	1.4929	1.1107	0.8439	0.6989	0.5499
AAR05180.1 predicted oxidoreductase [uncultured marine proteobacterium ANT8C10]	3.3559	1.8494	2.5491	2.0864	1.9314
AAR05182.1 hypothetical protein ANT8C10.07 [uncultured marine proteobacterium ANT8C10]	0	0.4416	0.7549	0	0.3577
AAR05183.1 predicted Zn-dependent dipeptidase [uncultured marine proteobacterium ANT8C10]	1.5739	0.1927	0.5684	0.3326	0.6734
AAR05184.1 conserved hypothetical protein [uncultured marine proteobacterium ANT8C10]	2.442	0.4374	0.4486	0.5359	0.2862
AAR05186.1 conserved hypothetical protein [uncultured marine proteobacterium ANT8C10]	4.662	1.1419	1.4641	2.1596	1.5611
AAR05187.1 hypothetical protein ANT8C10.12 [uncultured marine proteobacterium ANT8C10]	1.6026	3.5136	1.9013	2.2662	3.3589
AAR05189.1 predicted acyl-CoA transferases/carnitine dehydratase [uncultured marine proteobacterium ANT8C10]	2.5434	0.3701	0.3111	0.9896	1.2284
AAR05190.1 predicted acyl-CoA dehydrogenases [uncultured marine proteobacterium ANT8C10]	7.2528	1.8253	6.2417	2.7478	6.8999
AAR05191.1 predicted ATP-dependent exoDNAse alpha subunit [uncultured marine proteobacterium ANT8C10]	3.9991	1.2532	1.0416	1.6977	2.0743
AAR05194.1 predicted beta-lactamase class C [uncultured marine proteobacterium ANT8C10]	1.9105	1.3022	1.0515	0.6178	1.0101
AAR05196.1 conserved hypothetical protein [uncultured marine proteobacterium ANT8C10]	0.6575	0.1812	0.3716	0	0.4953
AAR05197.1 conserved hypothetical protein [uncultured marine proteobacterium ANT8C10]	4.686	3.5453	2.6854	5.3301	4.3939
AAR05198.1 conserved hypothetical protein [uncultured marine proteobacterium ANT8C10]	4.0944	1.8615	1.9094	1.6771	3.359
AAR05200.1 putative saccharopine dehydrogenase [uncultured marine proteobacterium ANT8C10]	4.5221	0.5149	1.0253	0.8684	1.4063
AAR05202.1 conserved hypothetical protein [uncultured marine proteobacterium ANT8C10]	12.0868	14.3282	14.8185	13.3368	18.3496
AAR05204.1 predicted 1-acyl-sn-glycerol-3-phosphate acyltransferase [uncultured marine proteobacterium ANT8C10]	1.4793	0.3623	1.1614	1.635	1.5411
AAR05206.1 predicted enoyl-CoA hydratase/carnithine racemase [uncultured marine proteobacterium ANT8C10]	9.1259	3.2772	5.2916	3.6173	6.5971
AAR05208.1 hypothetical protein ANT8C10.33 [uncultured marine proteobacterium ANT8C10]	0	0.6826	0.14	0.4349	0.3318
AAR05209.1 hypothetical protein ANT8C10.34 [uncultured marine proteobacterium ANT8C10]	8.7913	8.0747	7.9274	11.8806	7.2893
AAR05211.1 predicted metal-dependent amidase/aminoacylase/carboxypeptidase [uncultured marine proteobacterium ANT8C10]	3.1892	2.3105	4.9778	2.7807	4.5379
AAR05212.1 predicted dioxygenase [uncultured marine proteobacterium ANT8C10]	16.1981	10.3748	12.9135	13.6652	12.5325
AAR05218.1 predicted methylase [uncultured marine proteobacterium ANT32C12]	2.1368	0.4416	0.151	0.3126	0.8049
AAR05225.1 predicted NAD-dependent aldehyde dehydrogenases [uncultured marine proteobacterium ANT32C12]	6.3912	1.7051	1.2281	2.577	1.2079
AAR05232.1 conserved hypothetical protein [uncultured marine proteobacterium ANT32C12]	3.7012	2.965	4.9182	1.6043	5.428
AAR05234.1 predicted acetyltransferase [uncultured marine proteobacterium ANT32C12]	3.827	0.3515	0.2884	0.4479	0.2563
AAR05235.1 conserved hypothetical protein [uncultured marine proteobacterium ANT32C12]	2.4296	1.4656	2.2985	1.4168	0.6487
AAR05236.1 hypothetical protein ANT32C12.22 [uncultured marine proteobacterium ANT32C12]	0	0	0	0	0.5204
AAR05237.1 conserved hypothetical protein [uncultured marine proteobacterium ANT32C12]	3.1707	2.1652	3.6235	1.6133	2.4004
AAR05238.1 predicted TypA membrane GTPase [uncultured marine proteobacterium ANT32C12]	8.8735	3.0541	3.6286	5.321	4.9387
AAR05243.1 conserved hypothetical protein [uncultured marine proteobacterium ANT32C12]	1.4636	2.3104	2.7893	3.5747	2.7906
AAR05246.1 predicted TonB-dependent receptor protein [uncultured marine proteobacterium ANT32C12]	1.1776	0.6998	1.3715	0.166	0.3325
AAR05249.1 predicted oxidoreductase [uncultured marine proteobacterium ANT32C12]	0.3716	0	0	0	0.4977
AAR05255.1 predicted outer membrane protein TolC [uncultured marine proteobacterium ANT32C12]	0.7597	0.157	0.8627	0.643	0.4815
AAR05256.1 predicted dephospho-CoA kinase [uncultured marine gamma proteobacterium EB000-45B06]	2.7627	2.3789	2.7817	3.2837	3.1222
AAR05257.1 predicted preprotein translocase subunit SecA [uncultured marine gamma proteobacterium EB000-45B06]	6.3536	6.388	13.4894	4.1493	9.4344
AAR05259.1 predicted 23S rRNA methylase [uncultured marine gamma proteobacterium EB000-45B06]	2.999	0.5785	1.0171	0.9652	0.6025
AAR05260.1 predicted exoribonuclease R [uncultured marine gamma proteobacterium EB000-45B06]	6.7715	1.2164	1.0742	2.2494	1.6559
AAR05261.1 TonB-dependent receptor [uncultured marine gamma proteobacterium EB000-45B06]	2.7508	1.2128	1.7437	2.4029	2.0264
AAR05263.1 predicted outer membrane receptor protein [uncultured marine gamma proteobacterium EB000-45B06]	5.3404	3.3767	3.8274	4.1712	4.3269
AAR05264.1 predicted Zn-dependent alcohol dehydrogenase [uncultured marine gamma proteobacterium EB000-45B06]	3.9822	2.3016	3.401	2.8132	4.4642
AAR05267.1 predicted peptide methionine sulfoxide reductase [uncultured marine gamma proteobacterium EB000-45B06]	3.6762	2.2285	2.078	1.9898	1.6618
AAR05268.1 predicted biotin ligase [uncultured marine gamma proteobacterium EB000-45B06]	4.3761	0.9797	1.1982	1.1603	1.099
AAR05269.1 predicted translation elongation factor Tu [uncultured marine gamma proteobacterium EB000-45B06]	58.2745	48.9675	74.2168	63.4638	72.7108
AAR05270.1 predicted preprotein translocase subunit SecE [uncultured marine gamma proteobacterium EB000-45B06]	18.6482	15.8047	14.4193	22.4851	20.1068
AAR05272.1 ribosomal protein L11 [uncultured marine gamma proteobacterium EB000-45B06]	2.3354	0	0.6185	0.1924	0.2202
AAR05273.1 ribosomal protein L1 [uncultured marine gamma proteobacterium EB000-45B06]	19.446	13.9817	14.1961	17.3557	21.117
AAR05276.1 DNA-directed RNA polymerase beta subunit [uncultured marine gamma proteobacterium EB000-45B06]	48.6449	25.1796	28.0999	31.5523	34.1613
AAR05277.1 DNA-directed RNA polymerase beta' subunit [uncultured marine gamma proteobacterium EB000-45B06]	30.6463	16.983	21.0327	14.9028	22.5062
AAR05278.1 ribosomal protein S12 [uncultured marine gamma proteobacterium EB000-45B06]	46.5189	21.2586	22.8628	25.0905	29.8652
AAR05279.1 ribosomal protein S7 [uncultured marine gamma proteobacterium EB000-45B06]	30.7671	14.7797	18.2813	18.722	22.9956
AAR05280.1 predicted translation elongation factor G [uncultured marine gamma proteobacterium EB000-45B06]	20.8105	12.1295	10.6339	14.1529	16.5884
AAR05281.1 ribosomal protein S10 [uncultured marine gamma proteobacterium EB000-45B06]	0.7274	0.5011	0	0	0.2436
AAR05282.1 ribosomal protein L3 [uncultured marine gamma proteobacterium EB000-45B06]	35.3412	15.332	20.3661	14.8771	27.4379
AAR05283.1 ribosomal protein L4 [uncultured marine gamma proteobacterium EB000-45B06]	17.1636	7.4996	9.1875	11.2091	15.0149
AAR05284.1 ribosomal protein L23 [uncultured marine gamma proteobacterium EB000-45B06]	18.041	6.5858	8.9557	8.8207	9.9063
AAR05285.1 ribosomal protein L2 [uncultured marine gamma proteobacterium EB000-45B06]	20.3172	10.4411	13.2578	12.5499	17.3806
AAR05287.1 ribosomal protein S3 [uncultured marine gamma proteobacterium EB000-45B06]	27.2049	8.3441	9.2942	10.4572	13.362
AAR05288.1 ribosomal protein L16/L10E [uncultured marine gamma proteobacterium EB000-45B06]	19.7948	8.8926	9.8015	7.7392	11.9762
AAR05289.1 ribosomal protein L14 [uncultured marine gamma proteobacterium EB000-45B06]	23.6261	10.1864	12.2553	12.3609	16.7531
AAR05290.1 ribosomal protein L24 [uncultured marine gamma proteobacterium EB000-45B06]	19.5806	9.2628	10.7539	10.4572	12.7132
AAR05291.1 ribosomal protein L5 [uncultured marine gamma proteobacterium EB000-45B06]	19.7929	9.1559	9.0772	10.7993	13.9149
AAR05292.1 ribosomal protein S14 [uncultured marine gamma proteobacterium EB000-45B06]	22.736	10.8128	9.2208	14.0063	18.6756
AAR05293.1 ribosomal protein S8 [uncultured marine gamma proteobacterium EB000-45B06]	17.3416	5.9204	8.0426	7.2662	10.8235
AAR05294.1 ribosomal protein L6 [uncultured marine gamma proteobacterium EB000-45B06]	13.0331	6.9314	7.0844	8.1789	10.3838
AAR05295.1 ribosomal protein L18 [uncultured marine gamma proteobacterium EB000-45B06]	11.5573	8.8127	9.8219	9.5714	11.0355
AAR05296.1 ribosomal protein S5 [uncultured marine gamma proteobacterium EB000-45B06]	14.5212	10.4012	10.8592	11.1205	13.0342
AAR05297.1 ribosomal protein L15 [uncultured marine gamma proteobacterium EB000-45B06]	9.9126	3.456	4.6313	3.9063	4.7417
AAR05298.1 predicted preprotein translocase subunit SecY [uncultured marine gamma proteobacterium EB000-45B06]	16.0346	6.8446	10.1234	6.9318	13.2332
AAR05299.1 ribosomal protein S13 [uncultured marine gamma proteobacterium EB000-45B06]	18.5187	7.3794	6.2808	6.585	7.5366
AAR05300.1 ribosomal protein S11 [uncultured marine gamma proteobacterium EB000-45B06]	14.5817	5.4166	5.0588	6.589	5.5391
AAR05301.1 ribosomal protein S4 [uncultured marine gamma proteobacterium EB000-45B06]	19.7393	10.6752	10.0133	10.3807	13.2796
AAR05302.1 DNA-directed RNA polymerase alpha subunit [uncultured marine gamma proteobacterium EB000-45B06]	26.9292	14.1307	15.2222	14.3187	18.9754
AAR05303.1 ribosomal protein L17 [uncultured marine gamma proteobacterium EB000-45B06]	36.0403	14.8577	16.9045	16.4249	21.0837
AAR05304.1 predicted excinuclease ATPase subunit A [uncultured marine gamma proteobacterium EB000-45B06]	6.0517	1.7797	1.9266	2.3041	2.1727
AAR05305.1 predicted single-stranded DNA-binding protein [uncultured marine gamma proteobacterium EB000-45B06]	19.5891	10.4504	10.8895	13.4116	13.2434
AAR05306.1 predicted enoyl-CoA hydratase/carnithine racemase [uncultured marine gamma proteobacterium EB000-45B06]	4.054	1.4491	1.2521	2.7695	2.9183
AAR05307.1 predicted NADH/flavin oxidoreductase [uncultured marine gamma proteobacterium EB000-45B06]	3.5138	0.6019	0.7516	1.2781	0.9858
AAR05308.1 predicted 3-oxoacyl-(acyl-carrier-protein) synthase [uncultured marine gamma proteobacterium EB000-45B06]	4.6372	3.6701	4.868	4.1125	6.3844
AAR05309.1 predicted 3-hydroxymyristoyl/3-hydroxydecanoyl-ACP dehydratase [uncultured marine gamma proteobacterium EB000-45B06]	5.5592	4.7237	7.1895	5.8872	8.028
AAR05310.1 predicted geranylgeranyl pyrophosphate synthase [uncultured marine gamma proteobacterium EB000-45B06]	3.8826	1.2184	2.0728	1.9248	2.9974
AAR05311.1 ribosomal protein L21 [uncultured marine gamma proteobacterium EB000-45B06]	40.5786	22.7148	29.4399	28.325	36.3766
AAR05314.1 predicted TonB-dependent receptor protein [uncultured marine gamma proteobacterium EB000-45B06]	14.8856	8.4174	16.2461	8.8505	22.6164
AAR05315.1 ribosomal protein S3 [uncultured marine alpha proteobacterium HOT2C01]	0	0.1519	0.1559	0.1613	0.1846
AAR05325.1 DNA-directed RNA polymerase beta' subunit [uncultured marine alpha proteobacterium HOT2C01]	0	0.2298	0	0	0.3318
AAR05329.1 ribosomal protein L1 [uncultured marine alpha proteobacterium HOT2C01]	0.3525	0.4856	0.1992	0	0
AAR05331.1 predicted transcription antiterminator NusG [uncultured marine alpha proteobacterium HOT2C01]	0.7049	0	0.3985	0	0
AAR05333.1 predicted translation elongation factor Tu [uncultured marine alpha proteobacterium HOT2C01]	4.1361	1.7327	2.577	1.2397	2.8907
AAR05336.1 predicted NAD-dependent formate dehydrogenase [uncultured marine alpha proteobacterium HOT2C01]	0	0.4206	0.4458	0.3721	0.2385
AAR05342.1 proteorhodopsin [uncultured marine alpha proteobacterium HOT2C01]	1.2019	0.8096	1.6608	0.9377	1.431
AAR14182.1 Rho family GTPase [Fucus distichus]	0	0.3248	0	0	0.2632
AAR23408.1 ribulose-1,5-bisphosphate carboxylase/oxygenase large subunit, partial (chloroplast) [Amentotaxus argotaenia]	0	0	1.5871	0.0483	0
AAR24444.1 ribulose-1,5-bisphosphate carboxylase/oxygenase large subunit (plastid) [Ectocarpus sp. SMB-2003]	2.7252	0.3413	0.3501	0	0.083
AAR27336.1 ribulose-1,5-bisphosphate carboxylase/oxygenase large subunit, partial (plastid) [uncultured phototrophic eukaryote]	84.773	20.1868	25.143	18.7803	14.0179
AAR27540.1 heat shock protein 90, partial [Spumella uniguttata]	6.3606	0.1095	0	0	0
AAR27543.1 heat shock protein 90, partial [Tetrahymena bergeri]	0.5427	0.8972	0	0.1588	0
AAR30282.1 ribulose-1,5-bisphosphate carboxylase/oxygenase large subunit, partial (chloroplast) [Cyanidium sp. Sybil cave]	1.0796	0	0.1017	0	0
AAR30308.1 photosystem I P700 chlorophyll a apoprotein A2, partial (chloroplast) [Emiliania huxleyi]	5.6506	0.4972	0.7683	0.3716	0
AAR30309.1 photosystem I P700 chlorophyll a apoprotein A2, partial (chloroplast) [Isochrysis sp. SAG 927-2]	10.0482	0.8497	1.1468	0.6792	0.7067
AAR37529.1 ribosomal protein L31 [uncultured marine bacterium 311]	1.0205	0.1406	0.1442	0	0.1709
AAR37620.1 long-chain-fatty-acid--CoA ligase, putative [uncultured marine bacterium 314]	0	0.4037	0.138	0	0.1635
AAR37629.1 peptidase, putative [uncultured marine bacterium 438]	9.5728	1.1035	1.9326	0.9146	2.1588
AAR37632.1 peptide chain release factor 1, degenerate [uncultured marine bacterium 438]	8.0472	0.7654	0.9592	1.3583	0.1031
AAR37633.1 1-hydroxy-2-methyl-2-(E)-butenyl 4-diphosphate synthase [uncultured marine bacterium 438]	2.3488	0.5753	1.0327	0.6872	0.0874
AAR37639.1 molybdopterin biosynthesis protein Mog [uncultured marine bacterium 439]	0.3863	0.2129	0.6551	0.113	0.4527
AAR37642.1 molybdenum cofactor biosynthesis protein C [uncultured marine bacterium 439]	1.9261	0.7961	0.5444	0.5635	0.3225
AAR37643.1 molybdopterin biosynthesis protein MoeA [uncultured marine bacterium 439]	1.628	1.1215	0.115	0.1191	0.5451
AAR37644.1 molybdopterin-guanine dinucleotide biosynthesis protein [uncultured marine bacterium 439]	2.2542	0	0.1062	0.2198	0.3774
AAR37658.1 lipid A export ATP-binding/permease protein MsbA [uncultured marine bacterium 439]	1.7727	0.1396	0.1432	0	0.6784
AAR37664.1 serine/threonine protein phosphatase, putative [uncultured marine bacterium 439]	1.0055	0.2771	0.071	0	0
AAR37709.1 sensor histidine kinase [uncultured marine bacterium 441]	1.386	0.3819	0.2612	0	0.1547
AAR37712.1 potassium uptake protein TrkH [uncultured marine bacterium 441]	0.8811	0.2428	0.3487	0.2062	0.8261
AAR37713.1 V-type H(+)-translocating pyrophosphatase [uncultured marine bacterium 441]	2.7488	5.0653	1.311	2.3624	0.8054
AAR37716.1 metallopeptidase, M24 family [uncultured marine bacterium 441]	3.5317	0.4517	0.6191	0	0.3094
AAR37722.1 ribulose bisphosphate carboxylase, large subunit [uncultured marine bacterium 441]	0.8977	0.3325	0.6739	0.145	0.1659
AAR37749.1 oxidoreductase, 2-nitropropane dioxygenase family [uncultured marine bacterium 442]	0.3137	0.4321	0.3546	0.4588	0.3151
AAR37756.1 oxidoreductase, short chain dehydrogenase/reductase family [uncultured marine bacterium 442]	0	0.2479	0.2543	0.2632	0.3013
AAR37759.1 hypothetical protein MBMO_EBAC000-63A02.37 [uncultured marine bacterium 442]	0	0.1024	0.2101	0	0
AAR37818.1 cytochrome c family protein [uncultured marine bacterium 443]	0	0	0.302	0.9377	0
AAR37876.1 molybdopterin biosynthesis MoeA protein [uncultured marine bacterium 560]	2.3179	0.7185	0.3276	0.7629	1.1642
AAR37878.1 molybdenum cofactor biosynthesis protein A [uncultured marine bacterium 560]	2.5262	0.5569	0.9044	0.5913	0.5639
AAR37886.1 arginine biosynthesis bifunctional protein ArgJ [uncultured marine bacterium 560]	2.5614	0.5884	0.6974	0.1667	0
AAR37910.1 conserved hypothetical protein [uncultured marine bacterium 560]	0.3108	0.6851	0.0878	0	0
AAR37911.1 glutamyl-tRNA(Gln) amidotransferase, B subunit [uncultured marine bacterium 560]	2.59	0.2855	0.1464	0.6062	0
AAR37915.1 isoleucyl-tRNA synthetase [uncultured marine bacterium 560]	2.6299	1.1474	0.2478	0.7694	0.8806
AAR37920.1 transporter, putative [uncultured marine bacterium 560]	7.9261	2.1058	1.8433	1.2084	1.4501
AAR37944.1 phage shock protein C [uncultured marine bacterium 561]	0	0	0.4443	0.4599	0
AAR37946.1 phage shock protein A [uncultured marine bacterium 561]	0	0.1248	0.192	0.7949	0.0758
AAR37959.1 type IV pilus biogenesis protein [uncultured marine bacterium 561]	0	0	0.2147	0	1.3992
AAR37968.1 amidohydrolase family protein [uncultured marine bacterium 561]	0.924	0	0.2612	0	0
AAR37987.1 conserved hypothetical protein [uncultured marine bacterium 562]	1.8648	1.3703	1.9326	2.3642	1.6652
AAR37995.1 hypothetical protein MBMO_EBAC000-45B06.10 [uncultured marine bacterium 562]	5.2597	2.3033	3.6191	2.4182	5.4095
AAR37998.1 amidohydrolase family protein [uncultured marine bacterium 562]	3.2406	1.9198	3.2515	2.8917	3.825
AAR38018.1 ribosomal protein S19 [uncultured marine bacterium 562]	27.0501	11.5945	13.8039	13.6298	18.1154
AAR38022.1 ribosomal protein L29 [uncultured marine bacterium 562]	17.3978	6.9783	6.4893	7.281	7.8915
AAR38023.1 ribosomal protein S17 [uncultured marine bacterium 562]	36.7524	14.2484	13.6688	12.2114	19.1276
AAR38032.1 ribosomal protein L30 [uncultured marine bacterium 562]	14.1269	5.9836	7.0604	6.3508	6.1782
AAR38038.1 DNA-directed RNA polymerase, alpha subunit [uncultured marine bacterium 562]	32.2634	19.6244	21.2463	19.9921	26.3628
AAR38048.1 ribosomal protein L27 [uncultured marine bacterium 562]	26.6947	15.8834	18.9885	20.703	22.0972
AAR38049.1 GTP1/OBG family protein [uncultured marine bacterium 562]	3.3085	0.8012	0.2834	1.7013	1.0407
AAR38050.1 ribosomal protein S20 [uncultured marine bacterium 562]	26.4182	14.6661	19.7648	16.1405	20.2941
AAR38084.1 2-amino-4-hydroxy-6-hydroxymethyldihydropteridine pyrophosphokinase [uncultured marine bacterium 578]	0.8442	0	0.1193	0.247	0.1413
AAR38086.1 conserved hypothetical protein TIGR00023 [uncultured marine bacterium 578]	2.2542	0.1035	0.1062	0.7694	0
AAR38087.1 ABC transporter, permease protein [uncultured marine bacterium 578]	1.4548	0.6013	0.4112	0.1419	0.3248
AAR38088.1 ABC transporter, ATP-binding protein [uncultured marine bacterium 578]	2.0202	0.9563	0.9077	0.3789	0.2602
AAR38089.1 pyruvate dehydrogenase, E2 component, dihydrolipoamide acetyltransferase [uncultured marine bacterium 578]	2.1179	1.2505	1.1972	0.9737	0.8105
AAR38091.1 protein-L-isoaspartate O-methyltransferase [uncultured marine bacterium 578]	1.4548	1.3028	0.2056	0.1064	0
AAR38095.1 NifR3/Smm1 family protein [uncultured marine bacterium 578]	1.0466	0	0.2958	0	0
AAR38097.1 phosphoribosylaminoimidazolecarboxamide formyltransferase/IMP cyclohydrolase [uncultured marine bacterium 578]	0.3716	0.6144	0.6302	0.1087	0.2489
AAR38102.1 glycine cleavage T-protein family [uncultured marine bacterium 578]	1.8006	2.3167	3.0421	3.0398	1.8901
AAR38106.1 5-formyltetrahydrofolate cyclo-ligase family protein [uncultured marine bacterium 578]	0	0	0	0	0.318
AAR38107.1 ubiH/COQ6 monooxygenase family protein [uncultured marine bacterium 578]	1.4806	0.2967	0.3424	0.4726	0.4507
AAR38108.1 pmbA protein [uncultured marine bacterium 578]	0	0.9343	0.559	0.496	0.4731
AAR38114.1 biotin--acetyl-CoA-carboxylase ligase [uncultured marine bacterium 578]	3.8514	0.5736	0.8326	0.5493	0.4549
AAR38116.1 tRNA pseudouridine synthase A [uncultured marine bacterium 578]	1.9819	0.1365	0.2801	0.2899	0.6636
AAR38117.1 sulfate permease family protein [uncultured marine bacterium 578]	2.3011	0.0906	0.4336	0.0962	0.5137
AAR38118.1 16S rRNA processing protein RimM [uncultured marine bacterium 578]	2.7042	0.6387	0.3276	0.113	0.3234
AAR38121.1 aconitate hydratase 2 [uncultured marine bacterium 578]	0	0.1002	0	0.3192	0.2436
AAR38131.1 dioxygenase, putative [uncultured marine bacterium 578]	0.6907	0.5709	0.488	0.2021	0.2891
AAR38133.1 orotate phosphoribosyltransferase [uncultured marine bacterium 578]	2.2792	0.2791	0.501	0.0741	0.5936
AAR38134.1 exodeoxyribonuclease III [uncultured marine bacterium 578]	1.7342	0.4779	0.14	0.2899	0.6636
AAR38135.1 conserved hypothetical protein TIGR00091 [uncultured marine bacterium 578]	2.671	1.472	1.0569	0.1563	0.5366
AAR38137.1 folylpolyglutamate synthase/dihydrofolate synthase [uncultured marine bacterium 578]	4.5373	1.7445	0.9544	0.7409	1.59
AAR38139.1 amidophosphoribosyltransferase [uncultured marine bacterium 578]	1.3072	0.6927	0.5684	0.5295	0.8754
AAR38144.1 protein-export membrane protein SecD [uncultured marine bacterium 578]	1.4652	0.5383	0	0.1429	0.9813
AAR38146.1 seryl-tRNA synthetase [uncultured marine bacterium 578]	3.4188	1.6431	1.0125	0.9072	0.9851
AAR38147.1 hypothetical protein MBMO_EBAC080-L31E09.65 [uncultured marine bacterium 578]	1.581	0.8713	0.2793	0.9829	0.5294
AAR38148.1 conserved hypothetical protein [uncultured marine bacterium 578]	9.1317	4.7256	1.3534	2.1504	1.156
AAR38149.1 membrane protein, putative [uncultured marine bacterium 578]	2.4817	1.6183	1.4106	3.6442	2.0913
AAR38150.1 metallo-beta-lactamase family protein, putative [uncultured marine bacterium 578]	1.4973	0.447	0.3527	0.3651	0.5849
AAR38151.1 tRNA modification GTPase TrmE [uncultured marine bacterium 578]	2.2559	1.637	0.0792	0.3751	0.1877
AAR38152.1 glutamate--cysteine ligase [uncultured marine bacterium 578]	4.9226	1.4247	1.4312	0.8693	0.778
AAR38153.1 mutator mutT protein, putative [uncultured marine bacterium 578]	0.5103	0.471	1.3484	0	0.1709
AAR38154.1 glutaredoxin [uncultured marine bacterium 578]	4.5584	0.942	0.3221	0.3334	0.7632
AAR38157.2 hypothetical protein MBMO_EBAC000-36A07.2 [uncultured marine bacterium 580]	0	0.1327	0.2722	0	0
AAR38162.1 hypothetical protein MBMO_EBAC000-36A07.7 [uncultured marine bacterium 580]	0	0	0	0	0.2726
AAR38166.1 conserved hypothetical protein [uncultured marine bacterium 580]	0.4169	0	0.3535	0.122	0.1396
AAR38169.1 cytochrome c family protein [uncultured marine bacterium 580]	5.7417	8.7657	14.475	2.0516	5.3684
AAR38170.1 conserved hypothetical protein [uncultured marine bacterium 580]	11.5187	17.2912	25.1424	4.3713	8.7858
AAR38172.1 hypothetical protein MBMO_EBAC000-36A07.17 [uncultured marine bacterium 580]	2.2188	0.6079	0.6271	1.3269	0.4293
AAR38174.1 hypothetical protein MBMO_EBAC000-36A07.19 [uncultured marine bacterium 580]	0	0	0.3117	0.1613	0.1846
AAR38175.1 hypothetical protein MBMO_EBAC000-36A07.20 [uncultured marine bacterium 580]	0.4383	0.6039	0.1239	0	0
AAR38176.1 hypothetical protein MBMO_EBAC000-36A07.21 [uncultured marine bacterium 580]	2.6298	0.4348	0.1487	0.1539	0.1761
AAR38178.1 hypothetical protein MBMO_EBAC000-36A07.23 [uncultured marine bacterium 580]	0.669	0.2803	1.151	0.4212	0.2581
AAR38179.1 oxidoreductase, short chain dehydrogenase/reductase family [uncultured marine bacterium 580]	0	0	0.1933	0	0.229
AAR38203.1 hypothetical protein MBMO_EBAC000-36A07.48 [uncultured marine bacterium 580]	0	0.1223	0.3765	0.3897	0.1487
AAR38210.1 cytosol aminopeptidase family protein [uncultured marine bacterium 580]	0.7217	0.848	0.5191	0.3289	0.214
AAR38211.1 pyruvate dehydrogenase, E1 component [uncultured marine bacterium 580]	9.2568	3.0962	4.2705	0.9278	1.3795
AAR38212.1 pyruvate dehydrogenase, E2 component, dihydrolipoamide acetyltransferase [uncultured marine bacterium 580]	3.0964	0.6285	1.8637	0.5822	1.0192
AAR38213.1 dihydrolipoamide dehydrogenase [uncultured marine bacterium 580]	1.1524	0.5691	0.3755	0	0.1286
AAR38215.1 transcriptional activator, putative, Baf family [uncultured marine bacterium 580]	0	0.6052	0.0957	0.099	0.2544
AAR38217.1 glutaminyl-tRNA synthetase [uncultured marine bacterium 580]	0.9735	1.4369	1.2878	0.1343	1.3141
AAR38223.1 heat shock protein HtpG [uncultured marine bacterium 580]	1.3149	0.5844	10.7073	1.8991	4.3206
AAR38231.1 GTP-binding protein LepA [uncultured marine bacterium 580]	2.072	1.3513	0.5767	0.4764	0.7997
AAR38232.1 MucD protein [uncultured marine bacterium 580]	0	0	0.8224	0.1064	0
AAR38234.1 hypothetical protein MBMO_EBAC000-36A07.79 [uncultured marine bacterium 580]	0.6733	1.485	1.8415	0.5247	0.5247
AAR38235.1 RNA polymerase sigma-70 factor, ECF subfamily [uncultured marine bacterium 580]	1.699	3.2103	8.3758	4.8001	4.9155
AAR38237.1 FKBP-type peptidyl-prolyl cis-trans isomerase, putative [uncultured marine bacterium 580]	0.6704	0	0.3789	0	0.1122
AAR38239.1 inositol-1-monophosphatase [uncultured marine bacterium 580]	2.4314	0.5693	0.6332	0.5486	1.3063
AAR38241.1 serine O-acetyltransferase [uncultured marine bacterium 580]	3.7377	1.3815	2.552	0.4477	0.1413
AAR38242.1 rrf2 family protein [uncultured marine bacterium 580]	1.036	1.4683	4.9367	1.579	2.338
AAR38243.1 cysteine desulfurase [uncultured marine bacterium 580]	5.1621	5.3093	14.3835	2.1517	5.8815
AAR38244.1 cysteine desulfurase [uncultured marine bacterium 580]	2.7904	3.3746	8.4923	1.701	3.7007
AAR38245.1 NifU family protein [uncultured marine bacterium 580]	1.5125	2.1333	4.5646	1.2264	1.8553
AAR38246.1 iron-sulfur cluster assembly accessory protein [uncultured marine bacterium 580]	0	1.6372	3.0557	0.406	1.8183
AAR38247.1 co-chaperone Hsc20 [uncultured marine bacterium 580]	0	0.5176	0.4247	0	0
AAR38250.1 hypothetical protein MBMO_EBAC000-36A07.95 [uncultured marine bacterium 580]	3.5304	54.7205	95.7558	22.0907	32.3976
AAR38251.1 carbonic anhydrase, putative [uncultured marine bacterium 580]	0.5895	0.0541	0.2777	0.0575	0.2632
AAR38320.1 methyltransferase, putative [uncultured marine bacterium 581]	0.462	0.1273	0.2612	0	0.3094
AAR38345.1 ABC transporter, substrate-binding protein [uncultured marine bacterium 582]	2.2189	0.1385	0.754	0.3688	0.9114
AAR38358.1 permease, putative [uncultured marine bacterium 582]	0	0	0.2446	0.1266	0
AAR38361.1 inositol-1-monophosphatase [uncultured marine bacterium 582]	0.4884	0.1346	0	0.7145	0
AAR38372.1 carbon-monoxide dehydrogenase [uncultured marine bacterium 582]	0	0	0	0	0.3577
AAR38373.1 ArsC family protein [uncultured marine bacterium 582]	0.8997	0	0	0.2632	0
AAR38375.1 lactoylglutathione lyase [uncultured marine bacterium 582]	0	0.7077	0.9837	0.4844	1.2181
AAR38377.1 conserved hypothetical protein [uncultured marine bacterium 582]	0	0.3248	0.4443	0.115	0.3948
AAR38390.1 translation elongation factor P [uncultured marine bacterium 582]	3.1183	2.8423	2.0545	3.8403	4.7989
AAR38391.1 hypothetical protein MBMO_EBAC080-L028H02.54 [uncultured marine bacterium 582]	2.4139	1.2156	1.091	1.1293	2.425
AAR38392.1 cobyric acid synthase CobQ [uncultured marine bacterium 582]	0	0	0	0.3637	0.2081
AAR38394.1 type I secretion outer membrane protein, TolC family [uncultured marine bacterium 582]	0.3841	0	0.4343	0.1124	0.1286
AAR38403.1 long-chain-fatty-acid--CoA ligase, putative [uncultured marine bacterium 582]	0	0.9545	0.7796	0.6251	1.2309
AAR38404.1 ABC transporter, ATP-binding/permease protein [uncultured marine bacterium 582]	0.5065	0.2791	0.0716	0.2964	0.424
AAR38411.1 Asp/Glu/Hydantoin racemase family protein [uncultured marine bacterium 582]	0	0.4873	0.5692	0	0.477
AAR38413.1 diaminopropionate ammonia-lyase, putative [uncultured marine bacterium 582]	0.7123	0	0.2013	0	0
AAR38433.1 hypothetical protein MBMO_EBAC080-L028H02.98 [uncultured marine bacterium 582]	0	0.3395	0.4927	0.2703	0.4352
AAR38435.1 UDP-N-acetylglucosamine pyrophosphorylase, putative [uncultured marine bacterium 582]	0	0.1346	0	0	0.3271
AAR38458.1 conserved hypothetical protein [uncultured marine bacterium 582]	0.2873	0.3958	0	0.3362	0.6734
AAR38468.1 blue copper protein [uncultured marine bacterium 582]	0	0	0	0.2174	0.2489
AAR38478.1 membrane protein, putative [uncultured marine bacterium 583]	0.6292	0.1156	1.5759	1.0154	0.5632
AAR38490.1 chaperone protein DnaK [uncultured marine bacterium 583]	37.9651	21.8664	19.5751	11.0085	19.9778
AAR38493.1 CBS domain protein [uncultured marine bacterium 583]	0	0.4096	0.3151	0.1087	0.1244
AAR38494.1 TPR repeat protein [uncultured marine bacterium 583]	0	0	0.1208	0.125	0
AAR38495.1 TPR repeat protein [uncultured marine bacterium 583]	0	0	0.1271	0	0
AAR38497.1 TPR repeat protein [uncultured marine bacterium 583]	0	0	0.3451	0	0.3066
AAR82845.1 actin D, partial [Penaeus vannamei]	15.8346	0.0992	1.424	0	1.205
AAR85517.1 QdtC [Thermoanaerobacterium thermosaccharolyticum]	0.2692	1.3723	0.7609	0.6301	0.5859
AAR88388.1 polyubiquitin 3, partial [Plasmodiophora brassicae]	0	2.174	0	0	0
AAR89056.1 heat shock protein 70 [Vibrio fluvialis]	1.1655	18.6269	18.2275	18.5275	20.0339
AAR92204.1 beta-galactosidase [Pseudoalteromonas sp. 22b]	0	0.4156	0.1421	0.5884	0.5051
AAR97588.1 PsbA D1, partial [uncultured prasinophyte]	220.613	46.0259	71.555	61.2952	67.9125
AAR97589.1 PsbA D1, partial [uncultured prasinophyte]	139.834	64.4906	110.006	72.6785	80.7743
AAR99495.1 cytochrome oxidase subunit II, partial (mitochondrion) [Emiliania huxleyi]	2.8019	0.6941	0.8137	0.8699	0.6025
AAS07872.1 lysyl-tRNA synthetase, partial [uncultured marine bacterium 580]	0.6402	0.336	0.6285	0.3568	0.4084
AAS07882.1 hypothetical protein MBMO_EBAC080-L32B05.10 [uncultured marine bacterium 463]	0	0.2447	0.251	0.2598	0.2973
AAS07908.1 asparaginyl-tRNA synthetase [uncultured marine bacterium 463]	0.4589	0.569	0.454	0.2014	0.1537
AAS07957.1 CBS domain protein [uncultured marine bacterium 463]	0	0.2855	0.5791	0.4547	0.6886
AAS47555.1 putative aldehyde dehydrogenase [symbiont bacterium of Paederus fuscipes]	0	0.4096	0.8402	0	0.2489
AAS58140.1 photosystem II reaction center protein D1, partial (chloroplast) [Cyanidium caldarium]	0.4748	0.1308	0.9394	0.5557	0.318
AAS59276.1 ribulose-1,5-bisphosphate carboxylase/oxygenase large subunit, partial (chloroplast) [Strombidium sp. HZ-2009b]	62.1537	32.2721	44.5986	34.4011	35.8844
AAS73046.1 predicted translation elongation factor Tu [uncultured marine gamma proteobacterium EBAC20E09]	76.191	44.6127	57.3556	55.8001	60.9194
AAS73076.1 predicted DNA-directed RNA polymerase beta' subunit/160 kD subunit [uncultured marine gamma proteobacterium EBAC20E09]	1.036	0	0.3904	0	0
AAS73108.1 predicted ribosomal protein S4 [uncultured marine gamma proteobacterium EBAC20E09]	0.9324	0.7708	0.1757	0	0
AAS73138.1 predicted UDP-3-O-[3-hydroxymyristoyl] glucosamine N-acyltransferase [uncultured marine gamma proteobacterium EBAC20E09]	0	0	0.2056	0	0.2436
AAS73144.1 predicted acetyl-CoA carboxylase, carboxyl transferase alpha subunit [uncultured marine gamma proteobacterium EBAC20E09]	0.3975	0.1095	0.1124	0.1163	0.1331
AAS88890.1 GBSSI [Ostreococcus tauri]	1.628	0	0.2761	0	0.109
AAS98939.1 photosystem II P680 protein D1, partial (plastid) [Saccorhiza polyschides]	12.5357	8.3999	3.7041	16.0041	2.7666
AAT09063.1 alpha tubulin 1 [Bigelowiella natans]	8.1427	0.674	0.418	0.3011	0.5705
AAT09077.1 transcription factor BTF3 [Bigelowiella natans]	3.5729	1.1878	0.964	0.5716	0.2635
AAT09082.1 glutathione-s-transferase [Bigelowiella natans]	0.4328	0	0.1223	0	0
AAT09096.1 cyclophilin [Bigelowiella natans]	0	0.2855	0.0976	0.5052	0.3469
AAT09097.1 cathepsin Z [Bigelowiella natans]	3.8936	0	0.2684	0.1667	0
AAT09098.1 KDEL receptor [Bigelowiella natans]	2.1119	0.2526	0	0.1399	0.1468
AAT11876.1 translation elongation factor 1 alpha [Cladonema radiatum]	3.7987	0	0	0	0
AAT27420.1 glyceraldehyde-3-phosphate dehydrogenase, partial [Vibrio gallicus]	1.8552	0.2921	0.1498	0	0
AAT35821.1 ribulose-1,5-bisphosphate carboxylase/oxygenase large subunit, partial (chloroplast) [Thalassionema frauenfeldii]	43.4476	14.7195	21.6406	13.441	15.6217
AAT38565.1 predicted UDP-3-O-acyl-N-acetylglucosamine deacetylase [uncultured gamma proteobacterium eBACHOT4E07]	0.4955	0	0	0.2899	0.3318
AAT38577.1 predicted flavoprotein oxygenase DIM6 NTAB family [uncultured gamma proteobacterium eBACHOT4E07]	0	0.1713	0	0	0.4163
AAT38608.1 predicted phosphopantetheine adenylyltransferase [uncultured gamma proteobacterium eBACHOT4E07]	0	0.4361	0.2684	0	0
AAT38632.1 proteorhodopsin, partial [uncultured bacterium]	38.8441	15.8124	17.2741	11.1668	15.966
AAT38635.1 proteorhodopsin, partial [uncultured bacterium]	44.8253	15.2491	13.2796	13.0255	12.1474
AAT39128.1 proteorhodopsin, partial [uncultured bacterium]	2.5016	1.9301	2.5925	3.1715	1.2286
AAT39751.1 DNA polymerase, partial [uncultured T7-like podovirus]	0	0	0.1464	0.3031	0
AAT42195.1 actin, partial [Gromia oviformis]	2.1403	1.0346	2.4292	0.8701	2.8769
AAT49960.1 PA3809, partial [synthetic construct]	6.9587	10.2542	7.183	6.7274	6.889
AAT78568.1 ribulose-1,5-bisphosphate carboxylase/oxygenase large subunit, partial (chloroplast) [Sellaphora bacillum]	3.0616	1.406	2.596	1.7915	2.3921
AAT80971.1 beta tubulin, partial [Phytophthora infestans]	30.7445	0.9467	0.6517	0.5156	0
AAT90307.1 putative light-harvesting protein alpha chain [uncultured proteobacterium eBACred25D05]	0	0.5092	0.7835	0.2703	0
AAT92174.1 ribosomal protein L30 [Ixodes pacificus]	0	0	0.1638	0	0.194
AAU11483.1 chloroplast phosphoglycerate kinase precursor, partial [Euglena gracilis]	2.3445	0.3713	0.6479	0.3183	0.6419
AAU92439.1 TPR domain protein [Methylococcus capsulatus str. Bath]	0.8804	0.3235	0.1659	0.7298	0.0983
AAU94657.1 ef1a, partial [Stramenopile sp. ex Nuclearia delicatula CCAP1552/1]	0	0	0.0986	1.2248	0.5841
AAV31605.1 predicted ABC-type multidrug transport system permease component [uncultured alpha proteobacterium EBAC2C11]	0	0	0.8402	0.2899	0
AAV31607.1 predicted ornithine/acetylornithine aminotransferase [uncultured alpha proteobacterium EBAC2C11]	1.4864	1.2535	0.4201	0.4415	1.365
AAV31608.1 ornithine carbamoyltransferase [uncultured alpha proteobacterium EBAC2C11]	0	0.2568	0.105	0.2174	0.6854
AAV31609.1 predicted disulfide bond chaperones of the HSP33 family [uncultured alpha proteobacterium EBAC2C11]	0	0	0	0	0.3225
AAV31611.1 predicted GTP cyclohydrolase I [uncultured alpha proteobacterium EBAC2C11]	1.4455	2.0646	0.5141	0.1409	2.5831
AAV31618.1 predicted N-acetylglutamate synthase [uncultured alpha proteobacterium EBAC2C11]	0	0	0	0	0.4163
AAV31619.1 predicted parvulin-like peptidyl-prolyl isomerase [uncultured alpha proteobacterium EBAC2C11]	0.4732	0.3586	0.3678	0.2423	0.5546
AAV31620.1 predicted preprotein translocase subunit SecA [uncultured alpha proteobacterium EBAC2C11]	8.6304	7.7801	9.1138	2.4627	13.0973
AAV31621.1 predicted 2-polyprenyl-3-methyl-5-hydroxy-6-metoxy-1,4-benzoquinol methylase [uncultured alpha proteobacterium EBAC2C11]	0	0.0897	0	0	0.109
AAV31622.1 predicted aspartokinases [uncultured alpha proteobacterium EBAC2C11]	0	0.4664	0.287	0.2971	0
AAV31623.1 uncharacterized protein Red2C11_36 [uncultured alpha proteobacterium EBAC2C11]	1.7089	2.095	1.2221	0.9589	1.1753
AAV31628.1 conserved hypothetical protein [uncultured alpha proteobacterium EBAC2C11]	1.4758	0.9488	1.0427	0.4318	1.5648
AAV31630.1 predicted membrane proteins related to metalloendopeptidases [uncultured alpha proteobacterium EBAC2C11]	1.1462	0.7895	0.5108	0.4183	0.8308
AAV31633.1 putative amino acid-binding protein [uncultured alpha proteobacterium EBAC2C11]	0	0.3768	0.773	0.2667	0.7632
AAV31637.1 predicted methylase involved in ubiquinone/menaquinone biosynthesis [uncultured alpha proteobacterium EBAC2C11]	32.3447	24.7941	34.2771	28.9006	34.6672
AAV31643.1 predicted sulfate adenylyltransferase [uncultured alpha proteobacterium EBAC2C11]	0.5628	0.2326	0.1193	0.1235	0.2827
AAV31644.1 predicted adenylylsulfate reductase membrane anchor [uncultured alpha proteobacterium EBAC2C11]	3.9586	1.1865	1.7001	1.2099	1.1206
AAV31645.1 predicted adenylylsulfate reductase beta subunit [uncultured alpha proteobacterium EBAC2C11]	1.9171	0.088	0.5418	0.0935	0.321
AAV31646.1 predicted adenylylsulfate reductase alpha subunit [uncultured alpha proteobacterium EBAC2C11]	4.9443	2.1779	3.2039	3.1094	2.9881
AAV31647.1 predicted Ser/Thr protein phosphatase family protein [uncultured alpha proteobacterium EBAC2C11]	0.5514	0.6078	0.1559	0.1613	0
AAV31650.1 hypothetical protein Red2C11_66 [uncultured alpha proteobacterium EBAC2C11]	0	0.3871	0.5575	0.4111	0.1568
AAV31651.1 predicted O-acetylhomoserine sulfhydrylase [uncultured alpha proteobacterium EBAC2C11]	0	0.5569	1.19	0.0985	0.3948
AAV31660.1 predicted methionine synthase I [uncultured alpha proteobacterium EBAC2C11]	2.8567	0.5516	0.8746	0.0834	0.9565
AAV31661.1 predicted aspartyl-tRNA synthetase [uncultured alpha proteobacterium EBAC2C11]	0.8052	3.0918	2.5131	0.4149	2.5495
AAV31662.1 cytochrome c oxidase assembly protein, putative [uncultured alpha proteobacterium EBAC2C11]	1.72	1.3351	2.6315	0.5823	3.2606
AAV31663.1 predicted chaperonin GroEL [uncultured alpha proteobacterium EBAC2C11]	7.6907	26.7691	33.1036	13.7667	47.7939
AAV31666.1 predicted lysyl-tRNA synthetase [uncultured alpha proteobacterium EBAC2C11]	1.6151	0.5945	0.4432	0.2725	0.9182
AAV31668.1 cobalamin biosynthesis protein, putative [uncultured alpha proteobacterium EBAC2C11]	1.2508	0	0.2357	0	0.1396
AAV31669.1 predicted MoxR-like ATPases [uncultured alpha proteobacterium EBAC2C11]	1.5629	1.56	3.7747	1.1281	3.7321
AAV31670.1 predicted DnaJ-class molecular chaperone [uncultured alpha proteobacterium EBAC2C11]	0.7951	0.2191	0.8989	0	0.5325
AAV31671.1 hypothetical protein Red2C11_21 [uncultured alpha proteobacterium EBAC2C11]	0	0	0	0	0.3013
AAV31675.1 unknown [uncultured alpha proteobacterium EBAC2C11]	0	0	0.7433	0	0.2489
AAV31676.1 unknown [uncultured alpha proteobacterium EBAC2C11]	0	0.9067	1.2745	0.3258	2.861
AAV31677.1 unknown [uncultured alpha proteobacterium EBAC2C11]	0.998	2.5058	1.5208	0.4125	2.6445
AAV31678.1 unknown [uncultured alpha proteobacterium EBAC2C11]	4.4432	2.9332	5.2656	0.5086	2.4099
AAV32824.1 alpha-tubulin, partial [Peridinium foliaceum]	1.2546	0.1729	0.0886	0.1835	0
AAV32829.1 heat shock protein 90, partial [Kryptoperidinium foliaceum]	4.4594	0.9397	1.3788	0	0.0715
AAV34145.1 EF-1 alpha-like protein [Heterocapsa triquetra]	4.2357	0	0.2171	0.3756	0
AAV34146.1 EF-1 alpha-like protein [Isochrysis galbana]	2.6299	0.6729	0.2655	0.1099	0.0629
AAV34147.1 EF-1 alpha-like protein, partial [Pavlova lutheri]	2.0111	0	0	0	0
AAV37189.1 cytoplasmic dynein heavy chain 2 protein [Tetrahymena thermophila]	1.6089	0.1108	0	0	0
AAV53714.1 PSII subunit D1 reaction center protein (chloroplast) [Adenoides eludens]	0	0	1.4161	0	0.2961
AAV63941.1 putative nuclear LIM factor interactor-interacting protein hyphal form [Phytophthora infestans]	0.3637	0.1002	0	0.2128	0
AAV67799.1 polyunsaturated fatty acid elongase 1 [Thalassiosira pseudonana]	0	0.1108	0.1972	0.1177	0.404
AAV71134.1 cytosolic class II fructose bisphosphate aldolase, partial [Heterocapsa triquetra]	4.7414	0.2751	0	0	0.0836
AAV71139.1 plastid C1 class II fructose bisphosphate aldolase, partial [Rhodomonas sp. CCMP768]	4.3729	0	0	0	0
AAV80617.1 large subunit of Rubisco (chloroplast) [Tupiella akineta]	1.0964	0.8514	1.0705	0.6999	1.1014
AAV93588.1 riboflavin synthase, beta subunit [Ruegeria pomeroyi DSS-3]	1.7684	9.6912	3.6097	12.9344	5.9213
AAV93836.1 glutamate/glutamine/aspartate/asparagine ABC transporter, periplasmic substrate-binding protein [Ruegeria pomeroyi DSS-3]	10.4837	33.8312	44.0009	24.8839	29.7017
AAV94536.1 hypothetical protein SPO1243 [Ruegeria pomeroyi DSS-3]	0	0.7351	0.8257	2.0308	2.7371
AAV95364.1 ammonium transporter [Ruegeria pomeroyi DSS-3]	4.4593	5.3246	17.225	1.3047	11.4479
AAW25312.1 SJCHGC04797 protein [Schistosoma japonicum]	0	0.3623	0	0.1282	0.1468
AAW26348.1 SJCHGC02419 protein [Schistosoma japonicum]	0	0.4486	0	0	0
AAW34192.1 actin [Linum usitatissimum]	0.6575	0.3623	0.1858	0	1.7612
AAW50967.1 ribosomal protein S7 [Pectinaria gouldii]	3.885	0	0	0	0
AAW58006.1 long chain acyl-coA synthetase [Thalassiosira pseudonana]	0	0.1178	0.2416	0	0.1431
AAW58098.1 alpha-tubulin, partial [Prymnesium parvum]	15.2948	0.0826	0	0.0877	0.1004
AAW58102.1 heat shock protein 70, partial [Spumella uniguttata]	0	0.0992	0	1.0529	0.3615
AAW65685.1 transketolase (chloroplast) [Euglena gracilis]	0.5593	0.5578	0.6515	0.5208	0.4794
AAW79289.1 chloroplast acyl carrier protein [Isochrysis galbana]	3.5613	0	0	0	0
AAW79290.1 chloroplast acyl carrier protein [Heterocapsa triquetra]	2.1822	0	0	0	0.2436
AAW79309.1 chloroplast ferredoxin [Heterocapsa triquetra]	2.5802	0.1777	0	0	0
AAW79311.1 chloroplast ferredoxin, partial [Isochrysis galbana]	1.0684	0	0	0	0
AAW79314.1 chloroplast ferredoxin-NADP{+) reductase, partial [Heterocapsa triquetra]	2.0651	0.5058	0.1297	0	0.1537
AAW79316.1 chloroplast geranylgeranyl reductase/hydrogenase [Heterocapsa triquetra]	8.4457	0	0	0	0.2223
AAW79321.1 chloroplast phosphoribulokinase [Heterocapsa triquetra]	14.0159	0.237	0	0	0
AAW79322.1 chloroplast phosphoribulokinase, partial [Isochrysis galbana]	1.628	0	0	0	0
AAW79333.1 chloroplast cytochrome c6 [Heterocapsa triquetra]	2.2792	0	0	0	0
AAW79341.1 chloroplast protochlorophyllide reductase, partial [Heterocapsa triquetra]	0.6105	0.1682	0.3451	0.7145	0.9199
AAW79346.1 chloroplast photosystem I subunit XI [Heterocapsa triquetra]	2.4133	0	0	0.2354	0
AAW79350.1 chloroplast photosystem II 12 kDa extrinsic protein, partial [Heterocapsa triquetra]	1.5902	0.2191	0	0	0
AAW79351.1 chloroplast photosystem II 12 kDa extrinsic protein, partial [Isochrysis galbana]	10.6609	0	0	0	0.1231
AAW79357.1 chloroplast transketolase [Heterocapsa triquetra]	4.4114	0.076	0	0.0807	0
AAW79360.1 chloroplast light harvesting complex protein [Heterocapsa triquetra]	14.2647	0.12	0.1846	0.1911	0.908
AAW79363.1 chloroplast light harvesting complex protein [Heterocapsa triquetra]	1.1396	0	0.4831	0	0
AAW79407.1 unknown protein, partial [Heterocapsa triquetra]	2.1039	0	0.2973	0	0
AAX07248.1 reverse transcriptase, partial [Bothriurus flavidus]	6.2598	0.199	0	0.3522	0.5643
AAX09601.1 elongation factor 1 alpha, partial [Mallomonas rasilis]	0.6331	0	0	0.3705	0.4947
AAX10940.1 heat shock protein 90, partial [Heterosigma akashiwo]	0.5028	0	0	0	0
AAX10942.1 heat shock protein 90, partial [Isochrysis galbana]	0	0.6078	0.2078	0.1076	0
AAX10951.1 heat shock protein 90, partial [Prymnesium parvum]	4.6833	0.129	0.1324	0	0
AAX13960.1 chloroplast phosphoribulokinase [Guillardia theta]	3.6468	0	0	0	0
AAX13966.1 chloroplast phosphoribulokinase [Prymnesium parvum]	3.1489	0	0	0	0.3013
AAX14683.1 PSII D1 reaction-center protein (chloroplast) [Phaeodactylum tricornutum]	3.5274	0.8972	1.6105	0.7145	1.1811
AAX48837.1 L7 [Suberites domuncula]	0.8339	0.8042	0.5106	0.4066	0.1396
AAX48878.1 S3 [Suberites domuncula]	17.443	0.9613	1.1832	0.4083	0.7009
AAX54529.1 photosystem II protein D1, partial (plastid) [Tetraselmis marina]	42.8383	28.9425	44.705	35.3103	38.7575
AAX54530.1 polyubiquitin, partial [Fistulifera pelliculosa]	18.4133	28.1256	36.8394	12.6774	26.0289
AAX55706.1 cyc07, partial [Vitis vinifera]	5.0277	0	0	0	0.1684
AAX62315.1 polyketide synthase, partial [uncultured Porifera]	0	0.1083	0.2221	0.115	0
AAX81533.1 ribosomal protein L18a-like protein [Adineta ricciae]	0	0.2731	0	0	0.8296
AAX82926.1 photosystem II CP43 chlorophyll apoprotein, partial (chloroplast) [Pyrenomonas helgolandii]	1.0055	0.4156	0.5684	0.1471	0
AAX82929.1 photosystem II CP43 chlorophyll apoprotein, partial (chloroplast) [Isochrysis sp. SAG 927-2]	6.245	0.4595	0	0.3348	0.2436
AAX82930.1 photosystem II CP43 chlorophyll apoprotein, partial (chloroplast) [Pavlova gyrans]	0.9199	0.1267	0.0867	0.1794	0.1027
AAX82938.1 photosystem II CP43 chlorophyll apoprotein, partial (chloroplast) [Heterocapsa niei]	1.554	0.1427	0	0	0.1735
AAX82951.1 photosystem II protein D2, partial (chloroplast) [Pyrenomonas helgolandii]	8.3518	0.8631	2.0655	2.187	1.9622
AAX82954.1 photosystem II protein D2, partial (chloroplast) [Isochrysis sp. SAG 927-2]	0.4683	0.6452	0.2647	0.6851	0.3136
AAX82959.1 photosystem II protein D2, partial (chloroplast) [Skeletonema costatum]	110.547	43.0958	64.8687	43.6029	50.7542
AAY21192.1 Rpl7A [Euglena gracilis]	0.3778	0.3123	0.3203	0.3316	0.0632
AAY42557.1 ribulose-1,5-bisphosphate carboxylase/oxygenase large subunit, partial (chloroplast) [Micromonas pusilla]	19.6401	9.8214	14.8026	12.1308	11.8133
AAY42561.1 ribulose-1,5-bisphosphate carboxylase/oxygenase large subunit, partial (chloroplast) [Micromonas pusilla]	13.8135	1.6177	8.4915	2.5259	4.7411
AAY42860.1 ribulose-1,5-bisphosphate carboxylase/oxygenase large subunit, partial (chloroplast) [Cylindrotheca closterium]	26.1482	7.1033	6.9592	6.2113	5.4981
AAY51680.1 ABC transporter, ATP-binding protein [Chlorobaculum tepidum TLS]	0.1727	0.333	0.4392	0.3031	0.5204
AAY67881.1 heat shock protein 90, partial [Lamtostyla sp. LPJ-2005]	0	0.2546	0	0	0
AAY68065.1 proteorhodopsin, partial [uncultured bacterium]	0	0.628	1.6105	0.8891	1.7808
AAY68342.1 putative aerobic-type carbon monoxide dehydrogenase large subunit [uncultured marine bacterium 66A03]	0.7324	0.2504	0.2645	0	0.3632
AAY68344.1 putative serine-pyruvate aminotransferase [uncultured marine bacterium 66A03]	0.5605	0	0	0	1.3137
AAY78581.1 predicted tryptophanyl-tRNA synthetase [uncultured bacterium MedeBAC82F10]	0	0	0	0.3126	0
AAY78582.1 predicted thioredoxin-like protein [uncultured bacterium MedeBAC82F10]	0.7859	0.2166	0.8885	1.1497	0.7895
AAY81786.1 putative GlcD, partial [uncultured marine bacterium]	0	0	0	0.2382	0
AAY82594.1 predicted AroD [uncultured bacterium MedeBAC35C06]	0	0.1002	0.3084	0	0.3654
AAY82613.1 proteorhodopsin [uncultured bacterium MedeBAC35C06]	1.8993	3.0654	3.6044	0.5557	3.2708
AAY82616.1 predicted glutathione S-transferase family protein [uncultured bacterium MedeBAC35C06]	0.7432	0.3072	0.6302	0.6523	0.2489
AAY82617.1 hypothetical protein [uncultured bacterium MedeBAC35C06]	2.2122	0.4433	1.6768	1.3239	1.6835
AAY82746.1 predicted quinolinate synthetase A [uncultured bacterium eBACmed18B02]	0.7274	0.9153	0.6168	0.3334	0.4871
AAY82749.1 predicted quaternary ammonium compound-resistance protein [uncultured bacterium eBACmed18B02]	0.4558	0	0.2577	0.1334	0.7632
AAY82758.1 conserved hypothetical protein [uncultured bacterium eBACmed18B02]	0	0	0.3669	0	0
AAY82813.1 predicted ATPase [uncultured bacterium MedeBAC46A06]	0	0	0.4308	0	1.1646
AAY82816.1 hypothetical protein [uncultured bacterium MedeBAC46A06]	0	0	0.3865	0	0
AAY82817.1 predicted iron-sulfur cluster-binding protein [uncultured bacterium MedeBAC46A06]	1.0552	0.5334	0.1193	0.314	0.7834
AAY82818.1 hypothetical protein [uncultured bacterium MedeBAC46A06]	0	0.3335	0.9756	0.177	1.4034
AAY82821.1 predicted anaerobic dehydrogenase [uncultured bacterium MedeBAC46A06]	8.7662	3.2609	8.424	4.7448	12.4753
AAY82822.1 predicted formate dehydrogenase gamma subunit [uncultured bacterium MedeBAC46A06]	1.1302	0.3797	3.5417	0.7931	3.8327
AAY87215.1 predicted hypothetical protein [uncultured bacterium BAC17H8]	0	0.0915	0.2814	0.5827	0.2223
AAY87248.1 predicted flagellar motor switch protein [uncultured bacterium BAC17H8]	0	0.157	0	0	0.1908
AAY87249.1 predicted flagellar basal-body M-ring protein [uncultured bacterium BAC17H8]	0.9497	0.6542	0.9394	0.6946	0.318
AAY87255.1 predicted transport integral membrane protein [uncultured bacterium BAC17H8]	0.941	0.5186	0.4432	0.5506	0.6302
AAY87257.1 unknown [uncultured bacterium BAC17H8]	0	0.1385	0.1421	0.1471	0
AAY87258.1 predicted flagellin [uncultured bacterium BAC17H8]	0.7452	0.385	1.1848	0.4088	1.123
AAY87259.1 predicted flagellin [uncultured bacterium BAC17H8]	0.4748	0	0.1342	0.5557	0.318
AAY87270.1 predicted flagellum-specific muramidase [uncultured bacterium BAC17H8]	0	0	0	0.1563	0.5366
AAY87272.1 predicted flagellar basal body L-ring protein [uncultured bacterium BAC17H8]	0	0.1083	0.3332	0	0.3948
AAY87275.1 predicted flagellar hook protein [uncultured bacterium BAC17H8]	0.5028	0.9765	0.8387	1.0978	0.7966
AAY87282.1 predicted negative regulator of flagellin synthesis [uncultured bacterium BAC17H8]	0	0.7462	0.6697	0.4952	1.3602
AAY87287.1 predicted flagellar biosynthesis protein FlhA [uncultured bacterium BAC17H8]	0	0.4187	0	0.3334	0.2544
AAY87290.1 predicted flagellar-specific RNA polymerase sigma factor FliA [uncultured bacterium BAC17H8]	0	0.1777	0.1823	0	0.432
AAY87308.1 predicted hydroxyacylglutathione hydrolase [uncultured bacterium BAC17H8]	0.3137	0.0864	0.6205	0	0.4201
AAY87314.1 predicted geranylgeranyl diphosphate synthase [uncultured bacterium BAC17H8]	0	0.2692	0	0	0.3271
AAY89939.1 predicted xylene monooxygenase hydroxylase component [uncultured bacterium BAC13K9BAC]	18.5147	6.6663	8.5099	5.7913	6.6781
AAY89969.1 predicted siroheme sulfite reductase, alpha subunit [uncultured bacterium BAC13K9BAC]	3.3085	0.1013	0	0	0
AAY89993.1 predicted invasin-like SivH [uncultured bacterium BAC13K9BAC]	0.3256	0	0.2281	0.0953	0.2181
AAY89996.1 hypothetical protein mll4476 [uncultured bacterium BAC13K9BAC]	0	1.2572	1.3444	0.7224	0.4452
AAY90023.1 unknown [uncultured bacterium BAC13K9BAC]	0	0.6978	0.3579	0	0
AAY99758.1 actin, partial [Diaphanoeca grandis]	33.2252	0.398	0	0.1409	0.3225
AAY99759.1 actin, partial [Salpingoeca amphoridium]	19.3519	0.1777	0	0	0.432
AAZ17601.1 major capsid protein, partial [Myoviridae environmental samples]	0.2326	1.538	0.1315	1.4289	1.0903
AAZ17625.1 major capsid protein, partial [Myoviridae environmental samples]	0	0.1385	0	0.4413	0.5051
AAZ17631.1 major capsid protein, partial [Myoviridae environmental samples]	0.4274	0.1178	0.1208	0	0.7155
AAZ20835.1 thymidylate synthase-complementing family protein (Pfam) [Candidatus Pelagibacter ubique HTCC1062]	4.2908	1.8307	2.1125	2.5513	1.6685
AAZ21209.1 transcription termination factor [Candidatus Pelagibacter ubique HTCC1062]	3.176	0.9266	1.9009	0.9292	0.2502
AAZ21276.1 Unknown protein [Candidatus Pelagibacter ubique HTCC1062]	1.554	0.5709	1.6105	1.9702	1.7345
AAZ21552.1 bacterial peptide chain release factor 2 (RF-2) [Candidatus Pelagibacter ubique HTCC1062]	0.547	0.3015	0.1546	0.2401	0.6411
AAZ21565.1 Unknown protein [Candidatus Pelagibacter ubique HTCC1062]	2.2792	0.314	0.9663	1.0003	3.816
AAZ21686.1 Unknown protein [Candidatus Pelagibacter ubique HTCC1062]	1.432	0.9371	1.2648	0.5237	0.2997
AAZ21744.1 hypothetical protein SAR11_0932 [Candidatus Pelagibacter ubique HTCC1062]	2.1946	0.1737	0.3158	0.5417	0.1496
AAZ21952.1 NH(3)-dependent NAD+ synthetase NadE [Candidatus Pelagibacter ubique HTCC1062]	1.2066	0.7758	0.7958	1.1768	1.4815
AAZ21988.1 unknown [Candidatus Pelagibacter ubique HTCC1062]	0	0.5138	0.3514	0.7275	0.6244
AAZ22116.1 unknown membrane protein [Candidatus Pelagibacter ubique HTCC1062]	0	0	0.2357	0.244	0.5584
AAZ23118.1 cytochrome oxidase subunit I, partial (mitochondrion) [Clytia gracilis]	4.7755	0	0.1789	0	0
AAZ23963.1 sigma-54 dependent transcriptional regulator [Colwellia psychrerythraea 34H]	0	46.5834	74.2819	25.1067	55.5235
AAZ23966.1 pantetheine-phosphate adenylyltransferase [Colwellia psychrerythraea 34H]	0	6.963	5.4616	6.1972	4.7285
AAZ24003.1 transcriptional regulator, LysR family [Colwellia psychrerythraea 34H]	0	2.1325	0.904	0.5917	0.9542
AAZ24007.1 ISCps9, transposase orfA [Colwellia psychrerythraea 34H]	0	2.2371	2.8997	2.228	2.454
AAZ24010.1 DNA-binding response regulator, merR family [Colwellia psychrerythraea 34H]	0	2.8427	5.2216	3.5171	2.7697
AAZ24059.1 hypothetical protein CPS_2422 [Colwellia psychrerythraea 34H]	0	18.2614	67.9111	15.031	28.7231
AAZ24077.1 cytochrome c oxidase subunit III family protein [Colwellia psychrerythraea 34H]	0	0.3623	0.5575	0.1924	0.4403
AAZ24126.1 hypothetical protein CPS_0012 [Colwellia psychrerythraea 34H]	0	1.9324	1.2388	0.513	2.6418
AAZ24156.1 hypothetical protein CPS_2784 [Colwellia psychrerythraea 34H]	0	0.5383	0.138	0	1.1448
AAZ24164.1 transcriptional regulator, GntR family [Colwellia psychrerythraea 34H]	0	1.3355	2.2688	1.8032	3.3094
AAZ24198.1 hypothetical protein CPS_4552 [Colwellia psychrerythraea 34H]	0	0.2731	0.4201	0	0
AAZ24241.1 hypothetical protein CPS_1886 [Colwellia psychrerythraea 34H]	0	13.3186	4.6648	8.278	6.7109
AAZ24244.1 hypothetical protein CPS_5038 [Colwellia psychrerythraea 34H]	0	6.112	5.198	4.3332	4.9827
AAZ24251.1 hypothetical protein CPS_3673 [Colwellia psychrerythraea 34H]	0	0.3623	0	0.5771	0
AAZ24272.1 acid phosphatase SurE [Colwellia psychrerythraea 34H]	0	0.942	0.3221	0.3334	0
AAZ24313.1 hypothetical protein CPS_3685 [Colwellia psychrerythraea 34H]	0	2.9299	4.4498	2.873	7.1083
AAZ24329.1 hypothetical protein CPS_0690 [Colwellia psychrerythraea 34H]	0	0.5981	0.7669	0.1588	0.5451
AAZ24331.1 sulfate permease family protein [Colwellia psychrerythraea 34H]	0	1.6886	0.8204	1.038	1.296
AAZ24345.1 putative membrane protein [Colwellia psychrerythraea 34H]	0	0.7536	0.9019	0.5335	1.2211
AAZ24353.1 hypothetical protein CPS_1309 [Colwellia psychrerythraea 34H]	0	8.5831	13.7426	4.8901	13.9919
AAZ24355.1 hypothetical protein CPS_2668 [Colwellia psychrerythraea 34H]	0	0.7782	0.7142	1.4786	0.7964
AAZ24378.1 signal recognition particle-docking protein FtsY [Colwellia psychrerythraea 34H]	0	3.4336	2.5286	4.3002	4.9215
AAZ24381.1 beta-hexosaminidase [Colwellia psychrerythraea 34H]	0	0.1406	0.2884	0	0
AAZ24423.1 protoheme IX farnesyltransferase [Colwellia psychrerythraea 34H]	0	1.3378	4.0595	1.4205	1.558
AAZ24488.1 ISCps9, transposase orfB [Colwellia psychrerythraea 34H]	0	0.5428	1.4627	0.1118	1.353
AAZ24492.1 putative ampG protein [Colwellia psychrerythraea 34H]	0	2.8257	6.1252	3.8207	4.2684
AAZ24497.1 putative membrane protein [Colwellia psychrerythraea 34H]	0	4.6457	2.6473	3.0145	1.8819
AAZ24530.1 hypothetical protein CPS_3294 [Colwellia psychrerythraea 34H]	0	4.4623	3.56	3.6851	5.2219
AAZ24548.1 hypothetical protein CPS_3650 [Colwellia psychrerythraea 34H]	0	4.4734	1.9522	3.3583	4.4382
AAZ24549.1 cheW-like domain protein [Colwellia psychrerythraea 34H]	0	2.3944	1.8923	1.292	1.1448
AAZ24602.1 cell division protein FtsK [Colwellia psychrerythraea 34H]	0	0.5073	0.8176	2.2313	3.2583
AAZ24607.1 peptidyl-prolyl cis-trans isomerase, cyclophilin-type [Colwellia psychrerythraea 34H]	0	9.3229	11.6795	10.9315	10.3354
AAZ24622.1 hypothetical protein CPS_3948 [Colwellia psychrerythraea 34H]	0	2.3327	7.6382	1.7147	6.6507
AAZ24637.1 transcriptional regulator, LysR family [Colwellia psychrerythraea 34H]	0	1.4131	1.6427	1.3003	0.9158
AAZ24663.1 pyruvate dehydrogenase complex, E2 component, dihydrolipoamide acetyltransferase [Colwellia psychrerythraea 34H]	0	0.9159	0.1342	0.1389	0.318
AAZ24664.1 transcriptional regulator, LuxR family [Colwellia psychrerythraea 34H]	0	0.2243	0.5752	0.1191	0.1363
AAZ24676.1 ISCps3, transposase orfA [Colwellia psychrerythraea 34H]	0	0.9044	1.546	0.8802	0.8243
AAZ24745.1 ISCps3, transposase orfB [Colwellia psychrerythraea 34H]	0	1.5935	1.3941	0.9953	1.8795
AAZ24756.1 cell division protein FtsW [Colwellia psychrerythraea 34H]	0	3.9026	2.5274	4.8099	3.0263
AAZ24825.1 hypothetical protein CPS_3897 [Colwellia psychrerythraea 34H]	0	3.7915	5.4896	6.4502	8.5995
AAZ24837.1 GGDEF domain protein [Colwellia psychrerythraea 34H]	0	1.4024	0.8605	0.3126	0.3693
AAZ24859.1 formate dehydrogenase, beta subunit [Colwellia psychrerythraea 34H]	0	4.017	9.57	3.6152	5.3779
AAZ24861.1 cytochrome c oxidase subunit III family protein [Colwellia psychrerythraea 34H]	0	0.4382	0.8989	0.2326	0.2662
AAZ24885.1 putative heme biosynthesis protein [Colwellia psychrerythraea 34H]	0	0.5709	0.1952	0	0.3469
AAZ24890.1 ATP-dependent helicase HrpA [Colwellia psychrerythraea 34H]	0	0.5024	1.1595	0.4001	1.3738
AAZ24954.1 hypothetical protein CPS_3021 [Colwellia psychrerythraea 34H]	0	2.6745	2.5124	2.2358	1.9956
AAZ25030.1 primosomal replication protein N [Colwellia psychrerythraea 34H]	0.9631	43.6527	15.2427	47.8996	15.8014
AAZ25043.1 hypothetical protein CPS_3490 [Colwellia psychrerythraea 34H]	0	1.5701	6.6719	0.9526	3.2708
AAZ25046.1 lipoprotein Blc [Colwellia psychrerythraea 34H]	0	9.9081	7.7378	11.6422	8.22
AAZ25073.1 copper-binding protein, plastocyanin/azurin family [Colwellia psychrerythraea 34H]	0	7.4402	6.2967	6.5482	3.412
AAZ25088.1 hypothetical protein CPS_0315 [Colwellia psychrerythraea 34H]	0	11.896	19.4267	17.2808	15.0063
AAZ25098.1 bacterial extracellular solute-binding proteins, family 3/GGDEF domain protein [Colwellia psychrerythraea 34H]	0	6.8407	6.341	6.3366	4.7137
AAZ25118.1 tonB-dependent siderophore receptor [Colwellia psychrerythraea 34H]	0	1.0645	0.5235	0.948	0.8274
AAZ25129.1 type 4 prepilin-like proteins leader peptide processing enzyme PilD [Colwellia psychrerythraea 34H]	0	1.5553	1.8676	1.7793	1.6969
AAZ25144.1 hypothetical protein CPS_1252 [Colwellia psychrerythraea 34H]	0	30.9668	25.3676	14.0279	21.929
AAZ25160.1 putative 3-oxoacyl-(acyl-carrier-protein) synthase III [Colwellia psychrerythraea 34H]	0	12.5859	14.6031	9.8873	14.4783
AAZ25168.1 biotin synthase [Colwellia psychrerythraea 34H]	0	4.5156	1.5173	2.6453	2.1761
AAZ25225.1 MATE efflux family protein [Colwellia psychrerythraea 34H]	0	1.6248	3.6722	2.8523	3.2219
AAZ25227.1 hypothetical protein CPS_4460 [Colwellia psychrerythraea 34H]	0	2.3903	1.0095	2.6873	1.7086
AAZ25269.1 hydrolase, alpha/beta hydrolase fold family [Colwellia psychrerythraea 34H]	0	1.8292	1.5948	1.3919	1.556
AAZ25285.1 hypothetical protein CPS_4363 [Colwellia psychrerythraea 34H]	0	2.6779	5.2483	2.6403	3.6029
AAZ25290.1 ThiJ/PfpI family protein [Colwellia psychrerythraea 34H]	0	10.1645	12.2452	12.3206	5.6472
AAZ25305.1 hemerythrin family protein [Colwellia psychrerythraea 34H]	0	0.2914	0.1992	0.3094	0.9442
AAZ25337.1 hypothetical protein CPS_0266 [Colwellia psychrerythraea 34H]	0	1.4447	2.2059	2.0874	0.9059
AAZ25348.1 ISCps2, transposase orfA [Colwellia psychrerythraea 34H]	0	0	1.1043	0.1429	0.3271
AAZ25361.1 sensory box/GGDEF domain protein [Colwellia psychrerythraea 34H]	0	21.4178	39.1562	10.9096	24.784
AAZ25385.1 hypothetical protein CPS_3117 [Colwellia psychrerythraea 34H]	0	0.2812	0.649	0.8958	1.2815
AAZ25456.1 3-oxoadipate CoA-transferase, beta subunit [Colwellia psychrerythraea 34H]	0	0.8564	0.732	0.3031	1.0407
AAZ25463.1 putative ATP-dependent protease LA [Colwellia psychrerythraea 34H]	0	8.4139	17.2353	9.9811	13.1308
AAZ25509.1 sensor histidine kinase [Colwellia psychrerythraea 34H]	0	5.0111	4.5031	2.326	6.5583
AAZ25557.1 putative Na+/H+ antiporter NhaD [Colwellia psychrerythraea 34H]	0	2.1347	2.1896	2.7716	4.441
AAZ25569.1 hypothetical protein CPS_0227 [Colwellia psychrerythraea 34H]	0	3.0036	2.3807	1.1597	3.1523
AAZ25574.1 glucokinase [Colwellia psychrerythraea 34H]	0	3.0585	2.5522	2.7811	1.8894
AAZ25582.1 TonB-dependent receptor [Colwellia psychrerythraea 34H]	0	3.3249	14.6647	1.6475	12.6601
AAZ25605.1 putative glycosyl hydrolase [Colwellia psychrerythraea 34H]	0	3.0504	1.4111	1.1114	1.5264
AAZ25651.1 FHA domain protein [Colwellia psychrerythraea 34H]	0	2.8755	3.4862	2.166	4.3454
AAZ25684.1 hypothetical protein CPS_0846 [Colwellia psychrerythraea 34H]	0	0	1.3804	0.3175	0.1817
AAZ25702.1 putative membrane protein [Colwellia psychrerythraea 34H]	0	2.0934	5.3682	2.8896	3.0528
AAZ25706.1 hydrolase, alpha/beta hydrolase fold family [Colwellia psychrerythraea 34H]	0	1.1062	0.7686	0.8714	1.6478
AAZ25720.1 aspartate carbamoyltransferase [Colwellia psychrerythraea 34H]	0	5.8457	3.4159	5.38	3.1128
AAZ25738.1 hypothetical protein CPS_1847 [Colwellia psychrerythraea 34H]	0	0.5663	1.7425	0.4919	1.126
AAZ25747.1 glycerol-3-phosphate cytidyltransferase [Colwellia psychrerythraea 34H]	0	1.9269	1.0248	0.3789	0.6938
AAZ25759.1 acetyltransferase, GNAT family [Colwellia psychrerythraea 34H]	0	0.2855	0	0	0.3469
AAZ25760.1 membrane protein [Colwellia psychrerythraea 34H]	0	0.8251	1.5979	1.5275	1.5422
AAZ25773.1 hypothetical protein CPS_4265 [Colwellia psychrerythraea 34H]	0	0.5998	2.8854	2.0697	0.5234
AAZ25804.1 putative membrane protein [Colwellia psychrerythraea 34H]	0	5.1677	7.6766	3.7048	5.8334
AAZ25837.1 cytochrome b561 family protein [Colwellia psychrerythraea 34H]	0	3.5844	5.0101	4.3975	4.513
AAZ25847.1 biopolymer transport exbD protein [Colwellia psychrerythraea 34H]	0	21.8405	1.7654	51.0685	1.0052
AAZ25859.1 electron transport complex, RnfABCDGE type, G subunit [Colwellia psychrerythraea 34H]	0	4.5477	3.8679	7.676	5.035
AAZ26010.1 hypothetical protein CPS_3213 [Colwellia psychrerythraea 34H]	0	0	0.3276	9.494	5.821
AAZ26013.1 putative membrane protein [Colwellia psychrerythraea 34H]	0	0.1847	0.7579	0	0.4489
AAZ26022.1 putative voltage-gated potassium channel [Colwellia psychrerythraea 34H]	0	5.856	5.4843	5.8123	5.1051
AAZ26046.1 putative permease [Colwellia psychrerythraea 34H]	0	0.2641	0.1806	0.6544	0.214
AAZ26106.1 hypothetical protein CPS_0734 [Colwellia psychrerythraea 34H]	0	3.1519	2.4314	2.8016	3.4539
AAZ26140.1 ribosomal large subunit pseudouridine synthase E [Colwellia psychrerythraea 34H]	0	5.0295	6.0946	5.5006	4.0524
AAZ26149.1 hypothetical protein CPS_1064 [Colwellia psychrerythraea 34H]	0	0.3489	1.2526	0.5557	0.212
AAZ26155.1 hypothetical protein CPS_0329 [Colwellia psychrerythraea 34H]	0	2.6406	2.6353	3.1826	1.8213
AAZ26164.1 hypothetical protein CPS_1881 [Colwellia psychrerythraea 34H]	0	18.5294	11.6114	15.0798	10.1965
AAZ26169.1 hypothetical protein CPS_4432 [Colwellia psychrerythraea 34H]	0	4.0685	3.0418	2.2383	5.8491
AAZ26175.1 peptidase, M48 family [Colwellia psychrerythraea 34H]	0	1.0012	0.5135	1.1597	0.3318
AAZ26177.1 putative permease [Colwellia psychrerythraea 34H]	0	0.9327	0.861	0.8418	1.1335
AAZ26188.1 putative permease [Colwellia psychrerythraea 34H]	0	14.2707	10.1382	4.1266	10.037
AAZ26206.1 fatty oxidation complex, alpha subunit [Colwellia psychrerythraea 34H]	0	16.5754	14.0708	30.8913	10.0904
AAZ26211.1 amidohydrolase family protein [Colwellia psychrerythraea 34H]	0	0.5353	0.9882	0	0.2602
AAZ26248.1 hypothetical protein CPS_2791 [Colwellia psychrerythraea 34H]	0	4.4332	2.9368	4.2168	6.3973
AAZ26255.1 cytochrome oxidase assembly protein [Colwellia psychrerythraea 34H]	0	0.2617	1.521	0.6483	3.604
AAZ26267.1 TonB dependent receptor [Colwellia psychrerythraea 34H]	0	6.7569	1.2377	1.1946	3.8101
AAZ26285.1 putative arylsulfatase [Colwellia psychrerythraea 34H]	0	20.1575	41.214	15.6872	25.1997
AAZ26330.1 hypothetical protein CPS_3543 [Colwellia psychrerythraea 34H]	0	4.292	6.7708	3.7869	5.1631
AAZ26334.1 putative protease [Colwellia psychrerythraea 34H]	0	0.454	2.0955	0.3615	1.931
AAZ26364.1 hypothetical protein CPS_1448 [Colwellia psychrerythraea 34H]	0	28.049	27.9652	17.4555	22.3571
AAZ26383.1 hypothetical protein CPS_1091 [Colwellia psychrerythraea 34H]	0	0	0.2842	0	0.6734
AAZ26402.1 endonuclease/exonuclease/phosphatase family protein [Colwellia psychrerythraea 34H]	0	2.5548	1.7914	1.748	1.1514
AAZ26403.1 hypothetical protein CPS_0403 [Colwellia psychrerythraea 34H]	0	4.2844	2.9121	2.4664	2.1014
AAZ26404.1 sulfatase domain protein [Colwellia psychrerythraea 34H]	0	13.123	20.959	7.8188	20.7275
AAZ26417.1 sensor protein PhoQ [Colwellia psychrerythraea 34H]	0	1.1775	2.0131	0.6252	0.7155
AAZ26434.1 putative DEAD/DEAH box helicase [Colwellia psychrerythraea 34H]	0	0.8177	11.6166	0.4369	3.2103
AAZ26441.1 glyoxalase family protein [Colwellia psychrerythraea 34H]	0	0.1884	0.8235	0.8524	1.2045
AAZ26453.1 ISCps2, transposase orfB [Colwellia psychrerythraea 34H]	0	0.1095	0.1124	0	0.9318
AAZ26499.1 hypothetical protein CPS_2566 [Colwellia psychrerythraea 34H]	0	1.081	0.6336	0.9839	2.8151
AAZ26505.1 membrane protein [Colwellia psychrerythraea 34H]	0	1.1328	1.5901	1.646	1.4491
AAZ26506.1 putative membrane protein [Colwellia psychrerythraea 34H]	0	3.6338	2.8036	1.1959	2.1449
AAZ26527.1 PAP2 family protein [Colwellia psychrerythraea 34H]	0	1.0794	0.5033	2.6048	0.5962
AAZ26536.1 proline iminopeptidase [Colwellia psychrerythraea 34H]	0	4.4805	2.5335	2.0127	2.5828
AAZ26538.1 hypothetical protein CPS_4475 [Colwellia psychrerythraea 34H]	0	6.5015	7.4853	8.5938	4.5147
AAZ26563.1 hypothetical protein CPS_1010 [Colwellia psychrerythraea 34H]	0	8.0222	3.5014	5.3628	8.0842
AAZ26570.1 histidine-containing phosphotransfer (HPt) domain protein [Colwellia psychrerythraea 34H]	0	6.6211	3.4202	5.5948	6.9372
AAZ26594.1 CoA binding domain protein [Colwellia psychrerythraea 34H]	0	2.028	1.6776	1.2503	1.908
AAZ26628.1 sarcosine oxidase, gamma subunit [Colwellia psychrerythraea 34H]	0	0.1385	0.4263	0	0.1684
AAZ26641.1 hypothetical protein CPS_4478 [Colwellia psychrerythraea 34H]	0.1	9.5768	14.6201	11.0683	14.5891
AAZ26650.1 hypothetical protein CPS_3366 [Colwellia psychrerythraea 34H]	0	1.3956	2.5051	1.7288	0.7067
AAZ26682.1 hypothetical protein CPS_2845 [Colwellia psychrerythraea 34H]	0	0.4037	1.2424	1.0003	0.3271
AAZ26701.1 putative membrane protein [Colwellia psychrerythraea 34H]	0	1.9941	1.5517	1.4237	1.5041
AAZ26712.1 efflux transporter, RND family, MFP subunit [Colwellia psychrerythraea 34H]	0	1.8431	2.5207	1.4134	2.2398
AAZ26715.1 leucine-rich repeat protein [Colwellia psychrerythraea 34H]	0	0.9991	0.5856	0.4547	1.4744
AAZ26723.1 multidrug resistance protein NorM [Colwellia psychrerythraea 34H]	0	4.9091	4.5571	6.0668	3.8331
AAZ26738.1 TonB-dependent receptor [Colwellia psychrerythraea 34H]	0	7.6222	7.866	4.509	4.8441
AAZ26743.1 dihydropteroate synthase [Colwellia psychrerythraea 34H]	0	11.4991	4.4981	5.6182	8.6018
AAZ26777.1 hypothetical protein CPS_3226 [Colwellia psychrerythraea 34H]	0	61.8849	47.7094	64.351	42.0916
AAZ26787.1 hypothetical protein CPS_3322 [Colwellia psychrerythraea 34H]	0	0.8436	1.2499	0.2986	3.0186
AAZ26860.1 hypothetical protein CPS_1051 [Colwellia psychrerythraea 34H]	0	7.0263	5.6111	6.0272	9.2982
AAZ26887.1 hypothetical protein CPS_1627 [Colwellia psychrerythraea 34H]	0	0.5474	0.8061	2.2291	1.027
AAZ26891.1 hypothetical protein CPS_3049 [Colwellia psychrerythraea 34H]	0	0	0.4601	0	0.5451
AAZ26926.1 methyl-accepting chemotaxis protein [Colwellia psychrerythraea 34H]	0	4.954	6.0548	6.5436	4.6137
AAZ26941.1 hypothetical protein CPS_3303 [Colwellia psychrerythraea 34H]	0	1.2078	1.5709	1.0259	1.045
AAZ26953.1 hypothetical protein CPS_2426 [Colwellia psychrerythraea 34H]	0	2.839	2.6473	3.0145	1.5682
AAZ26958.1 hypothetical protein CPS_3406 [Colwellia psychrerythraea 34H]	0	4.3928	16.4914	5.1095	14.8932
AAZ27047.1 putative membrane protein [Colwellia psychrerythraea 34H]	0	2.474	3.2906	3.6373	3.1988
AAZ27107.1 hypothetical protein CPS_1914 [Colwellia psychrerythraea 34H]	0	2.4116	1.1595	2.0805	1.0074
AAZ27113.1 alkaline phosphatase D domain protein [Colwellia psychrerythraea 34H]	0	1.818	0.1356	5.5102	0
AAZ27116.1 hypothetical protein CPS_1018 [Colwellia psychrerythraea 34H]	0	3.9856	3.7165	3.2701	3.9627
AAZ27121.1 AhpC/TSA family protein [Colwellia psychrerythraea 34H]	0	0.3577	0.9785	0.2532	0.5796
AAZ27123.1 ribosomal subunit interface protein [Colwellia psychrerythraea 34H]	0	2.0044	0.514	1.3833	0.7307
AAZ27126.1 C4-dicarboxylate transporter family protein, DctQ subunit [Colwellia psychrerythraea 34H]	0	0.2855	0.4392	0.6062	1.2142
AAZ27127.1 peptidyl-prolyl cis-trans isomerase A [Colwellia psychrerythraea 34H]	0	1.9307	2.068	1.1522	4.2676
AAZ27191.1 hypothetical protein CPS_2256 [Colwellia psychrerythraea 34H]	0	3.3552	4.1034	4.5217	2.8228
AAZ27217.1 hypothetical protein CPS_2049 [Colwellia psychrerythraea 34H]	0	2.5023	2.2647	1.094	1.0732
AAZ27280.1 hypothetical protein CPS_2230 [Colwellia psychrerythraea 34H]	0	0.628	0.6442	0.8891	0.5088
AAZ27310.1 hypothetical protein CPS_0211 [Colwellia psychrerythraea 34H]	0	1.7216	0.6442	2.6831	0.6869
AAZ27315.1 hypothetical protein CPS_3653 [Colwellia psychrerythraea 34H]	0	3.7607	3.5906	2.9735	5.9208
AAZ27325.1 phosphatase, Ppx/GppA family [Colwellia psychrerythraea 34H]	0	2.6475	2.7382	4.0638	3.1514
AAZ27388.1 putative membrane protein [Colwellia psychrerythraea 34H]	0	1.5571	1.2777	1.488	1.8922
AAZ27421.1 polysaccharide biosynthesis/export protein [Colwellia psychrerythraea 34H]	0	0.7024	1.0171	1.7987	0.4017
AAZ27450.1 hypothetical protein CPS_1464 [Colwellia psychrerythraea 34H]	0	36.1248	45.5868	23.8249	47.4874
AAZ27460.1 ISCps3, transposase orfB [Colwellia psychrerythraea 34H]	0	0.7247	0.3186	0	0.1258
AAZ27474.1 hypothetical protein CPS_0095 [Colwellia psychrerythraea 34H]	0	7.9	5.375	5.3051	5.6027
AAZ27480.1 DNA polymerase III, epsilon subunit [Colwellia psychrerythraea 34H]	0	0.471	0.2416	0	0.8586
AAZ27486.1 putative ABC transporter, permease protein [Colwellia psychrerythraea 34H]	0	0.5058	0.6485	0.6042	0
AAZ27506.1 hypothetical protein CPS_4248 [Colwellia psychrerythraea 34H]	0	6.2135	3.9062	5.7462	6.82
AAZ27530.1 Xaa-Pro aminopeptidase [Colwellia psychrerythraea 34H]	0	6.3837	4.0751	7.3954	6.5482
AAZ27569.1 putative TonB protein [Colwellia psychrerythraea 34H]	0	14.441	0.2386	19.4827	1.5313
AAZ27579.1 Ser/Thr protein phosphatase family protein [Colwellia psychrerythraea 34H]	0	6.9854	0.6682	23.4506	0.1721
AAZ27586.1 hypothetical protein CPS_0517 [Colwellia psychrerythraea 34H]	1.05	5.2612	10.4986	5.0035	23.8292
AAZ27649.1 hypothetical protein CPS_0989 [Colwellia psychrerythraea 34H]	0	0.8564	1.2298	0.5456	0
AAZ27653.1 phosphotyrosine protein phosphatase [Colwellia psychrerythraea 34H]	0	1.6272	2.1082	1.364	1.3529
AAZ27660.1 hypothetical protein CPS_2496 [Colwellia psychrerythraea 34H]	0	0.3768	0.2577	0.5335	0
AAZ27689.1 hypothetical protein CPS_2732 [Colwellia psychrerythraea 34H]	0	0.3248	0.9592	0.1725	0.3948
AAZ27714.1 hypothetical protein CPS_4118 [Colwellia psychrerythraea 34H]	0	2.3478	3.8088	1.9639	3.0555
AAZ27719.1 putative polyhydroxyalkanoate depolymerase [Colwellia psychrerythraea 34H]	0	1.7197	1.7455	33.483	1.895
AAZ27759.1 coproporphyrinogen III oxidase, aerobic [Colwellia psychrerythraea 34H]	0	8.1225	7.2703	9.4234	8.3263
AAZ27779.1 putative membrane protein [Colwellia psychrerythraea 34H]	0	1.4852	0.7835	1.6671	0.9798
AAZ27784.1 glycosyl hydrolase, family 16 [Colwellia psychrerythraea 34H]	0.3385	0.4543	0.6888	0.8576	0.6161
AAZ27831.1 peptidase, C39 family [Colwellia psychrerythraea 34H]	0	14.7798	19.4997	9.4512	18.5394
AAZ27839.1 C4-dicarboxylate transporter/malic acid transport protein [Colwellia psychrerythraea 34H]	0	1.1083	1.3499	1.2503	2.5253
AAZ27858.1 putative membrane protein [Colwellia psychrerythraea 34H]	0	2.7554	2.785	2.5837	3.9573
AAZ27871.1 glyoxalase family protein [Colwellia psychrerythraea 34H]	0	0	0.1559	0.484	0
AAZ27885.1 hypothetical protein CPS_1345 [Colwellia psychrerythraea 34H]	0	17.9197	13.9972	8.5025	24.0053
AAZ27890.1 acetyltransferase, CysE/LacA/LpxA/NodL family [Colwellia psychrerythraea 34H]	0	4.0347	1.7102	1.8604	4.6169
AAZ27917.1 outer membrane protein, OMP85 family [Colwellia psychrerythraea 34H]	0	0.8601	0.4998	0.976	1.9648
AAZ27925.1 sigma-54 dependent transcriptional regulator [Colwellia psychrerythraea 34H]	0	4.6429	8.8147	3.4996	8.787
AAZ27951.1 putative membrane protein [Colwellia psychrerythraea 34H]	0	4.3361	2.3998	3.0947	3.6904
AAZ27986.1 membrane protein [Colwellia psychrerythraea 34H]	0	1.7625	1.0823	2.7584	1.8514
AAZ27999.1 hypothetical protein CPS_0757 [Colwellia psychrerythraea 34H]	0	1.6035	1.2335	0.4256	0.7307
AAZ28060.1 mechanosensitive ion channel family protein [Colwellia psychrerythraea 34H]	0	4.7811	7.5559	3.7604	3.2278
AAZ28061.1 phosphinothricin N-acetyltransferase [Colwellia psychrerythraea 34H]	0	0.398	0.6805	0.5635	1.4511
AAZ28062.1 hypothetical protein CPS_1262 [Colwellia psychrerythraea 34H]	0	1.6748	3.2209	0.8891	1.272
AAZ28092.1 putative amino acid-binding protein [Colwellia psychrerythraea 34H]	0	6.6855	10.0213	6.4839	9.798
AAZ28126.1 antioxidant, AhpC/Tsa family [Colwellia psychrerythraea 34H]	0	1.8431	0.8402	1.5221	1.9909
AAZ28168.1 transcriptional regulator, LysR family [Colwellia psychrerythraea 34H]	0	0.398	1.0888	0.5635	0.3225
AAZ28227.1 hypothetical protein CPS_1416 [Colwellia psychrerythraea 34H]	0	5.6808	7.9	6.8492	8.3401
AAZ28228.1 sodium-type flagellar protein MotY [Colwellia psychrerythraea 34H]	0	9.3698	10.9987	13.444	15.8693
AAZ28237.1 ATPase, AAA family [Colwellia psychrerythraea 34H]	0	2.8349	1.3913	2.3314	3.6883
AAZ28283.1 hypothetical protein CPS_1002 [Colwellia psychrerythraea 34H]	0	2.4155	2.9732	1.0259	2.0548
AAZ28304.1 hypothetical protein CPS_3295 [Colwellia psychrerythraea 34H]	0	4.0374	5.349	10.1812	3.6797
AAZ28305.1 hypothetical protein CPS_3715 [Colwellia psychrerythraea 34H]	0	6.9268	6.1458	4.0819	4.9664
AAZ28307.1 hypothetical protein CPS_4601 [Colwellia psychrerythraea 34H]	0	1.0981	0.4742	1.1046	1.8261
AAZ28310.1 di-hem cytochrome c peroxidase [Colwellia psychrerythraea 34H]	0	0.4522	1.3914	0.4001	0.5495
AAZ28334.1 hypothetical protein CPS_4008 [Colwellia psychrerythraea 34H]	0	3.7732	3.9578	4.1398	2.631
AAZ28348.1 hypothetical protein CPS_1924 [Colwellia psychrerythraea 34H]	0	0.5519	1.4836	1.5358	0.6244
AAZ28356.1 hypothetical protein CPS_4894 [Colwellia psychrerythraea 34H]	0	3.2428	8.1357	2.7319	5.6978
AAZ28362.1 putative rcsF protein [Colwellia psychrerythraea 34H]	0	1.055	1.1805	1.7086	2.739
AAZ28385.1 hypothetical protein CPS_3868 [Colwellia psychrerythraea 34H]	0	2.6916	3.5496	3.2661	4.2054
AAZ28401.1 hypothetical protein CPS_0527 [Colwellia psychrerythraea 34H]	0	0.9173	0.8315	2.0159	2.2294
AAZ28412.1 putative transcriptional regulator NosR [Colwellia psychrerythraea 34H]	0	1.7792	1.6741	1.2105	1.6407
AAZ28430.1 hypothetical protein CPS_4645 [Colwellia psychrerythraea 34H]	0	2.054	2.015	1.8221	2.8092
AAZ28433.1 endonuclease/exonuclease/phosphatase family [Colwellia psychrerythraea 34H]	0	0.3898	0.5331	0.8278	0.9474
AAZ28442.1 transcriptional regulator, IclR family [Colwellia psychrerythraea 34H]	0	1.3357	1.5143	0.9704	0.897
AAZ28493.1 sensor histidine kinase [Colwellia psychrerythraea 34H]	0	5.3356	6.7907	5.3389	10.1539
AAZ28494.1 hypothetical protein CPS_0927 [Colwellia psychrerythraea 34H]	0	3.2882	3.3958	1.1289	2.3986
AAZ28533.1 hypothetical protein CPS_1546 [Colwellia psychrerythraea 34H]	0	17.023	19.81	16.1571	20.0554
AAZ28549.1 amidohydrolase family protein [Colwellia psychrerythraea 34H]	0	4.7383	2.8507	2.7182	2.0961
AAZ28601.1 cytochrome c oxidase subunit III family protein [Colwellia psychrerythraea 34H]	0	0.5925	0.8508	1.1324	0.576
AAZ28620.1 hypothetical protein CPS_4715 [Colwellia psychrerythraea 34H]	0	0.4026	0.4129	0.5984	0.1957
AAZ28638.1 putative membrane protein [Colwellia psychrerythraea 34H]	0	1.9266	2.3535	4.7532	4.9765
AAZ28689.1 flagellar protein FliO [Colwellia psychrerythraea 34H]	0	2.91	2.8331	2.7232	2.3375
AAZ28695.1 hypothetical protein CPS_3105 [Colwellia psychrerythraea 34H]	0	1.5557	0.4432	1.7436	0.8402
AAZ28809.1 tRNA nucleotidyltransferase [Colwellia psychrerythraea 34H]	0	1.4896	3.3448	1.2396	3.816
AAZ28859.1 hypothetical protein CPS_2171 [Colwellia psychrerythraea 34H]	0	6.1611	24.5743	3.9842	15.2984
AAZ40532.1 proteorhodopsin, partial [uncultured bacterium]	0.4683	0	0	0.137	0
AAZ40533.1 proteorhodopsin, partial [uncultured bacterium]	1.1492	0.8708	0.2436	1.0087	0
AAZ94861.1 ribosomal protein L7A, partial [Bigelowiella natans]	1.628	0.1223	0.617	0.065	0
ABA01120.1 elongation factor alpha-like protein [Chlamydomonas incerta]	0.814	0.1121	0	0.2382	0
ABA01148.1 S-adenosyl-L-homocystein hydrolase, partial [Chlamydomonas incerta]	0	0	0	0.2899	0
ABA02339.1 ribulose-1,5-bisphosphate carboxylase/oxygenase large subunit (chloroplast) [Tetraselmis suecica]	0.5998	0.2117	0.2781	0.5758	0.3294
ABA02340.2 ATP synthase CF1 beta chain (chloroplast) [Tetraselmis suecica]	1.6329	0.7311	1.7883	1.1645	1.2644
ABA02341.2 photosystem II reaction center protein D1 (chloroplast) [Tetraselmis suecica]	5.416	5.2232	8.9931	4.7537	6.9141
ABA28987.1 heat shock protein 90 3, partial [Symbiodinium sp. C3]	0.4022	0	0.2274	0	0.1347
ABA29331.1 copper expressed protein 2 [Thalassiosira pseudonana]	0	0.2512	0	0.1334	0.1526
ABA29332.1 copper expressed protein 4 [Thalassiosira pseudonana]	5.0277	0	0	0	0
ABA41231.1 beta-tubulin, partial [Mantoniella squamata]	13.7072	0	0	0	0
ABA41236.1 beta-tubulin, partial [Pterosperma cristatum]	16.5993	0	0.2034	0.2106	0.3615
ABA41243.1 alpha-tubulin, partial [Mantoniella squamata]	125.643	0.6348	0.5171	0.5389	0.1526
ABA42220.1 ribulose-1,5-bisphosphate carboxylase/oxygenase large subunit, partial (chloroplast) [Chlamydomonas raudensis]	0.6331	0.756	0.5965	0.3087	0.0707
ABA55518.1 chloroplast light harvesting protein isoform 2 [Isochrysis galbana]	3.9754	0	0	0	0
ABA55519.1 chloroplast light harvesting protein isoform 3 [Isochrysis galbana]	33.1597	0	0	0	0.3136
ABA55521.1 chloroplast light harvesting protein isoform 5 [Isochrysis galbana]	4.4209	0	0	0	0
ABA55523.1 chloroplast light harvesting protein isoform 7 [Isochrysis galbana]	4.627	0	0	0	0
ABA55527.1 chloroplast light harvesting protein isoform 11 [Isochrysis galbana]	3.3906	0	0	0.1653	0
ABA55530.1 chloroplast light harvesting protein isoform 14 [Isochrysis galbana]	3.3707	0	0	0	0
ABA55549.1 chloroplast O-acetyl-serine lyase/glutaredoxin fusion protein, partial [Karlodinium veneficum]	0.407	0.3364	0	0	0.8178
ABA57277.1 conserved hypothetical protein [Nitrosococcus oceani ATCC 19707]	0.888	0.2447	0.1255	0	0.2973
ABA61421.1 domain repeat protein [uncultured marine group II euryarchaeote HF70_39H11]	0	0.2731	0.2801	0	0
ABA90710.1 predicted proteorhodopsin, partial [uncultured bacterium]	10.1827	10.2765	14.1984	7.0657	15.175
ABB02355.1 photosystem II D1 protein (chloroplast) [Lepocinclis spirogyroides]	0	0	0.1223	0	0
ABB13626.1 polyubiquitin, partial [Aurigamonas solis]	7.7701	0.2141	0	0.2273	0.5204
ABB23255.1 VCBS protein [Pelodictyon luteolum DSM 273]	2.6591	0	0.4295	0.2223	0.5088
ABB23267.1 VCBS protein [Pelodictyon luteolum DSM 273]	6.3312	0.3489	0	0.3705	0.424
ABB25015.1 soluble hydrogenase small subunit [Synechococcus sp. CC9902]	1.9261	0	0	0	0
ABB25171.1 Heme oxygenase (decyclizing) [Synechococcus sp. CC9902]	0.3272	0.0901	0.3699	0.67	0.3286
ABB25239.1 hypothetical protein Syncc9902_0266 [Synechococcus sp. CC9902]	0.7123	0	0	0.4168	0.477
ABB25306.1 HesB/YadR/YfhF [Synechococcus sp. CC9902]	3.3738	0	0.1271	0	0.0753
ABB25420.1 hypothetical protein Syncc9902_0452 [Synechococcus sp. CC9902]	0	0.1884	0.9663	0.2001	0.4579
ABB25450.1 possible ATP synthase protein 1 [Synechococcus sp. CC9902]	3.5367	0.5414	0.2221	0.9198	0.9211
ABB25636.1 Photosystem II reaction centre protein PsbD/D2 [Synechococcus sp. CC9902]	7.9773	0.314	0.2818	0.5001	0.954
ABB25725.1 hypothetical protein Syncc9902_0757 [Synechococcus sp. CC9902]	1.1996	0.3305	0	0.1755	0
ABB25776.1 hypothetical protein Syncc9902_0810 [Synechococcus sp. CC9902]	0	0.2899	0.1487	0.1539	0.1761
ABB25923.1 membrane protein [Synechococcus sp. CC9902]	0	0	0.5684	0	0.8418
ABB26035.1 possible photosystem I reaction center subunit X [Synechococcus sp. CC9902]	0	0.4282	0.6588	0.7957	0.5204
ABB26108.1 conserved hypothetical protein [Synechococcus sp. CC9902]	0.7123	0.1963	0	0.3126	0.477
ABB26129.1 Mg-protoporphyrin IX monomethyl ester (oxidative) cyclase [Synechococcus sp. CC9902]	1.7888	0.8656	0.8843	1.3073	0.8675
ABB26164.1 ribonucleotide reductase (class II) [Synechococcus sp. CC9902]	2.4133	0	0.1137	0.2354	0
ABB26300.1 conserved hypothetical protein [Synechococcus sp. CC9902]	0.8766	0	0.2478	0.6839	0.4892
ABB26441.1 FtsH-2 peptidase. Metallo peptidase. MEROPS family M41 [Synechococcus sp. CC9902]	0.2178	0.7476	1.3274	3.3666	1.8743
ABB26477.1 Pyruvate dehydrogenase (lipoamide) [Synechococcus sp. CC9902]	0	0.1208	0.2478	0.513	0.2935
ABB26577.1 Light-independent protochlorophyllide reductase, N subunit [Synechococcus sp. CC9902]	1.2781	0.4402	0.3612	0	0.214
ABB26579.1 Light-independent protochlorophyllide reductase, iron-sulfur ATP-binding protein [Synechococcus sp. CC9902]	0	0.0812	0.4998	0.5174	0.7895
ABB26696.1 Guanosine-5'-triphosphate,3'-diphosphate diphosphatase [Synechococcus sp. CC9902]	0.4498	0.124	0.2543	0	0
ABB26764.1 hypothetical protein Syncc9902_1807 [Synechococcus sp. CC9902]	0	0.1884	0	0	0
ABB26939.1 LSU ribosomal protein L13P [Synechococcus sp. CC9902]	1.9536	0	0	0.0953	0.2181
ABB27142.1 rubrerythrin [Synechococcus sp. CC9902]	0	0	0.341	0	0
ABB27263.1 conserved hypothetical protein [Synechococcus sp. CC9902]	0	0	0	0.4763	0
ABB30149.1 ribulose-1,5-bisphosphate carboxylase/oxygenase large subunit, partial (plastid) [Grammonema striatula]	25.0355	9.2721	14.6083	10.7114	11.0874
ABB34587.1 hypothetical protein Syncc9605_0819 [Synechococcus sp. CC9605]	3.7019	0.48	0.3693	0.1274	0.2188
ABB44372.1 conserved hypothetical protein [Sulfurimonas denitrificans DSM 1251]	0	9.432	3.0235	9.0985	5.4529
ABB55880.1 heat shock protein 90, partial (nucleomorph) [Rhodomonas salina]	3.3168	0.1406	0	0.1493	0
ABB55886.1 molecular chaperone, partial (nucleomorph) [Hanusia phi]	29.5262	0.3854	0.5271	0.4092	0.2602
ABB55888.1 ubiquitin conjugating enzyme (nucleomorph) [Proteomonas sulcata]	8.5471	0.6365	0.5223	0	0
ABB55890.1 heat shock protein 90, partial (nucleomorph) [Proteomonas sulcata]	5.6571	0	0	0	0
ABB79938.1 putative cation efflux system protein [uncultured bacterium pES01019D12]	4.5925	0	0	0	0.1709
ABB81823.1 silicon transporter, partial [Skeletonema costatum]	8.3345	0.2812	0	0	0.1139
ABB81824.1 silicon transporter [Skeletonema costatum]	3.3417	0	0	0	0
ABB84538.1 elongation factor 1-alpha-like protein, partial [Entomophthora muscae]	3.0406	0	0.4739	0.4763	0.2202
ABB86529.1 putative aminopeptidase [uncultured Bacteroidetes bacterium 'SBI2-18 P41A3']	7.4118	3.8082	5.4824	4.8473	5.3835
ABB89026.1 photosystem II D1 (chloroplast) [Lingulodinium polyedra]	5.7618	0.4057	2.0167	0	1.105
ABB89029.1 photosystem II protein D2 (chloroplast) [Lingulodinium polyedra]	2.5009	0.7457	1.1744	1.2067	0.719
ABB89037.1 ATP synthase beta chain, partial (chloroplast) [Lingulodinium polyedra]	18.9072	5.3525	3.2941	4.1677	1.908
ABB92200.1 short-chain dehydrogenase, partial [uncultured marine type-A Synechococcus 4O4]	0	0	0	0.2174	0
ABB92577.1 urease alpha subunit, partial [uncultured marine organism]	0.2123	0.4096	0.5402	0	0.5688
ABC25205.1 phosphoribosyl-AMP cyclohydrolase [uncultured marine bacterium Ant4D3]	8.0291	3.4088	3.8668	2.933	3.8823
ABC25206.1 phosphoribosyl-ATP pyrophosphohydrolase [uncultured marine bacterium Ant4D3]	6.5269	5.1384	5.9608	3.8971	6.1105
ABC25207.1 Sec-independent protein translocase protein [uncultured marine bacterium Ant4D3]	12.8456	12.7571	16.1363	11.0024	15.4499
ABC25208.1 tatB-like protein [uncultured marine bacterium Ant4D3]	14.4723	5.2755	7.1869	5.8762	6.2271
ABC25209.1 Sec-independent protein translocase TatC [uncultured marine bacterium Ant4D3]	3.7555	3.0669	3.4379	3.2178	3.0768
ABC25211.1 Lys E type translocator [uncultured marine bacterium Ant4D3]	0.8218	0.7041	0.9334	0.8547	0.4403
ABC25213.1 conserved hypothetical protein [uncultured marine bacterium Ant4D3]	3.9514	10.0563	8.2606	9.4912	7.1375
ABC25214.1 sulfate transport protein CysZ [uncultured marine bacterium Ant4D3]	4.1153	1.3346	1.2973	1.6023	1.9186
ABC25215.1 4-hydroxybenzoate polyprenyl transferase [uncultured marine bacterium Ant4D3]	1.8785	0.8972	0.8849	1.1358	0.9225
ABC25216.1 phosphatase-like protein lmo2540 [uncultured marine bacterium Ant4D3]	1.0055	1.801	0.5684	1.7652	1.5993
ABC25217.1 chorismate-pyruvate lyase, putative [uncultured marine bacterium Ant4D3]	3.7987	2.8494	1.0736	3.2724	1.484
ABC25219.1 conserved hypothetical protein [uncultured marine bacterium Ant4D3]	0	0.3845	0.3944	0.5103	0.1168
ABC25220.1 asparaginase [uncultured marine bacterium Ant4D3]	1.6576	2.2267	1.2298	2.6883	3.0768
ABC25221.1 uncharacterized ACR [uncultured marine bacterium Ant4D3]	3.8437	0.704	1.2516	1.8035	2.2066
ABC25222.1 amino acid ABC transporter, ATP-binding protein [uncultured marine bacterium Ant4D3]	7.9102	2.4013	2.9557	3.295	2.9181
ABC25223.1 general amino acid ABC transporter, permease protein [uncultured marine bacterium Ant4D3]	6.9983	2.1297	2.6543	2.436	2.5757
ABC25224.1 amino acid ABC transporter, permease protein [uncultured marine bacterium Ant4D3]	7.1514	1.9443	2.1281	2.9961	2.801
ABC25225.1 glutamate/glutamine/aspartate/asparagine-binding protein bztA precursor [uncultured marine bacterium Ant4D3]	177.451	98.6117	134.336	133.146	152.185
ABC25226.1 ATP-dependent DNA helicase [uncultured marine bacterium Ant4D3]	2.9971	2.4849	1.7252	2.5182	2.3767
ABC25227.1 guanosine-3'''',5''''-bis(diphosphate) 3''''-pyrophosphohydrolase [uncultured marine bacterium Ant4D3]	5.6094	6.7822	2.9258	6.1697	3.8701
ABC25228.1 DNA-directed RNA polymerase omega chain [uncultured marine bacterium Ant4D3]	33.7174	22.2793	21.7655	26.2867	20.2245
ABC25229.1 guanylate kinase [uncultured marine bacterium Ant4D3]	4.5584	4.4044	3.313	6.8546	5.159
ABC25230.1 ribonuclease PH [uncultured marine bacterium Ant4D3]	8.2478	8.5184	5.4957	9.3421	4.6657
ABC25231.1 catabolite repression control protein PA5332 [uncultured marine bacterium Ant4D3]	8.1258	6.0257	5.2738	5.5025	7.3683
ABC25232.1 orotate phosphoribosyltransferase [uncultured marine bacterium Ant4D3]	14.6978	10.3009	6.9085	9.6286	7.2218
ABC25233.1 transcriptional regulator, TetR family [uncultured marine bacterium Ant4D3]	7.0669	3.4556	3.0049	3.6144	2.468
ABC25234.1 acetylglutamate kinase [uncultured marine bacterium Ant4D3]	4.0222	3.1796	3.4595	3.1475	2.9914
ABC25235.1 phosphomannomutase AlgC PA5322 [uncultured marine bacterium Ant4D3]	6.1495	3.7668	2.8774	3.0568	2.6889
ABC25236.1 deoxyuridine 5''-triphosphate nucleotidohydrolase [uncultured marine bacterium Ant4D3]	6.1945	4.6623	3.5277	2.5655	4.391
ABC25237.1 phosphopantothenoylcysteine decarboxylase/phosphopantothenate--cysteine ligase [uncultured marine bacterium Ant4D3]	4.8643	4.3005	3.0547	3.299	3.7169
ABC25238.1 CBS domain protein [uncultured marine bacterium Ant4D3]	5.9371	9.5997	10.123	8.5023	9.7428
ABC25239.1 formamidopyrimidine-DNA glycosylase [uncultured marine bacterium Ant4D3]	11.301	8.7191	8.4817	9.0323	9.0546
ABC25240.1 ferredoxin [uncultured marine bacterium Ant4D3]	11.5334	18.16	17.4629	21.9334	30.068
ABC25241.1 pantetheine-phosphate adenylyltransferase [uncultured marine bacterium Ant4D3]	11.958	17.7617	17.914	23.7486	25.3056
ABC25242.1 glycosyl transferase family, helical bundle domain protein [uncultured marine bacterium Ant4D3]	4.4147	1.3829	0.9064	2.131	1.0769
ABC25243.1 HAD-superfamily hydrolase [uncultured marine bacterium Ant4D3]	2.6412	2.4663	1.1198	3.1768	1.0318
ABC25244.1 tyrosine recombinase xerC [uncultured marine bacterium Ant4D3]	2.2938	1.5651	0.6174	1.2783	1.0607
ABC25245.1 protein of unknown function, DUF484 superfamily [uncultured marine bacterium Ant4D3]	2.7524	2.3672	1.7747	4.2284	1.4328
ABC25246.1 diaminopimelate epimerase [uncultured marine bacterium Ant4D3]	10.5637	4.4126	2.6163	4.6641	4.3545
ABC25247.1 diaminopimelate decarboxylase [uncultured marine bacterium Ant4D3]	5.0746	10.4068	4.5301	8.3337	3.9713
ABC25249.1 CyaY protein [uncultured marine bacterium Ant4D3]	1.5128	2.4522	1.6247	2.6806	2.2718
ABC25250.1 argininosuccinate lyase [uncultured marine bacterium Ant4D3]	8.3279	9.1904	6.0564	5.898	5.1116
ABC25251.1 outer membrane protein expression inhibitor [uncultured marine bacterium Ant4D3]	0.5795	0	0	0.5086	0.194
ABC25265.1 N-acetyl-gamma-glutamyl-phosphate reductase [uncultured marine bacterium Ant4E12]	0	0.5186	0.1773	0.5506	0.2101
ABC25316.1 hypothetical protein [uncultured marine bacterium Ant24C4]	0	1.0396	0	4.805	0
ABC25318.1 phosphonates transport ATP-binding protein [uncultured marine bacterium Ant24C4]	0	1.6149	0	2.4292	0.3271
ABC25346.1 MraZ [uncultured marine bacterium Ant29B7]	1.9498	0.4265	0.3238	0.5526	0.1347
ABC25348.1 2,6-dioxo-6-phenylhexa-3-enoate hydrolase, putative [uncultured marine bacterium Ant29B7]	0.2802	0.2317	0.1584	0.4099	0
ABC25349.1 GTP-binding protein [uncultured marine bacterium Ant29B7]	0.2532	0.3489	0	0.2223	0
ABC25350.1 probable gliding motitilty protein [uncultured marine bacterium Ant29B7]	0	0	0.1288	0.8074	0
ABC25351.1 probably gliding motility protein B [uncultured marine bacterium Ant29B7]	0	0	0.2543	0.5265	0
ABC25352.1 NH(3)-dependent NAD(+) synthetase [uncultured marine bacterium Ant29B7]	0	0	0.4831	0.2501	0
ABC25354.1 ABC transporter ATP-binding protein [uncultured marine bacterium Ant29B7]	0	0.6078	0	0.968	0
ABC25357.1 conserved hypothetical protein [uncultured marine bacterium Ant29B7]	0.6524	0.2157	0.5163	0.2291	0.1311
ABC25358.1 conserved hypothetical protein [uncultured marine bacterium Ant29B7]	0.8692	0.6387	0.5026	0.5144	0.1617
ABC25359.1 conserved hypothetical protein [uncultured marine bacterium Ant29B7]	6.0656	4.6768	3.4271	5.1019	1.7184
ABC25360.1 putative lipoprotein [uncultured marine bacterium Ant29B7]	0.7901	0.3364	0.5278	0.5253	0.4329
ABC25361.1 conserved hypothetical protein [uncultured marine bacterium Ant29B7]	0.3657	0.6112	0.4684	0.271	0
ABC25363.1 DNA topoisomerase I [uncultured marine bacterium Ant29B7]	1.3812	0.5832	0.3647	0.6804	0.3971
ABC25364.1 tRNA-i(6)A37 thiotransferase enzyme [uncultured marine bacterium Ant29B7]	0	0.0992	0	1.2635	0
ABC25366.1 hypothetical protein [uncultured marine bacterium Ant29B7]	0	0.2569	0.0878	0.9093	0
ABC25367.1 transcriptional regulator [uncultured marine bacterium Ant29B7]	0	0	0	0.1471	0.3367
ABC25370.1 putative protein-export membrane protein [uncultured marine bacterium Ant29B7]	0	0.1256	0	0.8002	0
ABC25371.1 chaperonin, 10 kDa [uncultured marine bacterium Ant29B7]	2.5733	0.5065	0.7273	4.0871	0
ABC25372.1 chaperonin (groEL) [uncultured marine bacterium Ant29B7]	2.2037	1.7002	1.7795	4.4947	1.012
ABC25375.1 putative lipoprotein (flagellar hook) [uncultured marine bacterium Ant29B7]	1.6814	0.1544	0.5514	0	0.1817
ABC25376.1 prolyl aminopeptidase [uncultured marine bacterium Ant29B7]	0.9117	0.2512	0	0.1755	0.3053
ABC25381.1 alpha amylase, catalytic domain subfamily, putative [uncultured marine bacterium Ant29B7]	0	0.1273	0.2612	1.0814	0.3094
ABC25384.1 delta-1-pyrroline-5-carboxylate dehydrogenase [uncultured marine bacterium Ant39E11]	0	0.2004	0	0.1064	0.3654
ABC25386.1 methyltransferase [uncultured marine bacterium Ant39E11]	0.6317	0.0645	0.2647	0.3903	0.1568
ABC25391.1 acetyl-CoA carboxylase, carboxyl transferase, alpha subunit [uncultured marine bacterium Ant39E11]	1.1209	0.5452	1.1369	0.6759	0.6683
ABC25392.1 replicative DNA helicase [uncultured marine bacterium Ant39E11]	0	0.2641	0.0903	0	0
ABC25393.1 hypothetical protein [uncultured marine bacterium Ant39E11]	0.3489	0.0961	0	0.3062	0.2336
ABC25395.1 reductase [uncultured marine bacterium Ant39E11]	0	0.0772	0	0.5739	0
ABC25396.1 ferrous iron transport protein [uncultured marine bacterium Ant39E11]	0.3335	0.2664	0.3299	2.1948	0.4467
ABC25397.1 ferrous iron transport protein [uncultured marine bacterium Ant39E11]	0	0	0.2842	0.5884	0.6734
ABC25398.1 pyruvate dehydrogenase complex dihydrolipoamide acetyltransferase [uncultured marine bacterium Ant39E11]	0	0.3039	0.4134	1.0709	0.1231
ABC25399.1 pyruvate dehydrogenase E1 component, alpha subunit [uncultured marine bacterium Ant39E11]	1.0196	0.124	0.2416	2.0269	0.1908
ABC25400.1 conserved hypothetical protein [uncultured marine bacterium Ant39E11]	0.3436	0.6563	0.5761	1.8077	1.051
ABC25401.1 Fjo24, putative [uncultured marine bacterium Ant39E11]	0.3256	0.5099	0.2689	0.9	0.5365
ABC25402.1 hypothetical protein [uncultured marine bacterium Ant39E11]	1.0993	0.2726	0.3728	1.2222	0.0736
ABC25403.1 putative membrane protein [uncultured marine bacterium Ant39E11]	3.0616	0.7209	0.453	0.3948	0.399
ABC25404.1 UDP-MurNAc-pentapeptide synthetase [uncultured marine bacterium Ant39E11]	0	0	0	0.3334	0
ABC25406.1 alanyl-tRNA synthetase [uncultured marine bacterium Ant39E11]	0	0.9457	0.3501	2.3089	0.352
ABC25408.1 transcriptional regulator [uncultured marine bacterium Ant39E11]	0	0.2243	0	0	0
ABC25409.1 lipoprotein, putative [uncultured marine bacterium Ant39E11]	0.278	0.4595	0.3142	2.1144	0.2792
ABC25410.1 6-pyruvoyl-tetrahydropterin synthase [uncultured marine bacterium Ant39E11]	0.2873	0.0792	0.0812	0.2522	0.0962
ABC25411.1 malonyl CoA-acyl carrier protein transacylase [uncultured marine bacterium Ant39E11]	0.1753	0	0.0991	0.513	0.2935
ABC25413.1 probable mevalonate kinase [uncultured marine bacterium Ant39E11]	0.7473	0.103	0.2498	1.4318	0
ABC25414.1 probable 4-hydroxybenzoate octapentyltransferase [uncultured marine bacterium Ant39E11]	0	0.1178	0	0.5001	0.1431
ABC28693.1 predicted membrane protein [Hahella chejuensis KCTC 2396]	2.7351	2.3363	1.1595	1.4404	1.6485
ABC32048.1 uncharacterized protein conserved in bacteria [Hahella chejuensis KCTC 2396]	0.5514	0.6078	0.3117	0	0.1846
ABC32387.1 DNA topoisomerase IV, B subunit [Hahella chejuensis KCTC 2396]	0.7049	0.2914	0.2988	1.2374	0
ABC32928.1 conserved hypothetical protein [Hahella chejuensis KCTC 2396]	0	0.3426	0.3514	0.3637	0
ABC33809.1 photosystem II protein D2, partial (plastid) [Flintiella sanguinaria]	1.4864	0	0.2801	0	0.1659
ABC48921.1 calmodulin, partial [Eisenia fetida]	17.3349	0	0	0	0
ABC54649.1 translation elongation factor 1 alpha, partial [Malawimonas jakobiformis]	0.5514	0	0.1559	0.1613	0
ABC76279.1 RTX family of calcium-binding proteins [Syntrophus aciditrophicus SB]	0	1.2982	3.3376	1.4793	3.8388
ABC81111.1 glycosyl transferase, family 2 [Anaeromyxobacter dehalogenans 2CP-C]	0.0812	0.4252	0.0918	4.1286	0.2171
ABC85731.1 elongation factor 1-alpha, partial [Thraustochytriidae sp. RT49]	0.2692	0	0.2283	0	0.631
ABC85736.1 actin, partial [Schizochytrium aggregatum]	0.7683	0	0.2171	0.2248	0.1286
ABC85745.1 actin, partial [Labyrinthula sp. N8]	6.1809	0.3193	0.2184	0.226	0
ABC85751.1 actin, partial [Thraustochytriidae sp. P19]	5.0277	0	0	0	0
ABC85752.1 actin, partial [Bicosoecida sp. MBIC11051]	4.931	0.1812	0	0.3847	0
ABD37055.1 plastid PsbC (plastid) [Tripos horridus]	3.0651	0	0	0	0
ABD37884.1 light-harvesting chlorophyll-a/b binding protein Lhca5.2 [Mesostigma viride]	4.4593	0	0	0	0
ABD37900.1 light-harvesting chlorophyll-a/b binding protein LhcbM3 [Tetradesmus obliquus]	1.3675	0.2512	0	0	0
ABD37916.1 light-harvesting chlorophyll-a/b binding protein Lhcb5, partial [Chlamydomonas incerta]	0.5605	0	0.3168	0	0
ABD42134.1 catalase/peroxidase HPI [Methanospirillum hungatei JF-1]	0	0.2447	0.3765	0.1299	0.446
ABD51788.1 cytochrome c oxidase subunit I, partial (mitochondrion) [Chattonella marina]	0	0	0	0.2565	0.2935
ABD51927.1 chloroplast ferredoxin NADP oxidoreductase, partial [Guillardia theta]	6.6335	0	0	0	0
ABD51944.1 ATP-dependent Clp protease proteolytic subunit ClpP, partial (nucleomorph) [Rhodomonas salina]	41.7857	1.4798	1.592	0.3832	0.5702
ABD51946.1 cell division protein FtsZ, partial (nucleomorph) [Rhodomonas salina]	0.9586	0.1761	0	0	0
ABD51947.1 high light inducible protein, partial (nucleomorph) [Rhodomonas salina]	45.9051	0.4041	0.6618	0.21	0.0784
ABD51949.1 40S ribosomal protein 2, partial (nucleomorph) [Rhodomonas salina]	7.1891	0.5283	0.5418	0	0
ABD51950.1 70 kDa heat shock protein, partial (nucleomorph) [Rhodomonas salina]	4.5894	0	0.0976	0.3031	0
ABD51954.1 60S ribosomal protein 11, partial (nucleomorph) [Rhodomonas salina]	5.3182	0.9769	0.3579	0.1482	0.1696
ABD53115.1 transcription termination factor Rho [Jannaschia sp. CCS1]	0	0.4652	0.1193	0.1235	0.5653
ABD54249.1 thiamine pyrophosphate enzyme-like TPP-binding protein [Jannaschia sp. CCS1]	0	1.0184	1.2187	0.1802	0
ABD54475.1 error-prone DNA polymerase, DnaE-like protein [Jannaschia sp. CCS1]	0	1.4874	0.1271	0.3948	0.9038
ABD55322.1 monosaccharide ABC transporter ATP-binding protein, CUT2 family [Jannaschia sp. CCS1]	0.393	0.2166	0.6664	0	0
ABD56425.1 protein of unknown function DUF112 transmembrane [Jannaschia sp. CCS1]	0	0.2855	0.488	0.2021	0
ABD71532.1 AMP-dependent synthetase and ligase [Rhodoferax ferrireducens T118]	3.8522	0.6634	0.5444	0.2818	1.4511
ABD80060.1 conserved hypothetical protein [Saccharophagus degradans 2-40]	0	5.1809	1.9811	2.1661	2.3625
ABD80722.1 GMP synthase (glutamine-hydrolyzing) [Saccharophagus degradans 2-40]	0	0	0.138	0.2858	0.8177
ABD82232.1 branched-chain amino acid ABC transporter, periplasmic amino acid-binding protein [Saccharophagus degradans 2-40]	0	1.6114	0	0	0.4519
ABD84764.1 putative proteorhodopsin, partial [uncultured bacterium]	49.3288	26.7811	51.903	14.7181	35.9792
ABD91646.1 major light-harvesting chlorophyll a/b protein 2.1 [Dunaliella salina]	0.9768	0.2692	0.138	0.1429	0
ABD98772.1 putative ribosomal protein L19e [Graphocephala atropunctata]	5.3182	0	0	0	0
ABE09717.1 hypothetical protein UTI89_C4290 [Escherichia coli UTI89]	2.0932	0.5768	0.0986	0.7145	0.4673
ABE49922.1 3-hexulose-6-phosphate synthase [Methylobacillus flagellatus KT]	0	0	0.3276	0	0.194
ABE50802.1 periplasmic sensor signal transduction histidine kinase [Methylobacillus flagellatus KT]	0	0.5888	0.151	0	0.5366
ABE53884.1 Integrase, catalytic region [Shewanella denitrificans OS217]	0	2.2838	0.4392	0.7578	1.2142
ABE54569.1 putative polysaccharide biosynthesis protein [Shewanella denitrificans OS217]	0	0.2692	0.2761	0.7621	0
ABE54570.1 MaoC-like dehydratase [Shewanella denitrificans OS217]	0	0.8327	0.8542	0.5526	0.6325
ABE55005.1 ProQ activator of osmoprotectant transporter ProP [Shewanella denitrificans OS217]	0	0.5541	0	0.1471	0
ABE55221.1 3-hydroxyisobutyrate dehydrogenase [Shewanella denitrificans OS217]	0	0.6392	0.6557	0.3449	0.1846
ABF14752.1 cytochrome oxidase subunit I, partial (mitochondrion) [Pelargonium candicans]	0.5342	0	0	0.1563	0
ABF40069.1 hypothetical protein Acid345_1066 [Candidatus Koribacter versatilis Ellin345]	7.9079	1.685	1.9447	3.2944	1.1112
ABF56014.1 photosystem D1 core reaction center protein, partial [Synechococcus sp. WH 8012]	1.848	1.1457	0.6529	0.811	1.0829
ABF60242.1 PSbC, partial (chloroplast) [Bellerochea malleus]	0	0.2692	0.138	0	0.1635
ABF60244.1 PSbC, partial [Ditylum brightwellii]	2.9148	1.2393	1.0028	0.5749	1.1453
ABF60263.1 PSbC, partial [Thalassiosira gessneri]	2.0847	0.8042	0.9427	0	0.1396
ABF60274.1 PSbC, partial [Conticribra guillardii]	1.9819	0.5461	0.5602	0.4349	0
ABF60277.1 PSbC, partial [Thalassiosira oceanica]	30.3478	10.775	13.7758	7.8947	10.4951
ABF60321.1 ribulose-1,5-bisphosphate carboxylase/oxygenase large subunit, partial (chloroplast) [Bellerochea malleus]	7.1975	0.2479	1.5257	0.2632	0.3013
ABF60329.1 ribulose-1,5-bisphosphate carboxylase/oxygenase large subunit, partial (chloroplast) [Cyclotella striata]	1.1789	0	0	0.3449	0.3948
ABF60351.1 ribulose-1,5-bisphosphate carboxylase/oxygenase large subunit, partial (chloroplast) [Minidiscus trioculatus]	78.9538	93.6612	153.68	107.204	121.403
ABF60357.1 ribulose-1,5-bisphosphate carboxylase/oxygenase large subunit, partial (chloroplast) [Thalassiosira oceanica]	12.8825	14.0625	18.0652	13.6267	15.4298
ABF60363.1 ribulose-1,5-bisphosphate carboxylase/oxygenase large subunit, partial (chloroplast) [Thalassiosira rotula]	62.6045	38.783	61.616	43.2579	45.3457
ABF60372.1 ribulose-1,5-bisphosphate carboxylase/oxygenase large subunit, partial (chloroplast) [Detonula pumila]	50.9026	54.4295	78.5907	54.5696	65.126
ABF60379.1 ribulose-1,5-bisphosphate carboxylase/oxygenase large subunit, partial (chloroplast) [Skeletonema menzelii]	3.3518	0.7389	1.6105	0.6865	1.1223
ABF60385.1 ribulose-1,5-bisphosphate carboxylase/oxygenase large subunit, partial (chloroplast) [Cyclostephanos invisitatus]	22.1218	20.5034	28.7042	19.4168	25.5895
ABF60397.1 ribulose-1,5-bisphosphate carboxylase/oxygenase large subunit, partial (chloroplast) [Cyclostephanos sp. WTC16]	4.7864	0	0.1933	0	0
ABF61970.1 Outer membrane protein A precursor (plasmid) [Ruegeria sp. TM1040]	0.6862	2.005	3.7257	3.9819	5.0161
ABF63179.1 UTP-GlnB uridylyltransferase GlnD [Ruegeria sp. TM1040]	0.8766	1.9807	1.6352	0.1026	1.7612
ABF67771.1 AadA (plasmid) [Escherichia coli APEC O1]	0.5427	0.1994	0.3068	0.3175	0.6663
ABF70950.1 heat shock protein 90 beta, partial [Sparus aurata]	5.3321	0	1.507	0	0.2101
ABF82160.1 translation elongation factor-like protein, partial [Rhodomonas salina]	20.0184	0.065	0.3023	0	0
ABG29905.1 polyamine ABC transporter, ATP-binding protein, putative [Roseobacter denitrificans OCh 114]	0	0.2617	0.4026	0.5557	0.159
ABG30110.1 proline iminopeptidase [Roseobacter denitrificans OCh 114]	0.5651	1.7128	1.1979	0.248	0.8515
ABG30162.1 hypothetical protein RD1_0449 [Roseobacter denitrificans OCh 114]	0	0.1385	0.1421	1.1768	0.3367
ABG30631.1 endonuclease III [Roseobacter denitrificans OCh 114]	0.1519	0.1675	0.3865	0.4446	0.5597
ABG30858.1 rod shape-determining protein, putative [Roseobacter denitrificans OCh 114]	2.2792	1.6329	0.3865	0.1334	1.3738
ABG31075.1 DNA-directed RNA polymerase, alpha subunit [Roseobacter denitrificans OCh 114]	1.1028	0	0	0	0
ABG31140.1 transcriptional regulator, ArsR family, putative [Roseobacter denitrificans OCh 114]	0.7829	10.4992	10.9167	13.1331	19.8373
ABG31269.1 integral membrane protein, putative [Roseobacter denitrificans OCh 114]	0	0	0	0.5972	0.8543
ABG31316.1 hypothetical protein RD1_1692 [Roseobacter denitrificans OCh 114]	0	0.8564	0.3514	0.3637	1.0407
ABG31456.1 glycine betaine/L-proline transport system permease, putative [Roseobacter denitrificans OCh 114]	2.2792	0.4525	0.7863	0.1471	0.55
ABG31601.1 ribosomal protein L33-related protein [Roseobacter denitrificans OCh 114]	4.0008	3.5076	1.6447	5.0013	2.9229
ABG31849.1 phosphoribosylformylglycinamidine synthase, PurS protein, putative [Roseobacter denitrificans OCh 114]	0	0.8017	0.6168	0.9577	0.7307
ABG31943.1 transcriptional regulator, LysR family, putative [Roseobacter denitrificans OCh 114]	0.4291	1.2987	1.244	1.2408	2.3672
ABG32293.1 nitrogen regulation protein ntrY, putative [Roseobacter denitrificans OCh 114]	0.7049	0	0	0.3094	0.236
ABG32306.1 conserved domain protein [Roseobacter denitrificans OCh 114]	0.6105	0.3364	0.1725	0.1786	0.6133
ABG32365.1 sensor histidine kinase, putative [Roseobacter denitrificans OCh 114]	0	0	0.1324	0.4111	0.1568
ABG32531.1 serine acetyltransferase [Roseobacter denitrificans OCh 114]	0.6838	1.8004	1.0093	0.1111	2.8238
ABG32665.1 integration host factor, alpha subunit [Roseobacter denitrificans OCh 114]	0.941	0.8643	3.7233	3.946	1.6804
ABG32979.1 D-isomer specific 2-hydroxyacid dehydrogenase family protein [Roseobacter denitrificans OCh 114]	0.5103	3.3745	1.8749	1.269	2.4775
ABG33471.1 transcription antitermination protein NusG [Roseobacter denitrificans OCh 114]	8.6209	51.0603	29.3921	49.1471	50.4753
ABG40892.1 cold-shock DNA-binding protein family [Pseudoalteromonas atlantica T6c]	0	0.1682	0.1725	1.2503	0
ABG43105.1 ubiquitin [Pectinaria gouldii]	6.8377	0	0	0	0
ABG45886.1 heat shock cognate 70 [Macrobrachium nipponense]	2.8892	0	0	0	0
ABG66420.1 HSP70 [Pseudourostyla cristata]	0	2.1158	0	6.2562	0
ABG77328.1 Hsp90, partial [Peranema trichophorum]	0.9166	1.4396	0.9067	1.3676	0.7366
ABG80452.1 collagen, partial [Hydra vulgaris]	6.2161	0	0	0	0
ABG91074.1 putative ammonia monooxygenase subunit A, partial [uncultured crenarchaeote]	14.3951	3.4707	2.7972	10.529	6.3264
ABH10594.1 ribulose-1,5-bisphosphate carboxylase/oxygenase large subunit, partial (chloroplast) [Pseudo-nitzschia delicatissima]	18.7795	5.9707	7.4853	5.6353	4.031
ABH10600.1 ribulose-1,5-bisphosphate carboxylase/oxygenase large subunit, partial (chloroplast) [Pseudo-nitzschia mannii]	130.73	34.6254	43.5632	32.3864	32.6464
ABI13166.1 putative outer mitochondrial membrane protein porin [Emiliania huxleyi]	3.4502	0	0	0	0
ABI14189.1 ADP-ribosylation factor [Pfiesteria piscicida]	2.442	0	0	0	0
ABI14218.1 major basic nuclear protein [Pfiesteria piscicida]	6.2978	0	0	0.1316	0
ABI14245.1 40S ribosomal protein S24 [Pfiesteria piscicida]	2.933	0.471	0.1933	0	0.1145
ABI14278.1 translation elongation factor P [Pfiesteria piscicida]	2.8322	0.4459	0.2859	0.1184	0.2032
ABI14354.1 40S ribosomal protein S5 [Pfiesteria piscicida]	0	0.1327	0.1361	0.1409	0
ABI14370.1 ribosomal protein L35 [Pfiesteria piscicida]	2.6299	0	0	0	0
ABI14382.1 40S ribosomal protein S25 [Pfiesteria piscicida]	1.332	0.4894	0	0	0
ABI14400.1 nitrate transporter [Prorocentrum minimum]	2.3641	0.2004	0.3084	0.1064	0
ABI14401.1 single domain cyclophilin-type peptidyl-prolyl cis-trans protein [Prorocentrum minimum]	2.9304	0	0	0	0
ABI14407.1 heat shock protein 70 [Prorocentrum minimum]	8.3	0.8713	0.3351	0.3469	0.397
ABI14420.2 40S ribosomal protein S6 [Karlodinium veneficum]	1.405	0	0	0	0
ABI29249.1 GlcD, partial [uncultured marine bacterium]	0	0.3447	0.1178	0	0.4188
ABI29268.1 GlcD, partial [uncultured marine bacterium]	0	0.2416	0	0	0
ABI29323.1 GlcD, partial [uncultured marine bacterium]	0	0.2048	0	0.1087	0.1244
ABI29349.1 GlcD, partial [uncultured marine bacterium]	0	0.3405	0.1164	0	0.5517
ABI29516.1 GlcD, partial [uncultured marine bacterium]	0.7326	0.2692	0.069	0	0
ABI29791.1 GlcD, partial [uncultured marine bacterium]	0.3757	0	0	0.6595	0.1258
ABI45115.1 acetolactate synthase, large subunit, biosynthetic type [Synechococcus sp. CC9311]	0.6105	0	0.2588	0.3572	0
ABI45184.1 fructose-1,6-bisphosphatase, class II [Synechococcus sp. CC9311]	5.2549	0.1653	0.655	1.6233	1.2381
ABI45251.1 phosphoglucomutase/phosphomannomutase family protein [Synechococcus sp. CC9311]	3.8949	0	0	0	0
ABI45304.1 lipase/esterase family protein [Synechococcus sp. CC9311]	2.5802	0	0	0.3775	0.216
ABI45416.1 hypothetical protein sync_2407 [Synechococcus sp. CC9311]	6.3606	0	0.6741	0.4652	0.5325
ABI45419.1 trehalose synthase [Synechococcus sp. CC9311]	0.5028	0	0.1421	0.2942	0
ABI45456.1 possible high light inducible protein [Synechococcus sp. CC9311]	2.7909	1.7303	2.3664	1.6331	3.2708
ABI45577.1 hypothetical protein sync_0527 [Synechococcus sp. CC9311]	1.1789	0	0	0	0
ABI45655.1 DnaK family protein [Synechococcus sp. CC9311]	1.386	0.3819	0	0.1352	0
ABI45819.1 hypothetical protein sync_1591 [Synechococcus sp. CC9311]	0	0.2243	0.6902	0.2382	0.5451
ABI45926.1 transporter, stomatin/podocin/band 7/nephrosis.2/SPFH (Stomatin) family protein [Synechococcus sp. CC9311]	1.4652	0.1346	0.138	0.8574	0.3271
ABI45971.1 Possible type II alternative RNA polymerase sigma factor [Synechococcus sp. CC9311]	13.6753	1.2288	1.1763	2.8703	2.7873
ABI46002.1 conserved hypothetical protein [Synechococcus sp. CC9311]	2.6468	0	0.374	0.1291	0.7386
ABI46193.1 D-alanyl-D-alanine carboxypeptidase [Synechococcus sp. CC9311]	0	0	0.2612	0.2703	0
ABI46242.1 NADH dehydrogenase I chain 4L or K [Synechococcus sp. CC9311]	0.3561	0.2944	0.6039	0.9377	0.7155
ABI46251.1 PvdS [Synechococcus sp. CC9311]	2.9729	0.2731	0	0	0.3318
ABI46273.1 hypothetical protein sync_1893 [Synechococcus sp. CC9311]	1.5083	0.2771	0	0.1471	0.1684
ABI46282.1 conserved hypothetical protein [Synechococcus sp. CC9311]	0	0.2416	0.2478	0.3847	0.5871
ABI46409.1 hypothetical protein sync_0923 [Synechococcus sp. CC9311]	0.9631	0	0.1361	0.1409	0
ABI46417.1 muconate cycloisomerase [Synechococcus sp. CC9311]	1.1028	0	0	0	0.1846
ABI46441.1 phosphatidate cytidylyltransferase, putative [Synechococcus sp. CC9311]	0.7951	0	0	0	0
ABI46498.1 acyl carrier protein [Synechococcus sp. CC9311]	3.3354	0.9191	0.707	0.9759	1.3961
ABI46508.1 conserved hypothetical protein [Synechococcus sp. CC9311]	0.6051	0.2501	0.4276	0.4426	0.1013
ABI46530.1 3-beta hydroxysteroid dehydrogenase/isomerase family protein [Synechococcus sp. CC9311]	2.8197	0.0971	0.0996	0.1031	0
ABI46569.1 alanine dehydrogenase [Synechococcus sp. CC9311]	5.1759	0.5746	0	0	0.1205
ABI46588.1 coproporphyrinogen III oxidase, aerobic [Synechococcus sp. CC9311]	1.848	0	0	0	0.4641
ABI46596.1 Type II alternative RNA polymerase sigma factor, sigma-70 family protein [Synechococcus sp. CC9311]	1.9352	0	0	0.3775	0
ABI46690.1 CheY-like domain containing protein [Synechococcus sp. CC9311]	0.9631	0	0.1361	0.1409	0
ABI46710.1 BolA family protein [Synechococcus sp. CC9311]	0.9077	0.3335	0.4276	0.2656	0.7092
ABI46717.1 NADH dehydrogenase I chain B or NdhK [Synechococcus sp. CC9311]	2.031	0.1865	0.6219	0.4457	0.3967
ABI46743.1 Uncharacterized protein sync_1524 [Synechococcus sp. CC9311]	2.0411	0.9842	1.5864	2.0901	3.2464
ABI46892.1 cell division protein FtsZ [Synechococcus sp. CC9311]	2.7828	0	0	0.1163	0
ABI46970.1 conserved hypothetical protein [Synechococcus sp. CC9311]	0	0.3248	0.3332	0	0.1974
ABI46978.1 Superfamily II RNA helicase [Synechococcus sp. CC9311]	0.518	0	0	0.3031	0
ABI47096.1 hypothetical protein sync_1185 [Synechococcus sp. CC9311]	0	0.2546	0.2612	0.5407	0.6188
ABI47182.1 Uncharacterized protein sync_2204 [Synechococcus sp. CC9311]	1.9819	0.9557	0.9803	1.5946	1.4932
ABI47190.1 Flavin reductase like domain, putative [Synechococcus sp. CC9311]	2.2057	0	0.2078	0.1076	0
ABI47204.1 signal peptide peptidase SppA (protease IV) [Synechococcus sp. CC9311]	2.8233	0	0.2684	0.1389	0
ABI47233.1 FKBP-type peptidyl-prolyl cis-trans isomerase [Synechococcus sp. CC9311]	1.0853	0.1495	0.7669	1.1114	1.8171
ABI47241.1 conserved hypothetical protein [Synechococcus sp. CC9311]	1.4864	0.4388	0.4402	0.8232	1.0311
ABI47309.1 hypothetical protein sync_2238 [Synechococcus sp. CC9311]	0	1.3189	0.9663	2.8007	1.9843
ABI47349.1 cell division protein FtsH3 [Synechococcus sp. CC9311]	1.4098	0.6798	1.0958	0.5156	1.5343
ABI47409.1 Photosystem II protein Y-related protein [Synechococcus sp. CC9311]	0	0.6729	0.4601	0.2382	0.2726
ABI47454.1 glutamate decarboxylase [Synechococcus sp. CC9311]	0.5028	0	0	0	0
ABI47618.1 cupin domain protein [Synechococcus sp. CC9311]	0	0.9842	0.5769	1.9408	0.8543
ABI47704.1 ribosomal protein S1 [Synechococcus sp. CC9311]	0.616	0.4243	0.3482	0.7209	0.6188
ABI47733.1 hypothetical protein sync_2066 [Synechococcus sp. CC9311]	0	0.4873	0.9996	0.5174	1.579
ABI47800.1 Ferredoxin-sulfite reductase [Synechococcus sp. CC9311]	2.1191	0.2336	0.1597	0.3307	0.2365
ABI47848.1 conserved hypothetical protein [Synechococcus sp. CC9311]	0	0.2692	0	0.2858	0.3271
ABI52554.1 photosystem II thylakoid membrane protein D1, partial (plastid) [Ballia callitricha]	40.1341	22.9368	47.0536	18.5555	28.8687
ABI54697.1 ATPase alpha subunit, partial (mitochondrion) [Lewinskya sordida]	1.554	0	0	0	0.1735
ABI61785.1 Ribonucleoside-diphosphate reductase alpha chain [Granulibacter bethesdensis CGDNIH1]	0.5103	0	0.1442	0	0.3417
ABI66753.1 conserved hypothetical protein [Maricaulis maris MCS10]	0.8547	0.1178	0	0.2501	0
ABI71081.1 TPR repeat-containing protein [Shewanella frigidimarina NCIMB 400]	0	3.838	1.0736	1.593	1.484
ABI71405.1 Integrase, catalytic region [Shewanella frigidimarina NCIMB 400]	0	0.3533	0.2416	0.3751	0.4293
ABI74618.1 calreticulin [Eisenia andrei]	0	0	0.2386	0	0
ABI76963.1 hypothetical protein HNE_2897 [Hyphomonas neptunium ATCC 15444]	0.2097	2.1962	1.2449	2.2705	3.02
ABI98840.1 cytochrome c oxidase subunit I, partial (mitochondrion) [Ephedra sinica]	1.0205	0.8436	0.5769	0.7465	1.1961
ABJ80936.1 Hsp90, partial [Chrysochromulina sp. NIES-1333]	12.8206	0.1624	0.6247	0.2587	0.5921
ABJ80950.1 Hsp90, partial [Pterosperma cristatum]	0.8997	0.1653	0	0	0
ABJ80956.1 Hsp90, partial [Synura sphagnicola]	0	0	0	1.7454	0.2305
ABJ80963.1 Hsp90, partial [Thaumatomonas sp. TMT002]	0	0.2117	0.3257	0	0
ABJ80968.1 alpha tubulin, partial [Entosiphon sulcatum]	0	0.2692	0.138	0.4287	0.3271
ABJ80978.1 alpha tubulin, partial [Peridinium limbatum]	3.5816	0.0897	1.1043	0	0.109
ABJ80980.1 alpha tubulin, partial [Pyropia yezoensis]	31.8047	0.3587	0.3862	0.2946	0
ABJ98210.1 putative proteorhodopsin, partial [uncultured bacterium]	17.2316	10.4597	22.5944	5.8774	10.9276
ABK18594.1 fervidolysin. Serine peptidase. MEROPS family S08A [Syntrophobacter fumaroxidans MPOB]	1.2233	1.9848	3.4368	1.2585	3.1446
ABK20599.1 photosystem II chlorophyll A core antenna apoprotein CP43 (chloroplast) [Phaeodactylum tricornutum]	2.3742	0.6542	0.8052	1.1114	0.318
ABK20975.1 unknown [Picea sitchensis]	2.59	0	0	0	0
ABK21356.1 unknown [Picea sitchensis]	0	0	0	0	0.6734
ABK22319.1 unknown [Picea sitchensis]	2.5071	0.3768	0.3221	0.2667	0.0763
ABK23787.1 unknown [Picea sitchensis]	0.2047	0.5641	0.5207	0.4193	0.6855
ABK23845.1 unknown [Picea sitchensis]	6.7714	2.2032	1.2844	1.8344	3.3088
ABK24469.1 unknown [Picea sitchensis]	0	0	0	1.045	0
ABK24582.1 unknown [Picea sitchensis]	0	0	0.3716	0	0.2935
ABK25230.1 unknown [Picea sitchensis]	2.2792	0	0.2147	0	0
ABK25273.1 unknown [Picea sitchensis]	34.7127	1.3333	2.5429	0.4083	0.8444
ABK25428.1 unknown [Picea sitchensis]	2.1638	0	0	0	0
ABK35401.1 membrane protein [Pseudomonas virus phi6]	0	0.681	0.9896	0.3013	0.3448
ABK55827.1 DNA gyrase B, partial [Streptomyces peucetius]	0.4884	0.1346	0.2761	0	0.1635
ABK57981.2 cytochrome oxidase subunit 1, partial (mitochondrion) [Heterocapsa rotundata]	33.7314	4.2179	3.378	3.9115	1.2892
ABK58745.1 glyceraldehyde-3-phosphate dehydrogenase, partial [Vibrio agarivorans]	0	0.5332	0.1823	0.1887	0
ABK76804.1 hypothetical protein CENSYa_0159 [Cenarchaeum symbiosum A]	4.6388	2.7871	2.6509	3.8902	2.9153
ABK76806.1 hypothetical protein CENSYa_0161 [Cenarchaeum symbiosum A]	2.0449	0	0.3807	0.2174	0.4486
ABK78662.1 hypothetical protein CENSYa_2059 [Cenarchaeum symbiosum A]	0.9958	0.9146	0.2814	0.5827	0.4446
ABK78663.1 hypothetical protein CENSYa_2060 [Cenarchaeum symbiosum A]	19.3023	8.3825	8.7983	10.0528	7.2986
ABK78664.1 hypothetical protein CENSYa_2061 [Cenarchaeum symbiosum A]	0.8766	0.3221	0.0826	0.6839	0.3914
ABK79729.1 RNA polymerase subunit B, partial [Antarctobacter heliothermus]	1.0684	7.2126	1.9628	2.8132	4.8296
ABK96796.1 cytochrome b, partial (mitochondrion) [Skeletonema costatum]	10.6561	0.7341	1.6314	0.2598	0.446
ABL09303.1 allergen Aca s 8 [Acarus siro]	0.518	0	0	0	0.5204
ABL60939.1 flagellar motor protein MotA [uncultured marine bacterium HF10_19P19]	0	0.2004	0	0.4256	0.2436
ABL60942.1 DNA-directed RNA polymerase specialized sigma subunit sigma54 [uncultured marine bacterium HF10_19P19]	0.9117	0.66	1.8624	0.8587	1.5488
ABL60947.1 membrane protein [uncultured marine bacterium HF10_19P19]	0	0.2654	0	0	0.4837
ABL60951.1 hypothetical protein ALOHA_HF1019P19.14 [uncultured marine bacterium HF10_19P19]	0.8919	0.2458	0	0.2609	0.4977
ABL60966.1 iron-sulfur cluster-binding protein [uncultured marine bacterium HF10_19P19]	0.2514	0.2771	0.4263	0.0735	0.9259
ABL60969.1 cytoplasmic chaperone TorD [uncultured marine bacterium HF10_19P19]	0	0	0.4247	0.5496	0.3774
ABL60971.1 anaerobic dehydrogenase alpha subunit [uncultured marine bacterium HF10_19P19]	1.6484	0.858	1.6392	1.5004	1.5332
ABL60972.1 anaerobic dehydrogenase iron-sulfur subunit [uncultured marine bacterium HF10_19P19]	0.4955	0.1365	1.1938	0	0.3536
ABL60980.1 molybdopterin converting factor small subunit [uncultured marine bacterium HF10_19P19]	0.9768	0	0.2761	0	0.6542
ABL61008.1 geranylgeranyl pyrophosphate synthase CrtE [uncultured marine bacterium HF10_25F10]	0	0.2191	0.5618	0.1163	0.3993
ABL61018.1 hypothetical protein ALOHA_HF1025F10.30 [uncultured marine bacterium HF10_25F10]	3.0958	1.7666	5.7298	1.6334	9.3107
ABL61026.1 protocatechuate 4,5-dioxygenase alpha subunit [uncultured marine bacterium HF10_25F10]	0	0	0.502	0.2598	0
ABL63171.1 AtpB, partial (chloroplast) [Actinastrum hantzschii]	1.3407	0.6157	1.9578	1.2421	2.1699
ABL65862.1 putative outer membrane adhesin like proteiin [Chlorobium phaeobacteroides DSM 266]	0	0.3958	0.812	0.3362	0
ABL96286.1 beta-tubulin, partial [Myrionecta rubra]	60.7971	1.2868	0.4074	0.2099	0
ABL97158.1 ATP-dependent Lon protease [uncultured marine bacterium EB0_49D07]	29.4209	53.0113	46.5845	31.574	27.5164
ABL97159.1 ATP-dependent Clp protease ATP-binding subunit ClpX [uncultured marine bacterium EB0_49D07]	21.0776	31.5723	31.8724	14.7491	16.5445
ABL97160.1 ATP-dependent Clp protease proteolytic subunit [uncultured marine bacterium EB0_49D07]	42.2888	43.1886	39.2846	27.038	22.034
ABL97161.1 trigger factor [uncultured marine bacterium EB0_49D07]	28.4969	6.322	4.8822	9.7673	5.2928
ABL97162.1 glutamate dehydrogenase [uncultured marine bacterium EB0_49D07]	6.5354	2.3899	4.6379	2.9539	2.2326
ABL97163.1 putative glutathione S-transferase [uncultured marine bacterium EB0_49D07]	0.7049	0.3064	0.8589	0.5317	0.2544
ABL97164.1 hypothetical protein MBMO_EB0-49D07.0007 [uncultured marine bacterium EB0_49D07]	0.6497	0.6198	0.113	0.9505	1.6402
ABL97165.1 tetrahydrofolate dehydrogenase/cyclohydrolase [uncultured marine bacterium EB0_49D07]	8.4765	4.1182	4.2927	9.8115	3.5875
ABL97166.1 GTP cyclohydrolase I [uncultured marine bacterium EB0_49D07]	0.537	0.4932	0.5059	0.1047	0.2997
ABL97167.1 hypothetical protein MBMO_EB0-49D07.0010 [uncultured marine bacterium EB0_49D07]	2.1766	2.8269	4.1933	2.8016	2.3602
ABL97168.1 glycerol-3-phosphate dehydrogenase [uncultured marine bacterium EB0_49D07]	5.3427	11.17	9.787	3.1537	5.4132
ABL97169.1 heat shock protein Hsp90 [uncultured marine bacterium EB0_49D07]	41.6454	81.2366	71.6675	32.5762	29.64
ABL97171.1 hypothetical protein MBMO_EB0-49D07.0014 [uncultured marine bacterium EB0_49D07]	3.4621	0.8943	0.3669	2.0891	0.5072
ABL97173.1 putative channel protein hemolysin III family protein [uncultured marine bacterium EB0_49D07]	2.1164	0.942	1.9326	1.7147	1.799
ABL97175.1 hypothetical protein MBMO_EB0-49D07.0018 [uncultured marine bacterium EB0_49D07]	1.5308	1.7577	0.6319	2.374	0.6357
ABL97176.1 hypothetical protein MBMO_EB0-49D07.0019 [uncultured marine bacterium EB0_49D07]	0.5103	0.2298	0.4584	0.4879	0.5432
ABL97177.1 exodeoxyribonuclease VII large subunit [uncultured marine bacterium EB0_49D07]	4.2629	1.822	1.9749	3.4327	2.078
ABL97178.1 putative peptidase M23/M37 family protein [uncultured marine bacterium EB0_49D07]	2.2855	0.3307	0	1.228	0.4019
ABL97179.1 putative thioredoxin [uncultured marine bacterium EB0_49D07]	3.9292	1.187	0.8324	1.2375	1.2654
ABL97180.1 putative TRAP dicarboxylate transporter DctP subunit [uncultured marine bacterium EB0_49D07]	3.5158	1.7823	1.1024	1.7431	1.865
ABL97181.1 hypothetical protein MBMO_EB0-49D07.0024 [uncultured marine bacterium EB0_49D07]	0.8683	0.613	0.3221	1.3655	0.4179
ABL97182.1 hypothetical protein MBMO_EB0-49D07.0025 [uncultured marine bacterium EB0_49D07]	1.6619	1.0794	1.5769	1.1461	1.7092
ABL97184.1 protease IV a signal peptide peptidase [uncultured marine bacterium EB0_49D07]	10.0142	3.2155	3.4663	3.0296	2.5476
ABL97185.1 putative DNA replication factor [uncultured marine bacterium EB0_49D07]	0.5819	0.3608	0.2467	0.5533	0.341
ABL97187.1 hypothetical protein MBMO_EB0-49D07.0030 [uncultured marine bacterium EB0_49D07]	1.9851	0.0608	0.3117	0.5163	0.2954
ABL97188.1 phosphoribosylaminoimidazole synthetase [uncultured marine bacterium EB0_49D07]	11.4501	4.8687	2.3403	4.2331	2.4169
ABL97189.1 phosphoribosylglycinamide formyltransferase [uncultured marine bacterium EB0_49D07]	4.0929	0.8095	0.8187	2.9424	0.4871
ABL97190.1 hypothetical protein MBMO_EB0-49D07.0033 [uncultured marine bacterium EB0_49D07]	2.9836	0.6996	0.2258	1.4856	0.4757
ABL97191.1 deoxycytidine triphosphate deaminase [uncultured marine bacterium EB0_49D07]	3.9408	2.008	1.8661	3.4161	1.4998
ABL97192.1 recombination protein RecR [uncultured marine bacterium EB0_49D07]	1.5984	1.0951	1.3784	2.6112	0.6393
ABL97193.1 DNA polymerase III subunits gamma/tau [uncultured marine bacterium EB0_49D07]	7.3063	3.2946	3.6555	9.6897	2.0355
ABL97194.1 putative regulatory protein RecX [uncultured marine bacterium EB0_49D07]	2.3257	0.4486	0.4601	1.8372	0
ABL97195.1 putative outer membrane lipoprotein [uncultured marine bacterium EB0_49D07]	6.9577	5.9272	2.5607	9.7647	1.9717
ABL97196.1 hypothetical protein MBMO_EB0-49D07.0039 [uncultured marine bacterium EB0_49D07]	3.6615	3.6896	1.7745	5.2018	1.378
ABL97197.1 glutathione S-transferase related protein [uncultured marine bacterium EB0_49D07]	5.1728	3.2558	2.5496	3.3951	3.4029
ABL97198.1 nitroreductase [uncultured marine bacterium EB0_49D07]	1.395	1.4474	1.2721	0.7693	1.431
ABL97199.1 heat shock protein Hsp20 [uncultured marine bacterium EB0_49D07]	22.3837	110.285	119.878	38.3681	42.3198
ABL97200.1 cytochrome c biogenesis protein transmembrane region [uncultured marine bacterium EB0_49D07]	6.197	14.0732	13.2289	8.5052	7.487
ABL97201.1 putative thiol-disulfide isomerase/thioredoxin [uncultured marine bacterium EB0_49D07]	0.162	1.2501	0.7327	1.0429	0.2713
ABL97202.1 hypothetical protein MBMO_EB0-49D07.0045 [uncultured marine bacterium EB0_49D07]	3.6119	2.4624	1.4282	3.0274	1.355
ABL97203.1 threonine dehydratase [uncultured marine bacterium EB0_49D07]	1.6576	0.5424	0.4978	1.4549	0.3469
ABL97204.1 putative ion transport protein [uncultured marine bacterium EB0_49D07]	1.6126	1.8065	1.0752	3.3747	1.5438
ABL97205.1 hypothetical cadherin domain containing protein [uncultured marine bacterium EB0_49D07]	2.3515	0.6616	1.4405	2.9538	1.3414
ABL97208.1 adenylate/guanylate cyclase [uncultured marine bacterium EB0_49D07]	0.6872	0.1894	0.4851	0.6032	0.4625
ABL97209.1 hypothetical protein MBMO_EB0-49D07.0052 [uncultured marine bacterium EB0_49D07]	1.1789	0.1083	0.1111	0	0
ABL97210.1 putative small conductance mechanosensitive ion channel [uncultured marine bacterium EB0_49D07]	3.1362	1.5316	2.0992	3.9571	2.5017
ABL97211.1 possible cyclic nucleotide-binding/ion transport protein [uncultured marine bacterium EB0_49D07]	1.5128	0.9615	1.1591	1.1094	1.0176
ABL97212.1 hypothetical permease/transporter [uncultured marine bacterium EB0_49D07]	5.0328	3.2606	1.4058	3.4778	3.4984
ABL97213.1 putative hydolase [uncultured marine bacterium EB0_49D07]	0.9453	0.2605	0.4453	1.1541	0.2638
ABL97215.1 exodeoxyribonuclease I [uncultured marine bacterium EB0_49D07]	4.0085	2.507	1.9452	2.2301	1.7225
ABL97216.1 acyl-CoA dehydrogenase [uncultured marine bacterium EB0_49D07]	21.1304	16.0592	12.0139	22.0503	12.0104
ABL97217.1 transcriptional regulator LysR family protein [uncultured marine bacterium EB0_49D07]	10.715	4.8143	5.0693	5.7099	3.5327
ABL97218.1 hypothetical protein MBMO_EB0-49D07.0061 [uncultured marine bacterium EB0_49D07]	1.3675	1.6384	2.5677	3.0385	0.6939
ABL97219.1 short-chain dehydrogenase/reductase [uncultured marine bacterium EB0_49D07]	4.0924	4.7902	2.9207	5.9042	3.5474
ABL97220.1 K+-dependent Na+/Ca+ antiporter [uncultured marine bacterium EB0_49D07]	7.3248	4.194	4.4714	8.5522	5.1904
ABL97221.1 hypothetical protein MBMO_EB0-49D07.0064 [uncultured marine bacterium EB0_49D07]	3.4048	1.7187	1.0451	2.1965	0.7358
ABL97222.1 hypothetical protein MBMO_EB0-49D07.0065 [uncultured marine bacterium EB0_49D07]	0.7514	0.4141	0.6371	0.5496	0.1258
ABL97223.1 putative thiol-disulfide isomerase [uncultured marine bacterium EB0_49D07]	0	0.2812	0.4985	0.6653	0.5906
ABL97224.1 AMP nucleosidase [uncultured marine bacterium EB0_49D07]	5.7297	2.017	3.153	4.5115	2.4605
ABL97225.1 alcohol dehydrogenase [uncultured marine bacterium EB0_49D07]	12.812	6.0251	4.8587	13.9661	6.7086
ABL97226.1 hypothetical protein MBMO_EB0-49D07.0069 [uncultured marine bacterium EB0_49D07]	1.3251	0.3651	0.0749	0.7754	0.1775
ABL97227.1 hypothetical protein MBMO_EB0-49D07.0070 [uncultured marine bacterium EB0_49D07]	1.9261	1.2343	1.9156	0.7365	1.6612
ABL97228.1 hypothetical protein MBMO_EB0-49D07.0071 [uncultured marine bacterium EB0_49D07]	1.1688	0.0805	0.1652	0.171	0
ABL97229.1 TonB-dependent receptor [uncultured marine bacterium EB0_49D07]	47.4203	37.3307	39.7622	50.7308	32.8149
ABL97230.1 hypothetical protein MBMO_EB0-49D07.0073 [uncultured marine bacterium EB0_49D07]	4.9415	1.5852	0.7489	3.5901	0.8805
ABL97231.1 acyl-CoA dehydrogenase family protein [uncultured marine bacterium EB0_49D07]	17.4226	8.4211	7.9272	13.1623	7.6078
ABL97232.1 putative acyl-CoA dehydrogenase [uncultured marine bacterium EB0_49D07]	26.8905	14.6861	13.9337	16.9624	9.6748
ABL97233.1 putative alkyl sulfatase/beta-lactamase [uncultured marine bacterium EB0_49D07]	8.4059	4.4444	2.2283	4.3554	2.6869
ABL97234.1 hypothetical protein MBMO_EB0-49D07.0077 [uncultured marine bacterium EB0_49D07]	2.2592	1.5762	1.6892	3.0288	0.9035
ABL97235.1 hypothetical protein MBMO_EB0-49D07.0078 [uncultured marine bacterium EB0_49D07]	4.0793	2.7232	1.9068	3.5167	1.5801
ABL97236.1 putative M16 metalloprotease, partial [uncultured marine bacterium EB0_49D07]	3.9676	1.9099	1.7545	2.0599	1.4237
ABL97240.1 hypothetical protein MBMO_EB0-50A10.0004 [uncultured marine bacterium EB0_50A10]	8.1644	3.8161	3.3306	3.1351	5.1419
ABL97241.1 putative beta-carotene hydroxylase [uncultured marine bacterium EB0_50A10]	8.9122	2.721	5.2156	3.0079	4.6862
ABL97242.1 putative NAD-dependent formate dehydrogenase [uncultured marine bacterium EB0_50A10]	1.0768	0.1484	0.3043	0.1575	0.1803
ABL97248.1 hypothetical protein MBMO_EB0-50A10.0012 [uncultured marine bacterium EB0_50A10]	2.5218	1.8279	3.0286	3.5084	3.6637
ABL97249.1 putative glutathione S-transferase protein [uncultured marine bacterium EB0_50A10]	11.9927	4.6949	6.2459	6.5854	8.6097
ABL97250.1 putativeglutathione S-transferase [uncultured marine bacterium EB0_50A10]	10.4347	3.3629	4.4755	4.8887	4.9334
ABL97251.1 haloalkane dehalogenase [uncultured marine bacterium EB0_50A10]	0.3166	0.2617	0.2684	0.1852	0.53
ABL97254.1 acyl-CoA dehydrogenase [uncultured marine bacterium EB0_50A10]	0	0.3607	0.3534	0	0.9032
ABL97256.1 hypothetical protein MBMO_EB0-50A10.0020 [uncultured marine bacterium EB0_50A10]	0.3975	0.2191	0.1124	0.2326	0
ABL97259.1 putative formamidopyrimidine-DNA glycosylase [uncultured marine bacterium EB0_50A10]	0	0.3555	0.2735	0.0944	0.54
ABL97260.1 type I secretion outer membrane protein TolC [uncultured marine bacterium EB0_50A10]	1.4736	0.3353	0.5333	1.0103	1.5868
ABL97263.1 putative bifunctional N-succinyldiaminopimelate-aminotransferase/acetylornithine transaminase protein [uncultured marine bacterium EB0_50A10]	0	0.1192	0	0.1266	0
ABL97298.1 DNA-directed RNA polymerase beta subunit [uncultured marine bacterium HF10_12C08]	0	0.2731	0.14	0	0.3318
ABL97299.1 ribosomal protein L7/L12 [uncultured marine bacterium HF10_12C08]	0	0.1557	0.3194	0.4133	0.7569
ABL97307.1 hypothetical protein ALOHA_HF1012C08.0011 [uncultured marine bacterium HF10_12C08]	1.0519	0.582	0.302	0.3102	1.0705
ABL97345.1 hypothetical protein ALOHA_HF1045G01.0012 [uncultured marine bacterium HF10_45G01]	0.6575	0.3019	0.3716	0.7053	0.4403
ABL97356.1 putative hydrocarbon oxygenase MocD [uncultured marine bacterium HF10_45G01]	0.2873	0.5541	0.406	0.3362	0.1924
ABL97357.1 pop proteorhodopsin [uncultured marine bacterium HF10_45G01]	2.772	2.2915	3.5256	0.811	1.0829
ABL97372.1 possible acetolactate synthase isozyme III [uncultured marine bacterium EB80_02D08]	6.8377	1.4559	1.2298	1.2731	2.3937
ABL97375.1 predicted secreted competence lipoprotein [uncultured marine bacterium EB80_02D08]	0	0.4071	0.5368	0	0.4947
ABL97376.1 putative RND family efflux transporter [uncultured marine bacterium EB80_02D08]	0	0	0.4263	0.1471	0
ABL97378.1 possible transcriptional regulator AcrR family protein [uncultured marine bacterium EB80_02D08]	1.1674	0.4136	0.5185	1.171	0.8377
ABL97380.1 putative flavoprotein oxygenase [uncultured marine bacterium EB80_02D08]	0.5028	0.4156	0.5684	0	0.3367
ABL97384.1 transcription termination factor Rho [uncultured marine bacterium EB80_02D08]	5.8586	2.1229	2.4044	4.5082	3.7891
ABL97385.1 thioredoxin [uncultured marine bacterium EB80_02D08]	0.4884	0.7929	0.7984	0.1429	0.1635
ABL97387.1 dihydroxy-acid dehydratase [uncultured marine bacterium EB80_02D08]	0.4815	0	0.1361	0	0.1612
ABL97391.1 3-dehydroquinate dehydratase [uncultured marine bacterium EB80_02D08]	1.221	0	0.1725	0.1786	0.6133
ABL97398.1 D-alanyl-D-alanine carboxypeptidase [uncultured marine bacterium EB80_02D08]	0.4169	0.6742	0.9204	0	1.0823
ABL97399.1 predicted membrane-bound lytic transglycosylase [uncultured marine bacterium EB80_02D08]	0	0	0.549	0	0.2602
ABL97400.1 predicted RodA rod-shape-determining protein [uncultured marine bacterium EB80_02D08]	2.7508	0	0.2592	0.3066	0.4386
ABL97403.1 hypothetical protein MBMO_EB80-02D08.0035 [uncultured marine bacterium EB80_02D08]	7.7295	2.5394	2.6888	4.9578	3.3846
ABL97404.1 hypothetical protein MBMO_EB80-02D08.0036 [uncultured marine bacterium EB80_02D08]	0.3225	1.1553	1.732	1.8873	2.7
ABL97407.1 6-phosphofructokinase [uncultured marine bacterium EB80_02D08]	0.444	0	0.1255	0	0.1487
ABL97410.1 DNA topoisomerase IV subunit A [uncultured marine bacterium EB80_02D08]	2.3463	0.4618	0	1.569	0.2245
ABL97412.1 putative type I secretion outer membrane protein TolC [uncultured marine bacterium EB80_02D08]	2.556	2.1978	2.7911	1.4198	2.7458
ABL97415.1 pop proteorhodopsin [uncultured marine bacterium EB80_02D08]	9.3241	16.443	18.9742	14.7311	21.647
ABL97421.1 pop proteorhodopsin [uncultured marine bacterium EB80_69G07]	0	0.3405	0.6985	0.3615	0
ABL97538.1 hypothetical protein MBMO_EB0-35D03.0001, partial [uncultured marine bacterium EB0_35D03]	0.5028	0	0	0	0
ABL97539.1 hypothetical protein MBMO_EB0-35D03.0002 [uncultured marine bacterium EB0_35D03]	7.3013	1.5117	2.4958	1.1338	1.7317
ABL97540.1 hypothetical protein MBMO_EB0-35D03.0003 [uncultured marine bacterium EB0_35D03]	5.9925	1.5606	3.0612	1.5201	2.5499
ABL97541.1 malate dehydrogenase [uncultured marine bacterium EB0_35D03]	1.1302	1.8999	0.8146	1.0649	0.5072
ABL97543.1 carbon-nitrogen hydrolase family protein [uncultured marine bacterium EB0_35D03]	0.6977	0.1923	0	0	0
ABL97545.1 hypothetical protein MBMO_EB0-35D03.008 [uncultured marine bacterium EB0_35D03]	1.8315	0.3364	0.8627	0.3572	2.0443
ABL97547.1 glutathione S-transferase [uncultured marine bacterium EB0_35D03]	0	0	0.1223	0	0
ABL97550.1 hypothetical protein MBMO_EB0-35D03.0013 [uncultured marine bacterium EB0_35D03]	2.3479	0.8011	1.6491	1.0347	0.7829
ABL97552.1 probable dioxygenase [uncultured marine bacterium EB0_35D03]	0	0.2546	0.1306	0	0
ABL97554.1 DNA-binding protein [uncultured marine bacterium EB0_35D03]	0.7123	0	0	0	0
ABL97560.1 hypothetical protein MBMO_EB0-35D03.0023 [uncultured marine bacterium EB0_35D03]	0.3676	0.1013	0.2078	0.7529	0
ABL97562.1 guanosine monophosphate reductase [uncultured marine bacterium EB0_35D03]	0.7597	0.4864	0.2853	0.2953	1.0151
ABL97566.1 possible dioxygenase [uncultured marine bacterium EB0_35D03]	0	0.2924	0.1972	0	0
ABL97568.1 hypothetical protein MBMO_EB0-35D03.0031 [uncultured marine bacterium EB0_35D03]	1.3262	0.9154	0.8958	0.3171	0.8039
ABL97585.1 hypothetical protein MBMO_EB0-35D03.0048 [uncultured marine bacterium EB0_35D03]	1.5902	0	0	0	0.2662
ABL97594.1 hypothetical protein MBMO_EB0-39F01.0005 [uncultured marine bacterium EB0_39F01]	4.8841	5.2871	5.6202	2.96	3.8549
ABL97597.1 crtE geranylgeranyl diphosphate synthase [uncultured marine bacterium EB0_39F01]	12.2813	3.0182	13.5092	3.9816	16.0049
ABL97602.1 NADH-ubiquinone oxidoreductase [uncultured marine bacterium EB0_39F01]	20.0453	13.1334	17.3741	8.6016	19.0923
ABL97603.1 putative undecaprenol kinase [uncultured marine bacterium EB0_39F01]	5.7406	3.6206	5.4804	2.6499	5.425
ABL97605.1 glutamate synthase large subunit [uncultured marine bacterium EB0_39F01]	10.2633	3.3899	8.5934	2.8636	16.326
ABL97609.1 hypothetical protein MBMO_EB0-39F01.0020 [uncultured marine bacterium EB0_39F01]	2.9515	4.4053	3.3368	3.1663	3.7062
ABL97613.1 radical SAM superfamily protein [uncultured marine bacterium EB0_39F01]	24.1318	10.28	15.4482	7.6027	15.2062
ABL97614.1 hypothetical protein MBMO_EB0-39F01.0025 [uncultured marine bacterium EB0_39F01]	3.6414	4.5709	6.5181	5.9187	7.6545
ABL97615.1 L-asparaginase [uncultured marine bacterium EB0_39F01]	2.3695	1.4457	2.1048	1.8322	3.2304
ABL97618.1 3-isopropylmalate dehydrogenase [uncultured marine bacterium EB0_39F01]	1.1789	3.6816	6.7751	3.7941	8.4215
ABL97620.1 carbonic anhydrase [uncultured marine bacterium EB0_39F01]	25.447	15.2548	18.8864	9.1501	18.2126
ABL97621.1 cytosol aminopeptidase [uncultured marine bacterium EB0_39F01]	2.3578	0.9745	4.4149	2.1557	2.5659
ABL97623.1 hypothetical protein MBMO_EB0-39F01.0034 [uncultured marine bacterium EB0_39F01]	24.7571	12.6689	18.9924	13.1068	17.764
ABL97629.1 beta-lactamase [uncultured marine bacterium EB0_39H12]	0	0.5827	0.8965	0	0.118
ABL97663.1 preprotein translocase YajC subunit [uncultured marine bacterium EB0_39H12]	0.777	0	0.2196	0	0.2602
ABL97664.1 protein-export membrane protein SecD [uncultured marine bacterium EB0_39H12]	0.4991	0.4126	0.3527	0	0
ABL97676.1 putative long-chain-fatty-acid--CoA ligase [uncultured marine bacterium EB0_39H12]	0	0	0	0.1409	0
ABL97681.1 monooxygenase [uncultured marine bacterium EB0_39H12]	0	0.7705	0.2221	0	0.2632
ABL97686.1 major facilitator superfamily transporter [uncultured marine bacterium EB0_39H12]	1.2508	0	0.2357	0.244	0
ABL97692.1 fatty oxidation complex alpha subunit [uncultured marine bacterium EB0_39H12]	0	0	0.4026	0	0
ABL97693.1 malate synthase [uncultured marine bacterium EB0_39H12]	0	0.124	0.2543	0	0
ABL97731.1 O-acetylhomoserine/O-acetylserine sulfhydrylase, partial [uncultured marine bacterium EB0_41B09]	0.3352	0.0924	0.5684	0	0.1122
ABL97732.1 hypothetical protein MBMO_EB0-41B09.0002 [uncultured marine bacterium EB0_41B09]	0.8997	0.2191	0.479	0	0.7987
ABL97733.1 hypothetical protein MBMO_EB0-41B09.0003 [uncultured marine bacterium EB0_41B09]	0	0.2004	0.6168	0	0
ABL97734.1 molybdopterin-converting factor large subunit [uncultured marine bacterium EB0_41B09]	0.3716	0.4096	0	0	0
ABL97736.1 phosphoribosyltransferase [uncultured marine bacterium EB0_41B09]	0	0.2048	0.3168	0.164	0.2489
ABL97737.1 exoribonuclease [uncultured marine bacterium EB0_41B09]	1.2662	0.3975	0	0.2986	0
ABL97739.1 aminotransferase [uncultured marine bacterium EB0_41B09]	2.9913	1.044	2.6749	1.3392	0.5519
ABL97740.1 trypsin-like serine proteases [uncultured marine bacterium EB0_41B09]	1.0155	0.2812	0.5284	0.2971	0.2267
ABL97741.1 excinuclease ABC B subunit [uncultured marine bacterium EB0_41B09]	1.5719	0.1083	0.1111	0	0.2632
ABL97742.1 ribosomal protein S6 [uncultured marine bacterium EB0_41B09]	8.8373	1.0223	1.4284	0.4096	1.6487
ABL97743.1 primosomal replication protein [uncultured marine bacterium EB0_41B09]	2.3578	0.124	0.1666	0.2632	0.3013
ABL97744.1 ribosomal protein S18 [uncultured marine bacterium EB0_41B09]	1.4245	1.378	0.948	0.1389	0.5616
ABL97745.1 ribosomal protein L9 [uncultured marine bacterium EB0_41B09]	3.0111	0.9178	1.9347	0.2804	0.2902
ABL97746.1 DnaB helicase [uncultured marine bacterium EB0_41B09]	3.2552	1.6699	3.2112	1.4032	1.4454
ABL97747.1 alanine racemase [uncultured marine bacterium EB0_41B09]	1.221	0.4206	0	0.1786	0
ABL97748.1 DNA repair protein RadA [uncultured marine bacterium EB0_41B09]	0.2897	0.1597	0.3276	0	0.194
ABL97750.1 phytoene/squalene synthetase [uncultured marine bacterium EB0_41B09]	0	0.2004	0	0.2128	0
ABL97751.1 purine nucleoside phosphorylase [uncultured marine bacterium EB0_41B09]	2.3549	0.3692	0.6267	0.3519	0
ABL97752.1 peptide deformylase [uncultured marine bacterium EB0_41B09]	1.0256	0.0942	0	0	0.229
ABL97756.1 possible pseudoazurin [uncultured marine bacterium EB0_41B09]	0.5895	0.8933	0.7497	0.0862	0.6908
ABL97761.1 crtI phytoene dehydrogenase [uncultured marine bacterium EB0_41B09]	0.834	0.1865	0.6114	0.145	0.2267
ABL97762.1 crtE geranylgeranyl diphosphate synthase [uncultured marine bacterium EB0_41B09]	1.1524	0.5988	0.76	0	1.0572
ABL97764.1 pop proteorhodopsin [uncultured marine bacterium EB0_41B09]	40.3821	39.3332	49.3233	4.2016	15.0449
ABL97766.1 outer membrane RND efflux family transporter [uncultured marine bacterium EB0_41B09]	0.888	1.0376	1.7067	0.9533	0.7095
ABL97768.1 RND efflux family transporter [uncultured marine bacterium EB0_41B09]	0.3841	0.4448	0.6088	0	0
ABL97770.1 hypothetical protein MBMO_EB0-41B09.0040 [uncultured marine bacterium EB0_41B09]	1.554	0	0	0	0.2602
ABL97772.1 glutathione peroxidase [uncultured marine bacterium EB0_41B09]	1.956	1.0695	0.9457	0.3966	0.9658
ABL97773.1 hypothetical protein MBMO_EB0-41B09.0043 [uncultured marine bacterium EB0_41B09]	2.4126	0.9891	1.0371	0.5356	1.055
ABL97774.1 phosphoenolpyruvate synthase [uncultured marine bacterium EB0_41B09]	8.11	2.2963	3.5826	0.8767	2.0875
ABL97814.1 arylsulphatase [uncultured marine bacterium HF10_49E08]	0.8503	0.2523	0.7037	0.5129	0.6206
ABL97815.1 aminopeptidase [uncultured marine bacterium HF10_49E08]	0.7274	0.1002	0	0.1064	0.1218
ABL97822.1 arylsulfatase [uncultured marine bacterium HF10_49E08]	0	0	0.3117	0	0
ABL97824.1 hypothetical protein ALOHA_HF1049E08.0012 [uncultured marine bacterium HF10_49E08]	0.5698	0.157	0.4026	0	0
ABL98602.1 hypothetical protein Sama_0391 [Shewanella amazonensis SB2B]	0	0.7455	0.139	0.9355	0.2471
ABM02022.1 hypothetical protein Ping_0154 [Psychromonas ingrahamii 37]	0	0.8011	0.493	0.5103	0.5841
ABM03428.1 HAD-superfamily phosphatase subfamily IIIC:FkbH-like domain protein [Psychromonas ingrahamii 37]	0	1.1001	1.595	0.4103	2.273
ABM03567.1 cytochrome bd quinol oxidase subunit 1 apoprotein [Psychromonas ingrahamii 37]	0	0.2876	0.3688	0.0764	0.8739
ABM03785.1 PAS/PAC sensor hybrid histidine kinase [Psychromonas ingrahamii 37]	0	1.5869	0.829	1.1343	1.7903
ABM03805.1 sulphate transporter [Psychromonas ingrahamii 37]	0	0.6482	1.0634	1.4936	1.0556
ABM03859.1 hypothetical protein Ping_2113 [Psychromonas ingrahamii 37]	0.6105	0.1682	0	1.0717	0
ABM03893.1 diguanylate cyclase [Psychromonas ingrahamii 37]	0	0.471	0.7247	0	0
ABM05009.1 conserved hypothetical protein [Psychromonas ingrahamii 37]	0.5998	14.9221	23.919	8.4739	17.7126
ABM23943.1 conserved hypothetical protein [Shewanella sp. W3-18-1]	0	0.2141	0.2196	0.4547	0
ABM33445.1 acyl-CoA dehydrogenase domain protein [Acidovorax citrulli AAC00-1]	1.6814	0.1544	0	0.4919	0.563
ABM76869.1 Hypothetical protein P9303_01141 [Prochlorococcus marinus str. MIT 9303]	0.4169	0	0.2357	0.244	0.698
ABM78286.1 Predicted pyrophosphatase [Prochlorococcus marinus str. MIT 9303]	0	0.454	0	2.8923	0
ABM79150.1 Hypothetical protein P9303_24171 [Prochlorococcus marinus str. MIT 9303]	0.1735	0.7939	1.0677	0.5209	1.4986
ABM79743.1 conserved hypothetical protein [Prochlorococcus marinus str. MIT 9303]	0.8842	2.0955	1.4302	3.8864	3.0038
ABM91111.1 NasA, partial [uncultured bacterium]	0	0.2944	0.4005	1.0312	1.4174
ABN46909.1 ribulose-1,5-bisphosphate carboxylase/oxygenase large subunit, partial (chloroplast) [Chrysocapsa vernalis]	6.3456	1.4273	1.3543	1.6292	1.2142
ABN46911.1 ribulose-1,5-bisphosphate carboxylase/oxygenase large subunit, partial (chloroplast) [Chrysonebula flava]	1.6476	0.1135	0.2328	0.7231	0.5517
ABN46920.1 ribulose-1,5-bisphosphate carboxylase/oxygenase large subunit, partial (chloroplast) [Ochromonas sp. CCMP1899]	4.9095	0.4774	0.6976	0.4814	0.5945
ABN46922.1 ribulose-1,5-bisphosphate carboxylase/oxygenase large subunit, partial (chloroplast) [Lagynion cf. ampullaceum]	2.2236	0.3064	0.2357	0.244	0.4654
ABN46925.1 ribulose-1,5-bisphosphate carboxylase/oxygenase large subunit, partial (chloroplast) [Chromophyton cf. rosanoffii]	1.6476	0.227	1.6299	0.8436	0.5517
ABN46927.1 ribulose-1,5-bisphosphate carboxylase/oxygenase large subunit, partial (chloroplast) [Chrysosaccus sp. CCMP368]	9.8838	2.5002	3.572	2.4651	2.8213
ABN59665.1 Integrase, catalytic region [Shewanella baltica OS155]	0	0.6993	1.0549	0.3931	1.0498
ABN72968.1 ribulose-1,5-bisphosphate carboxylase/oxygenase large subunit, partial (chloroplast) [Pseudo-nitzschia delicatissima]	10.7767	2.9695	3.6761	2.9355	3.4842
ABO01332.1 protein of unknown function DUF1295 [Mycobacterium sp. JLS]	0	0.5607	0	0.1191	0.2726
ABO10131.1 putative proteorhodopsin, partial [uncultured bacterium]	8.6675	1.0615	6.3965	1.6906	0.8062
ABO10135.1 putative proteorhodopsin, partial [uncultured bacterium]	2.1104	0.2326	0.5965	0	0.1413
ABO26685.1 ribosomal protein l17 [Haliotis discus discus]	0.4683	0	0	0	0
ABO27684.1 putative proteorhodopsin, partial [uncultured bacterium]	20.7467	11.5944	19.5734	9.2331	15.1661
ABO27705.1 putative proteorhodopsin, partial [uncultured bacterium]	13.3609	5.0892	12.6616	5.1737	3.6844
ABO27710.1 putative proteorhodopsin, partial [uncultured bacterium]	5.2288	1.9949	1.8189	1.4121	1.8855
ABO27735.1 putative proteorhodopsin, partial [uncultured bacterium]	1.0055	0.3694	0.1895	0.5884	0.3367
ABO27736.1 putative proteorhodopsin, partial [uncultured bacterium]	0.7486	0.2063	0.2821	0.5111	0.8356
ABO47881.1 DNA damage checkpoint protein rad24 [Alexandrium fundyense]	0	0	0.2761	0	0
ABO56215.1 regulator of chromosome condensation, RCC1 [Burkholderia vietnamiensis G4]	0	0.3768	0.1288	0.2667	0.1526
ABO56242.1 DNA methylase N-4/N-6 domain protein [Burkholderia vietnamiensis G4]	0	0.1624	0.3332	0.1725	0.3948
ABO61414.1 alpha tubulin, partial [Choanoflagellida sp. SL117#1]	11.7217	0.1346	0	0	0
ABO61435.1 alpha tubulin, partial [Cryptophyceae sp. SL64/78sp]	1.5719	0.1083	0	0	0
ABO61443.1 alpha tubulin, partial [Choanoflagellida sp. SL163]	20.7903	0.628	0.092	0.3811	0.4361
ABO61444.1 alpha tubulin, partial [Phaeocystis sp. CCMP1728]	35.3472	0	0.0546	0	0
ABO61469.1 beta tubulin, partial [Chrysophyceae sp. I8]	3.626	0	0	0	0
ABO61472.1 beta tubulin, partial [Choanoflagellida sp. SL117#1]	12.3237	0	0	0	0.1331
ABO61781.1 alkane monooxygenase, partial [uncultured bacterium]	0.1819	0.2004	0.1028	0.6385	0.6089
ABO65181.1 cytochrome oxidase subunit I, partial (mitochondrion) [Hypnea flexicaulis]	2.3179	0.7983	0.3276	0.1695	0
ABO70855.1 photosystem II chlorophyll A core antenna apoprotein CP43 (chloroplast) [Rhodomonas salina]	2.2057	0.5673	1.4592	0.3872	0.4139
ABO88138.1 proteorhodopsin, partial [gamma proteobacterium HTCC6124]	5.698	38.979	16.8049	26.9635	22.8129
ABP01760.1 NRT2, partial [Conticribra weissflogii]	0	0	0.76	0.1124	0.1286
ABP71369.1 Citrate (pro-3S)-lyase [Rhodobacter sphaeroides ATCC 17025]	2.1368	0	0	0	0.0795
ABP78722.1 conserved hypothetical protein [Pseudomonas stutzeri A1501]	0	0.0924	0.2842	0.1961	0.3367
ABP79924.1 quinoprotein alcohol dehydrogenase [Pseudomonas stutzeri A1501]	0	1.9006	1.5539	0.2705	0.9373
ABP80865.1 ISPpu13, transposase Orf1 [Pseudomonas stutzeri A1501]	0	0.5541	0	0	0.3367
ABP81629.1 cation/multidrug efflux pump [Pseudomonas stutzeri A1501]	0	0.2731	0.7002	0	1.3273
ABP88741.1 NasA, partial [uncultured bacterium]	0	0.4206	0.1725	0.6252	0.2044
ABQ11268.1 lipase/esterase [uncultured bacterium]	1.0768	0.3108	0.2899	0	0.1145
ABQ23345.1 putative plastid transketolase [Isochrysis galbana]	6.8213	0.0491	0	0	0.3577
ABQ56403.1 hypothetical protein LPC_2484 [Legionella pneumophila str. Corby]	1.3149	0.4529	1.2078	0.1924	0.2202
ABQ81940.1 elongation factor-1 alpha-like protein, partial [Micromonas pusilla]	22.4863	0.0632	0	0.4028	0.3073
ABR15097.1 cytochrome b, partial (mitochondrion) [Karlodinium veneficum]	6.1865	1.3907	0.6442	1.024	0.5451
ABR15102.1 cytochrome b, partial (mitochondrion) [Karlodinium veneficum]	0.777	1.1776	0.1098	0.7957	0.2602
ABR15109.1 truncated cytochrome oxidase subunit III, partial (mitochondrion) [Karlodinium veneficum]	3.2953	0.7945	0.1164	0.4821	0.1379
ABR15115.1 truncated cytochrome oxidase subunit III, partial (mitochondrion) [Karlodinium veneficum]	0.777	0.2141	0	0	0.2602
ABR16418.1 unknown [Picea sitchensis]	1.8329	0.2635	0.1577	0.4896	0.2669
ABR22535.1 alpha-tubulin, partial [Cryptomonas paramecium]	34.6718	0	0	0	0
ABR22545.1 actin, partial [Chroomonas mesostigmatica]	13.4571	0.2004	0.2056	0	0
ABR22551.1 beta-tubulin, partial [Cryptomonas paramecium]	6.0587	0	0	0	0
ABR22555.1 beta-tubulin, partial [Glaucocystis nostochinearum]	7.2399	0.4433	0	0	0
ABR22558.1 beta-tubulin, partial [Micromonas pusilla]	117.592	2.0263	3.084	3.0764	2.5519
ABR23430.1 ribosomal protein L30 [Ornithodoros parkeri]	0.4558	0.1256	0	0	0
ABR27776.1 HSP60, partial [Candidatus Pelagibacter ubique HTCC1002]	8.5788	12.3012	34.6856	12.1006	17.3038
ABR27777.1 HSP60, partial [Candidatus Pelagibacter ubique]	21.8525	27.2372	51.7853	33.4592	40.6691
ABR27784.1 HSP60 [Candidatus Pelagibacter ubique], partial [Candidatus Pelagibacter ubique HTCC1062]	29.6223	33.0394	57.6281	40.8888	37.3177
ABR30672.1 TPR repeat-containing protein [Thermosipho melanesiensis BI429]	0	0.4052	0.2078	0.2151	0.4924
ABR37646.1 major capsid protein, partial [Acetes erythraeus iridovirus]	0	0	0.1361	0	0
ABR70109.1 isocitrate lyase and phosphorylmutase [Marinomonas sp. MWYL1]	0	1.5336	0	0.9305	0
ABR70598.1 autotransporter-associated beta strand repeat protein [Marinomonas sp. MWYL1]	0	0.6553	0.084	0.3479	0
ABR86936.1 beta-actin, partial [Nothobranchius furzeri]	6.3312	0	0	0	0
ABR87140.1 large subunit ribosomal protein 1, partial [Pristionchus americanus]	0	0.2174	0.3716	0.7694	1.1448
ABR92524.1 AprB, partial [Desulfobulbus propionicus DSM 2032]	0	0.7597	0.1559	0.1613	0.1846
ABR92527.1 AprA, partial [Desulfobulbus sp. DSM 2033]	0	0.3489	0	0.3705	0.2827
ABS02272.1 protein of unknown function DUF156 [Kineococcus radiotolerans SRS30216 = ATCC BAA-149]	0.7951	0.124	0.2543	0.4958	0.7987
ABS18352.1 ribosomal protein S15a [Artemia franciscana]	47.5117	3.9483	4.9735	1.5445	1.5993
ABS19966.1 ribosomal protein S12 [Artemia franciscana]	1.8296	0.4263	0	0	0.3288
ABS20272.1 ribulose-1,5-bisphosphate carboxylase/oxygenase large subunit (chloroplast) [Sphaerosorus composita]	10.0354	1.4998	1.1057	0.5474	0.9113
ABS64167.1 transcriptional regulator, TraR/DksA family [Parvibaculum lavamentivorans DS-1]	0.2849	0.5495	0.4026	0.1667	0.0954
ABS72120.1 photosystem II protein D1, partial (chloroplast) [Pseudochlorella pringsheimii]	5.8945	7.688	10.7735	7.4732	9.211
ABS87869.1 delta carbonic anhydrase 1, partial [Lingulodinium polyedra]	1.8697	0	0	0	0
ABT17160.1 PsbC, partial (chloroplast) [Fragilariopsis kerguelensis]	3.1603	0.1583	0.9744	0.1681	0.8658
ABT17161.1 PsbC, partial (chloroplast) [Pseudo-nitzschia turgiduloides]	7.7701	1.5701	3.0013	1.9702	2.0814
ABT17170.1 PsbC, partial (chloroplast) [Pseudo-nitzschia pseudodelicatissima]	0.462	0.3819	0.1306	0.1352	0.7735
ABT17185.1 PsbC, partial (chloroplast) [Pseudo-nitzschia delicatissima]	0.2713	0.2243	0.3834	0.2382	0.4543
ABU24917.1 cytochrome oxidase subunit I, partial (mitochondrion) [Hymeniacidon heliophila]	12.3201	0.2546	1.0591	1.0814	3.412
ABU41036.1 hypothetical protein [Lepeophtheirus salmonis]	1.332	0.367	0.502	0	0.1487
ABU41071.1 receptor for activated protein kinase C-like protein [Lepeophtheirus salmonis]	10.4608	0.1553	0.6316	0.055	0.1258
ABU41089.1 actin [Lepeophtheirus salmonis]	10.5554	0.088	0.6321	0	0.107
ABU48697.1 translation elongation factor 1-alpha, partial [Saturnispora hagleri]	6.3396	0	0	0	0
ABU62951.1 ribulose-1,5-bisphosphate carboxylase/oxygenase large subunit, partial [Nitzschia sp. AnM0026]	6.7976	7.238	12.2599	3.4502	7.4311
ABU72444.1 hypothetical protein VIBHAR_03507 [Vibrio campbellii ATCC BAA-1116]	3.5367	34.1086	31.9872	17.9356	31.9753
ABU96694.1 alpha-tubulin, partial [Uronychia binucleata]	4.884	0	0	0	0
ABU98764.1 translation elongation factor 1 alpha, partial [Metarhizium carneum]	0	0.227	0.2328	0	0
ABU99427.1 heat shock protein 90, partial [Phytophthora megasperma]	0.7123	0.1308	0.2684	0	0.0795
ABV00887.1 actin, partial [Rhodomonas sp. CCMP768]	1.2066	0.2217	0	0	0
ABV04072.1 flagellin A [Arcobacter butzleri]	0	3.4367	0.2101	1.6205	0.2489
ABV15763.1 hypothetical protein CKO_04718 [Citrobacter koseri ATCC BAA-895]	0.2713	0.0748	0.3834	0	0
ABV22118.1 chloroplast ATP synthase subunit C [Alexandrium tamarense]	0.7432	0	0.4201	0	0
ABV22197.1 actin [Karlodinium veneficum]	4.831	0.3072	0.2101	0	0
ABV22199.1 tubulin alpha chain [Karlodinium veneficum]	4.2543	0	0.1111	0	0.2632
ABV22200.1 beta-tubulin [Karlodinium veneficum]	3.4572	0	0	0	0
ABV22216.1 major basic nuclear protein [Karlodinium veneficum]	4.6185	2.8684	1.0864	1.3728	1.6251
ABV22219.1 major basic nuclear protein [Karlodinium veneficum]	1.2432	0.942	0.4392	0.4547	0
ABV22237.1 triose-phosphate isomerase [Karlodinium veneficum]	2.5641	0	0	0	0
ABV22245.1 caltractin [Karlodinium veneficum]	0.924	0.5092	0	0	0.1547
ABV22260.1 polyubiquitin [Karlodinium veneficum]	6.3479	0.46	0	0	0
ABV22334.1 thioredoxin [Noctiluca scintillans]	0.9958	0	0.1876	0	0
ABV22345.1 histone-like protein [Noctiluca scintillans]	0	0.129	0.1324	0.137	0.1568
ABV22434.1 ADP-ribosylation factor 1 [Oxyrrhis marina]	2.292	0	0	0	0.1279
ABV22436.1 cysteine proteinase [Oxyrrhis marina]	4.8098	0.1791	0.1102	0.0761	0
ABV22452.1 60S ribosomal proteins L8 and L2/40S ribosomal protein S15 fusion protein [Oxyrrhis marina]	2.2057	0	0	0	0
ABV27496.1 major capsid protein, partial [Myoviridae environmental samples]	0.8442	0.9304	0.2386	0.7409	0
ABV27503.1 major capsid protein, partial [Myoviridae environmental samples]	3.1731	4.4507	3.2111	3.6342	7.0786
ABV30902.1 PsbA, partial (chloroplast) [Myrionecta rubra]	466.249	73.3159	92.7068	59.1456	53.9214
ABV31292.1 ATPase, partial [Vibrio pelagius]	4.0877	0	0	0	0
ABV38320.1 coniferyl aldehyde dehydrogenase [Shewanella sediminis HAW-EB3]	0	0.9859	2.1348	0.1163	1.0649
ABV44021.1 hypothetical protein Spro_4929 (plasmid) [Serratia proteamaculans 568]	0.6105	1.6822	1.7255	3.3937	5.4173
ABV44290.1 cytochrome b, partial (mitochondrion) [Dinophysis acuminata]	0	0.3248	0	0.3449	0
ABV44723.1 60S ribosomal protein L23-like protein [Phlebotomus papatasi]	6.1729	0	0	0	0
ABV45178.1 putative fascin type I, partial [Monosiga ovata]	0	0	0	0.2986	0.3417
ABV51087.1 Hypothetical protein P9215_14741 [Prochlorococcus marinus str. MIT 9215]	0.6907	0.3806	0.0976	0.2021	0.2313
ABV58576.1 putative proteorhodopsin, partial [bacterium HTCC8038]	78.315	55.7561	88.8753	46.291	72.1486
ABV65918.1 photosystem II 44 kDa apoprotein (chloroplast) [Heterosigma akashiwo]	22.8307	0.9734	1.179	0.436	0.3758
ABV71680.1 90 kDa heat-shock protein, partial [Didymoeca costata]	6.2019	0	0	0	0
ABV71681.1 90 kDa heat-shock protein, partial [Diaphanoeca grandis]	4.2203	0.3515	0.5048	0.5972	1.1259
ABV71682.1 90 kDa heat-shock protein, partial [Stephanoeca diplocostata]	0.7597	0	0	0	0
ABV72530.1 ubiquitin [Heterocapsa triquetra]	12.4687	0.3325	0.6821	0.4707	0.6734
ABV72536.1 ATP synthase CF1 epsilon subunit [Heterocapsa triquetra]	1.036	0	0	0	0
ABV72550.1 unknown [Heterocapsa triquetra]	3.4188	0	0.138	0	0
ABV72552.1 14-3-3 protein [Heterocapsa rotundata]	1.6677	0	0	0.244	0
ABV72555.1 translation elongation factor-like protein [Heterocapsa rotundata]	14.4643	0.8454	0.4955	0.7694	0.5871
ABV72556.1 translation elongation factor-like protein [Heterocapsa rotundata]	1.332	0.1223	0.251	0	0.1487
ABV72558.1 eukaryotic translation initiation factor 3 subunit 2 [Heterocapsa rotundata]	0	0	0.2386	0	0
ABV72560.1 tubulin alpha chain [Heterocapsa rotundata]	19.0748	0.4759	0.3186	0.2854	0.4017
ABV72561.1 beta-tubulin [Heterocapsa rotundata]	20.2022	0.9635	0.7686	0.4547	0.1301
ABV72566.1 hypothetical protein [Heterocapsa rotundata]	3.2873	0	0.1858	0	0
ABV80068.1 AprA, partial [Thiolamprovum pedioforme]	0	0.3226	0.2647	0.2055	0.3136
ABV92024.1 30S ribosomal protein S10 [Dinoroseobacter shibae DFL 12 = DSM 16493]	0.4683	0	0.1324	0	0.3136
ABV92056.1 30S ribosomal protein S13 [Dinoroseobacter shibae DFL 12 = DSM 16493]	0.6216	0.3426	0.3514	1.0003	0.7285
ABV92580.1 3-hydroxyacyl-CoA dehydrogenase NAD-binding [Dinoroseobacter shibae DFL 12 = DSM 16493]	0	0	0.2647	0.8221	0
ABV93138.1 acetyl-CoA carboxylase [Dinoroseobacter shibae DFL 12 = DSM 16493]	0	0	0.1464	0	0.1735
ABV95488.1 transposase IS4 family protein (plasmid) [Dinoroseobacter shibae DFL 12 = DSM 16493]	2.1039	4.7102	2.6015	2.8469	5.9001
ABW06955.1 chloroplast light-harvesting complex II protein precursor, partial [Euglena gracilis]	18.3855	1.6177	1.1497	0.2704	1.4416
ABW06956.1 chloroplast light-harvesting complex II protein precursor, partial [Euglena gracilis]	0.9497	0	0.2684	0	0.159
ABW23136.1 ribosomal protein rps2, partial [Arenicola marina]	5.983	0.5888	0.9663	0.125	0.2862
ABW23162.1 ribosomal protein rpl7 [Arenicola marina]	3.0682	0	0	0	0
ABW34661.1 cytochrome oxidase subunit I, partial (mitochondrion) [Thyropus sphaeroma]	1.0519	0.2899	0.223	0.6925	0.2642
ABW35795.1 putative enoyl-CoA hydratase/isomerase [uncultured bacterium]	2.5325	0	0.1193	0.1235	0
ABW90414.1 putative ribosomal protein S4, partial [Barentsia elongata]	2.3992	0	0.0848	0	0
ABW90421.1 putative ribosomal protein S15a [Barentsia elongata]	4.8422	0.2884	0	0	0
ABW90940.1 gp23 major capsid protein, partial [Myoviridae environmental samples]	1.332	0.2447	0.1255	0.5196	0.7434
ABW90951.1 gp23 major capsid protein, partial [Myoviridae environmental samples]	0.8238	1.5122	1.1505	3.0908	1.4239
ABW90953.1 gp23 major capsid protein, partial [Myoviridae environmental samples]	4.8045	0.7981	1.1705	3.2012	2.556
ABW90954.1 gp23 major capsid protein, partial [Myoviridae environmental samples]	3.2354	2.2082	3.0064	2.9867	2.9142
ABX03053.1 band 7 protein [Herpetosiphon aurantiacus DSM 785]	1.3241	0	0	0.2181	0
ABX10569.1 hypothetical secreted protein [uncultured planctomycete 5H12]	0.9306	1.0022	1.8413	0.6224	1.1798
ABX10570.1 hypothetical protein 5H12_8 [uncultured planctomycete 5H12]	0.3543	0.6087	0.478	0.3749	1.2141
ABX10577.1 riboflavin biosynthesis protein [uncultured planctomycete 5H12]	0	0	0.3624	0.3751	0.1431
ABX10585.1 ATP-dependent protease [uncultured planctomycete 5H12]	1.0853	0	0	0	0.3634
ABX10652.1 methanol dehydrogenase regulator [uncultured planctomycete 6FN]	0.8442	0	0.2386	0.247	0.5653
ABX10656.1 hypothetical membrane protein [uncultured planctomycete 6FN]	0	0	0.2274	0.5884	0.2694
ABX10664.1 hypothetical protein 6FN_16 [uncultured planctomycete 6FN]	1.8733	0.2581	0.6618	0.5481	0.4705
ABX10668.1 hypothetical secreted protein [uncultured planctomycete 6FN]	0	0	0.251	0.1299	0
ABX10694.1 ribosome recycling factor [uncultured planctomycete 8FN]	0.2692	0.2967	0.6087	0.3938	0.2704
ABX13443.1 hypothetical protein Nmar_1547 [Nitrosopumilus maritimus SCM1]	14.9996	4.5848	8.1618	8.2986	8.2518
ABX25972.1 actin, partial [Cercomonas sp. ATCC PRA-21]	1.036	0.1427	0.2928	0.1516	0
ABX38165.1 ABC transporter related [Delftia acidovorans SPH-1]	1.9352	0.5332	0.474	0.7549	1.728
ABX44793.1 putative 40S ribosomal protein RPS20 [Flustra foliacea]	11.262	0.3325	0.9094	0	0.404
ABX44800.1 ubiquinated putative 40S ribosomal protein RPS27A [Flustra foliacea]	28.3827	1.8367	1.7016	0.6291	1.8
ABX44826.1 putative 60S ribosomal protein RPL23A [Flustra foliacea]	1.7597	0	0.1421	0	0
ABX55836.1 beta-tubulin, partial [Spumella-like flagellate JBC07]	1.3049	0.0719	0	0	0
ABX55837.1 beta-tubulin, partial [Poteriospumella lacustris]	3.4188	0	0	0	0
ABX55859.1 alpha-tubulin, partial [Spumella-like flagellate JBAF32]	5.8819	0.1013	0	0	0
ABX55863.1 alpha-tubulin, partial [Spumella-like flagellate JBM08]	5.2597	0	0.1062	0	0
ABX59216.1 translocase secA subunit [uncultured marine bacterium EB000_55B11]	71.6781	25.447	52.304	25.4588	53.6087
ABX59218.1 DNA-binding protein [uncultured marine bacterium EB000_55B11]	3.8913	4.1741	3.8494	4.5134	3.9556
ABX59219.1 predicted nucleotide-utilizing protein [uncultured marine bacterium EB000_55B11]	8.6177	3.6203	4.9911	4.96	5.5821
ABX59220.1 histone acetyltransferase HPA2-related acetyltransferase [uncultured marine bacterium EB000_55B11]	16.7861	7.0164	10.3831	5.4884	10.6742
ABX59222.1 permease [uncultured marine bacterium EB000_55B11]	13.9361	7.3863	11.8339	5.1072	15.9067
ABX59223.1 uncharacterized protein conserved in bacteria [uncultured marine bacterium EB000_55B11]	47.8873	19.9369	37.8107	18.6205	38.9047
ABX59224.1 transcription elongation factor [uncultured marine bacterium EB000_55B11]	92.8869	23.6643	81.4467	29.2089	73.9391
ABX59226.1 translation initiation factor 2 IF 2 GTPase [uncultured marine bacterium EB000_55B11]	81.3541	48.0705	63.2015	40.0868	75.0295
ABX59230.1 uncharacterized protein conserved in bacteria [uncultured marine bacterium EB000_55B11]	18.6267	6.7568	9.3962	6.0015	10.8163
ABX59233.1 polymerase III epsilon subunit uncultured proteobacterium [uncultured marine bacterium EB000_55B11]	21.4967	13.557	18.1308	10.036	16.9912
ABX59235.1 shikimate 5-dehydrogenase [uncultured marine bacterium EB000_55B11]	2.5641	1.472	1.691	0.6877	1.6456
ABX59236.1 nucleotide-binding protein [uncultured marine bacterium EB000_55B11]	5.1015	3.1507	5.7143	3.6533	4.3472
ABX59239.1 predicted GTPase [uncultured marine bacterium EB000_55B11]	20.0671	5.3804	8.5962	4.2093	10.7484
ABX59240.1 division protein A [uncultured marine bacterium EB000_55B11]	14.4928	11.0369	12.1334	8.6555	13.8525
ABX59246.1 putative translation initiation inhibitor yjgF family [uncultured marine bacterium EB000_55B11]	5.8707	3.2924	4.4703	5.658	5.1458
ABX59248.1 RNase PH [uncultured marine bacterium EB000_55B11]	14.6686	8.8285	12.3331	9.2456	10.8729
ABX59249.1 transcriptional regulator of heat shock protein [uncultured marine bacterium EB000_55B11]	24.9772	14.0591	15.4501	10.9176	19.4815
ABX59250.1 molecular chaperone GrpE [uncultured marine bacterium EB000_55B11]	18.4556	7.0862	9.7483	8.1437	10.5362
ABX59251.1 mismatch repair ATPase MutS family [uncultured marine bacterium EB000_55B11]	0.462	0.5092	1.0446	0.4055	0.4641
ABX59253.1 DnaJ class molecular chaperone [uncultured marine bacterium EB000_55B11]	63.8038	51.0328	93.9964	52.121	76.259
ABX59255.1 alkylation damage repair protein AlkB [uncultured marine bacterium EB000_55B11]	17.4302	6.3531	13.4025	7.0455	15.4186
ABX59256.1 3-phosphoadenosine-5-phosphosulfate PAPS-3 phosphatase [uncultured marine bacterium EB000_55B11]	34.1546	15.2187	24.0722	12.9998	22.7601
ABX59257.1 CMP-2 keto-3-deoxyoctulosonic acid synthetase [uncultured marine bacterium EB000_55B11]	37.7297	16.9326	26.8184	16.4197	27.4768
ABX59269.1 beta monocyclase [uncultured marine bacterium EB000_55B11]	4.884	2.8986	4.327	1.8411	4.2458
ABX59270.1 putative protein [uncultured marine bacterium EB000_55B11]	3.3354	1.3786	2.5925	3.4155	3.6298
ABX59271.1 putative protein [uncultured marine bacterium EB000_55B11]	3.9232	1.5443	3.0097	2.4596	2.0644
ABX59275.1 glutamate synthase domain 2 [uncultured marine bacterium EB000_55B11]	47.557	18.9275	40.1866	24.79	109.893
ABX59276.1 membrane carboxypeptidase penicillin-binding protein [uncultured marine bacterium EB000_55B11]	0.8189	0.3949	0.6943	0.5391	1.3025
ABX59277.1 glutathione S transferase [uncultured marine bacterium EB000_55B11]	31.5902	20.472	25.1228	19.6451	27.5634
ABX59278.1 uncharacterized FeS protein [uncultured marine bacterium EB000_55B11]	10.406	11.4151	5.788	5.5709	5.6454
ABX59281.1 putative protein [uncultured marine bacterium EB000_55B11]	2.331	2.3551	4.6118	4.5466	3.9027
ABX59282.1 uncharacterized protein with SCP PR1 domains [uncultured marine bacterium EB000_55B11]	8.6208	5.6577	7.3512	6.6181	11.3904
ABX59283.1 uncharacterized protein conserved in bacteria [uncultured marine bacterium EB000_55B11]	7.009	3.6189	4.6067	4.1683	5.4267
ABX59284.1 predicted FeS cluster redox protein [uncultured marine bacterium EB000_55B11]	8.3858	3.8749	5.156	3.8037	5.0661
ABX59286.1 L-asparaginase II, partial [uncultured marine bacterium EB000_55B11]	1.1847	1.3524	1.4829	1.2379	1.5868
ABX69573.1 hypothetical protein SPAB_04256 [Salmonella enterica subsp. enterica serovar Paratyphi B str. SPB7]	0	0	0.3917	0.1352	0.3094
ABX75438.1 60S ribosomal protein l13, partial [Lycosa singoriensis]	0	0.1812	0	0.1924	0.2202
ABX82553.1 NADH dehydrogenase subunit 4L (mitochondrion) [Trebouxia aggregata]	0	0.6529	0.4784	0.3961	0.6801
ABX82556.1 cytochrome c oxidase subunit 3 (mitochondrion) [Trebouxia aggregata]	15.7587	1.3616	0.5284	0.7424	0.0894
ABX82559.1 ribosomal protein L16 (mitochondrion) [Trebouxia aggregata]	3.108	0.4282	0	0	0.1735
ABX82571.1 NADH dehydrogenase subunit 9 (mitochondrion) [Trebouxia aggregata]	7.1438	0	0.1442	0	0
ABY23898.1 SSU ribosomal protein S10P [Renibacterium salmoninarum ATCC 33209]	0	0	0.6664	0.3449	0.3948
ABY40245.1 Hypothetical protein, conserved [Brucella suis ATCC 23445]	1.554	0.4282	1.2078	0.2273	0.2602
ABY56691.1 putative ammonia monooxygenase subunit A, partial [uncultured crenarchaeote]	0	0.4856	1.0958	3.2998	0.9442
ABY83840.1 cytochrome oxidase subunit 1, partial (mitochondrion) [Plantago maxima]	2.376	0.0956	0.1962	0.8527	0.6973
ABY83903.1 cytochrome oxidase subunit 1, partial (mitochondrion) [Kaempferia rotunda]	0.3841	0.1058	0.3257	0.2248	0.2573
ABY89662.1 mitochondrial heat shock protein 60 [Calanus glacialis]	17.421	0.3554	1.5669	0	0.6579
ABZ04219.1 ribosomal protein rpl6, partial [Lineus viridis]	6.5121	0.8075	0.092	0.3811	0
ABZ04235.1 ribosomal protein rpl23a, partial [Lineus viridis]	0.9367	0	0	0	0
ABZ06110.1 putative zinc-binding dehydrogenase [uncultured marine microorganism HF4000_005I08]	0	0.0889	0.2735	0	0.864
ABZ06200.1 hypothetical protein ALOHA_HF4000007D16ctg1g9 [uncultured marine microorganism HF4000_007D16]	1.7337	0.4966	0.8185	0.9186	0.1168
ABZ06309.1 putative Substrate binding domain of ABC-type glycine betaine transport system [uncultured marine microorganism HF4000_008G09]	0	0	0.2659	0.3671	0.4201
ABZ06326.1 putative aldehyde dehydrogenase family protein [uncultured marine microorganism HF4000_008G09]	0.8655	0	0.1223	0.3798	0.2898
ABZ06347.1 putative glutamine synthetase, catalytic domain protein [uncultured marine microorganism HF4000_009A22]	0	0	0	0.2501	0.2862
ABZ06395.1 hypothetical protein ALOHA_HF4000009G21ctg1g31 [uncultured marine microorganism HF4000_009G21]	0.5342	0.8832	0.302	0	0.5366
ABZ06403.1 putative aldehyde dehydrogenase family protein, partial [uncultured marine microorganism HF4000_009G21]	0.2757	0.3039	0.3117	0	0.1846
ABZ06500.1 putative NHL repeat protein [uncultured marine microorganism HF4000_010L19]	1.0055	0	0.2842	0	0
ABZ06514.1 putative Pilin (bacterial filament) [uncultured marine microorganism HF4000_010L19]	0.5028	0	0.1421	0.5884	0.3367
ABZ06791.1 putative 4Fe-4S binding domain protein [uncultured marine microorganism HF4000_141I21]	0	0.1318	0.5406	0.7694	0.1601
ABZ07394.1 putative Phytanoyl-CoA dioxygenase (PhyH) [uncultured marine crenarchaeote HF4000_ANIW133M9]	1.2464	0.0491	0.3523	0.1042	0.2385
ABZ07814.1 hypothetical protein ALOHA_HF4000ANIW141I9ctg2g1, partial [uncultured marine microorganism HF4000_ANIW141I9]	0.9631	0.1327	0	0	0.1612
ABZ08229.1 putative aldehyde ferredoxin oxidoreductase, N-terminal domain protein [uncultured marine microorganism HF4000_APKG2J17]	0.0582	0.7703	1.1852	0.3238	2.0283
ABZ08232.1 putative Phytanoyl-CoA dioxygenase (PhyH) [uncultured marine microorganism HF4000_APKG2J17]	0.8842	0.3922	1.2901	0.244	1.1914
ABZ08238.1 putative Resolvase, N terminal domain protein [uncultured marine microorganism HF4000_APKG2J17]	0	1.0481	0.4799	0.4813	0.4594
ABZ08242.1 putative TPR repeat region [uncultured marine microorganism HF4000_APKG2J17]	0.7555	0.2082	0.4511	1.5116	1.0078
ABZ08246.1 hypothetical protein ALOHA_HF4000APKG2J17ctg1g53 [uncultured marine microorganism HF4000_APKG2J17]	0.1999	0.3856	0.339	1.2869	0.2678
ABZ08254.1 putative periplasmic binding protein and sugar binding domain of the LacI family protein [uncultured marine microorganism HF4000_APKG2K17]	1.1133	1.1762	0.3646	1.6743	0.108
ABZ08469.1 putative Pyridoxal phosphate biosynthesis protein PdxJ [uncultured marine microorganism HF4000_APKG3D20]	0	0	0.2478	0.1282	0
ABZ76185.1 zinc carboxypeptidase-related protein [Shewanella halifaxensis HAW-EB4]	0	27.4265	29.6255	13.2929	30.3182
ABZ77029.1 cytochrome c3 [Shewanella halifaxensis HAW-EB4]	0	0.5092	0	0.5407	0.3094
ABZ79366.1 MoxA [uncultured bacterium]	0	0.169	0.0867	0.6728	0.154
ACA03523.1 heat shock protein 70 precursor [Tigriopus japonicus]	2.3179	0	0.1638	0	0.194
ACA03524.1 heat shock protein 90 [Tigriopus japonicus]	1.1456	0.1183	0.8932	0	0
ACA21509.1 hypothetical protein [marine bacterium 01-004080]	0	0.1223	0.251	0	0.2973
ACA21510.1 hypothetical protein [marine bacterium 01-004080]	4.1153	0	0.1789	0	0
ACA21511.1 LysR family transcriptional regulator [marine bacterium 01-004080]	1.9606	0.2701	0.4156	0.2151	0.5744
ACA21512.1 putative oxidoreductase [marine bacterium 01-004080]	7.7677	0.1536	0.8206	0.44	1.0326
ACA21513.1 spermidine/putracine ABC transporter periplasmic substrate binding protein [marine bacterium 01-004080]	4.7292	0.4615	1.643	0.3747	1.5506
ACA21514.1 spermidine/putracine ABC transporter ATP binding protein [marine bacterium 01-004080]	3.3085	0.1519	0.1169	0.0807	0.0923
ACA21515.1 spermidine/putracine ABC transporter permease protein [marine bacterium 01-004080]	1.1524	0.3064	1.0327	0.6122	0.9443
ACA21516.1 spermidine/putracine ABC transporter permease protein [marine bacterium 01-004080]	1.848	0.1697	0.3047	0.0451	0.4125
ACA21517.1 oxidoreductase [marine bacterium 01-004080]	17.8452	0.9988	0.8237	0.3719	2.3201
ACA21518.1 putative racemase [marine bacterium 01-004080]	14.22	0.3273	0.6058	0.1551	0.3977
ACA21519.1 Ser/Thr protein phosphatase family protein [marine bacterium 01-004080]	0.9037	0.1245	0.6385	0.7491	0.3026
ACA21521.1 putative dehydrogenase protein [marine bacterium 01-004080]	8.9668	2.112	2.7365	1.9114	3.8115
ACA21522.1 putative LysR family transcriptional regulator [marine bacterium 01-004080]	1.5432	1.7336	0.9394	1.8408	1.0732
ACA21523.1 inositol monophosphatase family protein [marine bacterium 01-004080]	2.112	2.4006	3.2831	3.862	2.4752
ACA21524.1 putative 2-aminoethylphosphonate: pyruvate aminotransferase [marine bacterium 01-004080]	3.3025	0.7713	1.1971	1.0387	1.059
ACA21525.1 putative phosphonoacetate hydrolase protein [marine bacterium 01-004080]	8.2305	2.4921	2.1948	1.1054	2.2071
ACA21526.1 putative aldehyde dehydrogenase protein [marine bacterium 01-004080]	1.7456	1.4322	0.1178	1.7034	1.6269
ACA21527.1 integral membrane protein [marine bacterium 01-004080]	0	0	0	0.137	0.3136
ACA21528.1 DeoR family transcriptional regulator [marine bacterium 01-004080]	1.2332	0.6796	0.5665	1.0072	0.5851
ACA21529.1 Na/Pi co-transporter family protein [marine bacterium 01-004080]	4.2408	0.7211	1.0768	0.6283	2.1107
ACA21530.1 oligopeptide ABC transporter ATP-binding protein [marine bacterium 01-004080]	1.4526	1.5534	0.3911	0.6424	1.3261
ACA21531.1 oligopeptide ABC transporter ATP-binding protein [marine bacterium 01-004080]	0.4793	0.2641	0.587	0.7011	1.2304
ACA21532.1 oligopeptide ABC transporter permease protein [marine bacterium 01-004080]	1.346	0.4945	0.913	0.7088	1.6225
ACA21533.1 oligopeptide ABC transporter permease protein [marine bacterium 01-004080]	1.4288	0.4218	1.1249	0.6569	1.7086
ACA21534.1 oligopeptide ABC transporter periplasmic oligopeptide binding protein [marine bacterium 01-004080]	19.4401	7.0003	20.1071	12.1407	24.5461
ACA21535.1 putative phosphonate monoester hydrolase [marine bacterium 01-004080]	1.7844	0.826	1.4121	1.065	2.2466
ACA21543.1 amidase [Candidatus Pelagibacter ubique]	0	0.2692	0.138	0.1429	0.1635
ACA23494.1 cytochrome c oxidase subunit I, partial (mitochondrion) [Griffithsia okiensis]	1.7532	0	0.2478	0	0
ACA24871.1 ManC [Shigella dysenteriae]	0.7683	0.3175	0	0.1124	0.2573
ACA60878.1 gag-pol polyprotein [Phaeodactylum tricornutum]	3.9706	0.463	0.8236	1.2303	1.1467
ACA60879.1 gag-pol polyprotein [Phaeodactylum tricornutum]	0.321	0.4423	0.2722	0.5635	0.645
ACA60887.1 pol protein [Phaeodactylum tricornutum]	0	0.1346	0.2761	0	0.1635
ACA60895.1 pol protein, partial [Phaeodactylum tricornutum]	2.2792	0	0	0	0
ACA60911.1 pol protein, partial [Phaeodactylum tricornutum]	6.3669	0	0	0	0.2662
ACA60916.1 pol protein, partial [Thalassiosira pseudonana]	0.6792	0.1248	0.7679	0.265	0.3033
ACA63426.1 ribulose-1,5-bisphosphate carboxylase/oxygenase large subunit, partial (chloroplast) [Prasinococcus sp. CCMP1194]	41.6519	12.7376	21.8434	13.3837	15.237
ACA63427.1 ribulose-1,5-bisphosphate carboxylase/oxygenase large subunit, partial (chloroplast) [Nephroselmis pyriformis]	23.7733	6.8002	10.6227	7.4191	8.2637
ACA85879.1 anti-sigma-28 factor, FlgM [Shewanella woodyi ATCC 51908]	0	0	0	0.6559	0.1877
ACA85946.1 polysaccharide biosynthesis protein CapD [Shewanella woodyi ATCC 51908]	0	0.6497	0.3332	0	0
ACA86087.1 DNA topoisomerase I [Shewanella woodyi ATCC 51908]	0.777	7.9218	14.055	11.1392	13.009
ACA87069.1 methyl-accepting chemotaxis sensory transducer [Shewanella woodyi ATCC 51908]	0	0.3694	0.3158	0.7845	0.2245
ACA87295.1 conserved hypothetical protein [Shewanella woodyi ATCC 51908]	0	0.5092	0	0.2703	0
ACA87370.1 phage shock protein B [Shewanella woodyi ATCC 51908]	0	0.2298	0.4714	0	0
ACA88628.1 Glucan endo-1,3-beta-D-glucosidase [Shewanella woodyi ATCC 51908]	0	0.1385	0.9947	0.1471	0.5051
ACB13087.1 ATP synthase beta subunit, partial (plastid) [Micromonas sp. SYD]	73.7268	8.3548	9.108	9.0212	12.1135
ACB13607.1 hypothetical protein [uncultured alpha proteobacterium 01-003886]	0.3053	0.2523	0.3451	0	0.3066
ACB13608.1 glyoxalase family protein [uncultured alpha proteobacterium 01-003886]	0	0	0	0.5557	0
ACB13610.1 hypothetical protein [uncultured alpha proteobacterium 01-003886]	0	0.398	0	0.5635	0.1612
ACB13611.1 succinic semialdehyde dehydrogenase [uncultured alpha proteobacterium 01-003886]	0.4119	0.6237	0.2034	0.8948	1.4361
ACB13614.1 putative gamma-glutamylisopropylamide synthetase [uncultured alpha proteobacterium 01-003886]	0.8182	1.2629	0.5863	0.8531	1.745
ACB13615.1 aldehyde dehydrogenase [uncultured alpha proteobacterium 01-003886]	0.4221	0	0.2386	0.247	1.8373
ACB13616.1 NAD-dependent 4-hydroxybutyrate dehydrogenase [uncultured alpha proteobacterium 01-003886]	0.8841	0.7198	0.5965	0.494	0.3094
ACB13617.1 putative phosphonate monoester hydrolase [uncultured alpha proteobacterium 01-003886]	0.9497	0.2617	0	0.2778	0
ACB13618.1 oligopeptide ABC transporter periplasmic oligopeptide-binding protein [uncultured alpha proteobacterium 01-003886]	2.0318	1.1209	1.94	7.0218	2.8901
ACB13621.1 oligopeptide ABC transporter ATP-binding protein [uncultured alpha proteobacterium 01-003886]	0	0.8037	1.2024	0	0.7897
ACB13622.1 oligopeptide/dipeptide ABC transporter ATPase subunit [uncultured alpha proteobacterium 01-003886]	0	0.7222	0.6201	0.3835	0.1431
ACB13624.1 transcriptional regulator DEOR family protein [uncultured alpha proteobacterium 01-003886]	0	0	0.3624	0.7502	0.5724
ACB13625.1 integral membrane protein [uncultured alpha proteobacterium 01-003886]	1.036	0	0	0.3031	0
ACB13626.1 putative aldehyde dehydrogenase protein [uncultured alpha proteobacterium 01-003886]	6.7376	7.9632	4.4297	6.9852	7.6836
ACB13627.1 putative phosphonoacetate hydrolase protein [uncultured alpha proteobacterium 01-003886]	2.1089	2.5443	0.8988	2.5634	1.9723
ACB13628.1 putative 2-aminoethylphosphonate: pyruvate aminotransferase [uncultured alpha proteobacterium 01-003886]	0	0	0.3117	1.6133	1.4772
ACB36486.1 ferredoxin-like protein [Leptothrix cholodnii SP-6]	4.093	1.1278	0.5444	0.2818	1.6124
ACB77524.1 Ig family protein [Opitutus terrae PB90-1]	0.3215	0.1772	0.1515	0.2508	0.0718
ACB78179.1 RecA, partial [Vibrio gallicus]	0.4683	0	0.3971	0	0
ACB98794.1 urea amidohydrolase, partial [uncultured organism]	0	0.2855	0.5856	0	0.3469
ACC41588.1 cytochrome P450 153A16 Cyp153A16 [Mycobacterium marinum M]	0	0.3248	0.2221	0	0.2632
[truncated: 306,556+ more rows]

## Sheet: KEGG
Table S6.2. Blast analysis of the predicted CDS against the KEGG database. The original table was collapsed on unique KEGG definitions and TPM counts from genes with identical KEGG definitions were summed.
	TPM count
KEGG definition	T0	T4C	T4O	T7C	T7O
2-keto-3-deoxy-L-fuconate dehydrogenase [EC:1.1.1.-]	68.1323	19.5781	30.3564	15.2815	26.2794
3'-5' exonuclease	21.8763	11.3071	14.7074	33.4786	17.3718
A2ML; alpha-2-macroglobulin-like protein	0.5384	0.1484	0.6087	0	0
aac6-I; aminoglycoside 6'-N-acetyltransferase I [EC:2.3.1.82]	0.777	1.0705	0.8784	0.2273	0.4336
aacC; aminoglycoside 3-N-acetyltransferase [EC:2.3.1.81]	0	1.5006	0.3848	0.3983	0.9118
AACS; acetoacetyl-CoA synthetase [EC:6.2.1.16]	53.3632	28.103	34.0011	21.0859	34.9071
aadA; streptomycin 3-adenylyltransferase [EC:2.7.7.47]	0.5427	0.1994	0.3068	0.3175	0.6663
aapJ; general L-amino acid transport system substrate-binding protein	873.51	857.222	1196.19	1096.15	948.589
aapM; general L-amino acid transport system permease protein	100.896	75.7496	110.685	88.7727	102.592
aapP; general L-amino acid transport system ATP-binding protein [EC:7.4.2.1]	139.733	119.947	123.883	110.531	128.568
aapQ; general L-amino acid transport system permease protein	99.9681	70.622	104.971	80.34	99.699
aarC; succinyl-CoA:acetate CoA-transferase [EC:2.8.3.18]	0	1.1739	0.7526	0.5297	0.7489
AARS; alanyl-tRNA synthetase [EC:6.1.1.7]	282.288	506.579	362.894	468.684	348.695
AARSD1; misacylated tRNA(Ala) deacylase [EC:3.1.1.-]	9.5261	7.9107	5.2022	4.6617	6.1749
aas; acyl-[acyl-carrier-protein]-phospholipid O-acyltransferase / long-chain-fatty-acid--[acyl-carrier-protein] ligase [EC:2.3.1.40 6.2.1.20]	5.3744	4.8117	4.0438	5.5334	5.4715
AASS; alpha-aminoadipic semialdehyde synthase [EC:1.5.1.8 1.5.1.9]	0.8997	0.124	0.2543	0	0
aat; leucyl/phenylalanyl-tRNA---protein transferase [EC:2.3.2.6]	52.3229	117.335	74.6825	87.6968	94.5464
ABC-2.A; ABC-2 type transport system ATP-binding protein	189.986	398.229	393.872	307.682	397.625
ABC-2.LPSE.A; lipopolysaccharide transport system ATP-binding protein	5.2896	3.5764	3.0721	5.35	5.1766
ABC-2.LPSE.P; lipopolysaccharide transport system permease protein	1.7265	1.8834	0.9473	3.5986	1.7158
ABC-2.P; ABC-2 type transport system permease protein	96.1731	325.098	321	248.524	337.739
ABC-2.TX; HlyD family secretion protein	2.1368	16.9062	17.2754	13.4142	17.4108
ABC.CD.A; putative ABC transport system ATP-binding protein	261.08	298.162	321.71	252.785	310.667
ABC.CD.P; putative ABC transport system permease protein	245.908	264.43	279.337	218.876	316.44
ABC.CD.TX; HlyD family secretion protein	96.5782	76.9696	92.277	86.3308	78.425
ABC.FEV.A; iron complex transport system ATP-binding protein [EC:7.2.2.-]	20.1924	27.7578	21.9772	20.4451	25.8998
ABC.FEV.P; iron complex transport system permease protein	30.9284	23.8789	18.2619	19.9295	20.8618
ABC.FEV.S; iron complex transport system substrate-binding protein	39.2158	8.8898	5.1959	8.2703	7.3926
ABC.GGU.A; putative multiple sugar transport system ATP-binding protein [EC:7.5.2.-]	0.5895	0	0	0.3449	0.3948
ABC.GGU.S; putative multiple sugar transport system substrate-binding protein	5.2739	1.9923	2.1636	6.7996	2.2879
ABC.MN.P; manganese/iron transport system permease protein	2.3578	2.7612	0.833	0.3449	1.7764
ABC.MS.P; multiple sugar transport system permease protein	76.7366	37.6752	66.2471	52.6304	90.7666
ABC.MS.P1; multiple sugar transport system permease protein	66.0343	34.197	53.7509	40.499	71.4762
ABC.MS.S; multiple sugar transport system substrate-binding protein	469.352	138.63	448.982	254.234	447.642
ABC.PA.A; polar amino acid transport system ATP-binding protein [EC:7.4.2.1]	0	0.4046	1.1856	0.3068	0.9833
ABC.PA.P; polar amino acid transport system permease protein	65.8955	50.844	53.0665	39.0904	52.2909
ABC.PA.S; polar amino acid transport system substrate-binding protein	295.358	338.832	412.521	298.878	383.351
ABC.PE.A; peptide/nickel transport system ATP-binding protein	207.533	102.871	125.045	85.2287	115.447
ABC.PE.A1; peptide/nickel transport system ATP-binding protein	1.5083	1.7671	0.7119	3.6192	1.3269
ABC.PE.P; peptide/nickel transport system permease protein	148.435	145.106	241.071	120.673	218.003
ABC.PE.P1; peptide/nickel transport system permease protein	197.618	119.284	174.163	97.7117	181.341
ABC.PE.S; peptide/nickel transport system substrate-binding protein	1346.97	862.465	1971.92	859.234	1692.84
ABC.SN.A; NitT/TauT family transport system ATP-binding protein	58.4159	105.451	132.953	63.1421	150.484
ABC.SN.P; NitT/TauT family transport system permease protein	68.3843	70.3323	86.0974	53.0843	123.343
ABC.SN.S; NitT/TauT family transport system substrate-binding protein	183.024	196.594	318.693	155.24	374.528
ABC.SP.A; putative spermidine/putrescine transport system ATP-binding protein	163.805	76.1814	125.176	57.322	119.362
ABC.SP.P; putative spermidine/putrescine transport system permease protein	103.129	48.5749	77.3013	36.2085	84.1508
ABC.SP.P1; putative spermidine/putrescine transport system permease protein	99.3117	44.731	76.0549	33.6048	74.485
ABC.SP.S; putative spermidine/putrescine transport system substrate-binding protein	810.534	443.348	1153.12	358.263	902.04
ABC.SS.P; simple sugar transport system permease protein	8.0292	3.8339	8.1296	5.6966	8.9793
ABC.SS.S; simple sugar transport system substrate-binding protein	58.6536	36.8337	88.6884	38.724	72.2685
ABC.VB1X.A; putative thiamine transport system ATP-binding protein	9.1496	3.426	3.8023	4.0197	4.0212
ABC.VB1X.P; putative thiamine transport system permease protein	4.1536	2.2962	2.0325	1.8133	2.9314
ABC.VB1X.S; putative thiamine transport system substrate-binding protein	18.0543	4.5565	4.2449	7.5525	7.4003
ABC.X2.P; putative ABC transport system permease protein	1.8926	18.3197	16.6847	12.947	16.3809
ABC.X4.A; putative ABC transport system ATP-binding protein	0.5823	14.8642	1.8627	10.981	1.6117
ABC.X4.P; putative ABC transport system permease protein	0.5103	37.3931	8.1836	34.9818	7.0764
ABC.X4.S; putative ABC transport system substrate-binding protein	2.1707	50.22	20.6316	62.6697	12.6054
ABC.ZM.P; zinc/manganese transport system permease protein	1.3585	0.2495	0.192	0.5299	0.6823
ABC.ZM.S; zinc/manganese transport system substrate-binding protein	1.4633	0.4032	0.3384	0.3892	0.2673
ABC4; 2-carboxy-1,4-naphthoquinone phytyltransferase [EC:2.5.1.130]	3.5988	0	0	0	0
ABCA1; ATP-binding cassette, subfamily A (ABC1), member 1	32.2403	0.8932	1.5811	0.5452	0.6731
ABCA12; ATP-binding cassette, subfamily A (ABC1), member 12	8.4776	0.0766	0.1964	0	0.1396
ABCA2; ATP-binding cassette, subfamily A (ABC1), member 2	3.6204	0.2721	0.6736	1.4012	0.5355
ABCA3; ATP-binding cassette, subfamily A (ABC1), member 3	23.4014	2.5563	3.6482	0.8897	1.0389
ABCA4; ATP-binding cassette, subfamily A (ABC1), member 4	0	0	0	0.3031	0
ABCA5; ATP-binding cassette, subfamily A (ABC1), member 5	1.5719	0.5053	0.7404	0.1916	0.1316
ABCB-BAC; ATP-binding cassette, subfamily B, bacterial	243.709	136.062	151.103	129.897	167.879
ABCB1; ATP-binding cassette, subfamily B (MDR/TAP), member 1 [EC:7.6.2.2]	47.4007	2.6466	5.3811	2.6803	3.7555
ABCB10; ATP-binding cassette, subfamily B (MDR/TAP), member 10	0	0	0.2842	0	0
ABCB11; ATP-binding cassette, subfamily B (MDR/TAP), member 11	2.1593	0.2479	0.5086	0	0.5423
ABCB6; ATP-binding cassette, subfamily B (MDR/TAP), member 6	0.5762	0.1588	0.2171	0	0.1286
ABCB9; ATP-binding cassette, subfamily B (MDR/TAP), member 9	20.0289	0	0.0863	0	0.0686
ABCC1; ATP-binding cassette, subfamily C (CFTR/MRP), member 1 [EC:7.6.2.3]	13.5939	0.0726	0.2607	0.1156	0.3309
ABCC2; ATP-binding cassette, subfamily C (CFTR/MRP), member 2	0.8619	0.3167	0.812	0.3362	0.7696
ABCC3; ATP-binding cassette, subfamily C (CFTR/MRP), member 3	9.7213	0	0	0	0.0731
ABCC4; ATP-binding cassette, subfamily C (CFTR/MRP), member 4	7.5974	0.567	1.1631	0.1389	0
ABCC9; ATP-binding cassette subfamily C (CFTR/MRP) member 9	0	0.1884	0.5153	0.5335	0.4579
ABCD3; ATP-binding cassette, subfamily D (ALD), member 3	10.5948	0	0	0	0
ABCE1; ATP-binding cassette, sub-family E, member 1	28.8372	0.3059	0.5345	0.4381	0.3469
ABCF1; ATP-binding cassette, subfamily F, member 1	16.7352	0	0.037	0	0
ABCF2; ATP-binding cassette, subfamily F, member 2	42.4278	0.5744	0.5655	0.5644	0.3217
ABCF3; ATP-binding cassette, subfamily F, member 3	120.336	157.233	106.119	148.408	102.182
ABCG2; ATP-binding cassette, subfamily G (WHITE), member 2	7.0729	0	0.1554	0.0536	0.0614
ABF; ABA responsive element binding factor	12.7429	0.157	0	0.1667	0
abfA; alpha-L-arabinofuranosidase [EC:3.2.1.55]	3.47	0.6577	1.6373	1.2925	3.0441
abfD; 4-hydroxybutyryl-CoA dehydratase / vinylacetyl-CoA-Delta-isomerase [EC:4.2.1.120 5.3.3.3]	5.5734	1.5732	3.2211	0.8784	2.0047
abgB; aminobenzoyl-glutamate utilization protein B	57.1224	20.6004	31.6727	16.3576	25.0626
abgT; aminobenzoyl-glutamate transport protein	9.3686	14.0993	17.1636	16.7368	16.5484
ABHD11; abhydrolase domain-containing protein 11	1.3149	0.9662	0.2478	1.1541	1.4677
ABHD12; abhydrolase domain-containing protein 12 [EC:3.1.1.23]	3.5988	0	0	0	0
ABHD17; abhydrolase domain-containing protein 17 [EC:3.1.2.22]	7.8581	0	0.1271	0	0.1506
abmG; 2-aminobenzoate-CoA ligase [EC:6.2.1.32]	0.7569	2.5197	2.1394	0.1107	1.6239
ABR; active breakpoint cluster region-related protein	1.405	0	0.2647	0	0.1568
ACAA1; acetyl-CoA acyltransferase 1 [EC:2.3.1.16]	0.5028	0	0.1421	0	0
ACAA2; acetyl-CoA acyltransferase 2 [EC:2.3.1.16]	0	0	0.1464	0.1516	0
ACACA; acetyl-CoA carboxylase / biotin carboxylase 1 [EC:6.4.1.2 6.3.4.14 2.1.3.15]	86.7074	5.0467	8.4129	5.9706	6.9736
ACACB; acetyl-CoA carboxylase / biotin carboxylase 2 [EC:6.4.1.2 6.3.4.14 2.1.3.15]	11.486	0	0.0305	0	0
ACAD11; acyl-CoA dehydrogenase family member 11	1.3675	0	0.3865	0.2001	0
ACADM; acyl-CoA dehydrogenase [EC:1.3.8.7]	92.0749	46.159	51.9449	44.0076	49.0435
ACADS; butyryl-CoA dehydrogenase [EC:1.3.8.1]	2.7974	0.9488	2.294	1.5112	1.8242
ACADSB; short/branched chain acyl-CoA dehydrogenase [EC:1.3.99.12]	3.3306	0.1435	1.7409	0.1523	0.7286
ACAP; Arf-GAP with coiled-coil, ANK repeat and PH domain-containing protein	11.3177	0.4382	0.2996	0.3102	0.0887
ACATN; MFS transporter, PAT family, solute carrier family 33 (acetyl-CoA transportor), member 1 [EC:2.3.1.-]	5.0168	0.1666	1.0906	0.2358	0.7415
accA; acetyl-CoA carboxylase carboxyl transferase subunit alpha [EC:6.4.1.2 2.1.3.15]	192.757	378.253	322.406	363.401	331.712
accB; acetyl-CoA carboxylase biotin carboxyl carrier protein	220.774	196.234	164.11	198.254	175.348
accC; acetyl-CoA carboxylase, biotin carboxylase subunit [EC:6.4.1.2 6.3.4.14]	259.559	431.245	280.282	357.035	266.244
accD; acetyl-CoA carboxylase carboxyl transferase subunit beta [EC:6.4.1.2 2.1.3.15]	171.37	421.491	362.205	392.778	368.702
ACE; peptidyl-dipeptidase A [EC:3.4.15.1]	17.1869	68.2356	67.6042	76.0399	53.3237
ACE2; angiotensin-converting enzyme 2 [EC:3.4.17.23]	2.59	0	0	0	0
aceB; malate synthase [EC:2.3.3.9]	297.588	506.855	605.038	614.055	1120.01
aceE; pyruvate dehydrogenase E1 component [EC:1.2.4.1]	112.558	490.425	567.709	407.176	433.559
aceK; isocitrate dehydrogenase kinase/phosphatase [EC:2.7.11.5 3.1.3.-]	6.7967	87.0371	65.9133	86.4551	98.131
ACER1_2; alkaline ceramidase [EC:3.5.1.23]	0	0.1884	0.6442	1.3337	0.8395
ACET6; acyl-lipid Delta6-acetylenase / acyl-lipid (9-3)-desaturase [EC:1.14.19.38 1.14.19.47]	7.9354	10.6437	16.2508	4.6058	8.7147
ACHE; acetylcholinesterase [EC:3.1.1.7]	1.3049	0.3596	1.1802	0.4581	0.6117
ackA; acetate kinase [EC:2.7.2.1]	4.5818	279.632	105.261	276.587	71.4615
ACL5; thermospermine synthase [EC:2.5.1.79]	12.3129	0	0.1453	0	0
ACLY; ATP citrate (pro-S)-lyase [EC:2.3.3.8]	0.924	0	0.1306	0	0
acm; lysozyme	2.6385	1.986	1.4328	2.598	1.5413
ACMSD; aminocarboxymuconate-semialdehyde decarboxylase [EC:4.1.1.45]	37.9215	9.0833	9.0516	14.7294	9.9868
acnB; aconitate hydratase 2 / 2-methylisocitrate dehydratase [EC:4.2.1.3 4.2.1.99]	282.819	1963.46	1448.19	1718.31	1738.48
acnD; 2-methylcitrate dehydratase (2-methyl-trans-aconitate forming) [EC:4.2.1.117]	20.6738	385.931	348.44	309.586	351.726
ACO; aconitate hydratase [EC:4.2.1.3]	284.252	316.615	140.175	277.912	230.579
acoA; acetoin:2,6-dichlorophenolindophenol oxidoreductase subunit alpha [EC:1.1.1.-]	19.0902	6.9869	14.3346	4.5434	20.3409
acoB; acetoin:2,6-dichlorophenolindophenol oxidoreductase subunit beta [EC:1.1.1.-]	19.9511	7.1483	15.2837	2.4964	30.1232
acoR; sigma-54 dependent transcriptional regulator, acetoin dehydrogenase operon transcriptional activator AcoR	37.4338	29.9661	81.1034	37.8113	77.7239
ACOT8; acyl-CoA thioesterase 8 [EC:3.1.2.27]	0.9497	0	0	0	0
ACOT9; acyl-coenzyme A thioesterase 9 [EC:3.1.2.-]	8.8459	0	0.1351	0	0
ACP5; tartrate-resistant acid phosphatase type 5 [EC:3.1.3.2]	16.5545	4.9851	0.0608	10.7585	1.0803
ACP7; acid phosphatase type 7	24.79	0	0.302	0	0.0901
acpD; FMN-dependent NADH-azoreductase [EC:1.7.1.17]	8.7678	8.7182	24.419	7.2333	22.9655
acpP; acyl carrier protein	409.424	797.127	637.067	792.622	734.112
acpS; holo-[acyl-carrier protein] synthase [EC:2.7.8.7]	50.4693	45.4219	41.1568	46.2609	43.1097
ACR3; arsenite transporter	0.9087	50.2966	71.9908	55.3238	54.5274
acrA; membrane fusion protein, multidrug efflux system	9.3443	50.7213	62.0946	65.0553	58.0523
acrB; multidrug efflux pump	12.4718	37.7444	43.0533	60.5425	47.9381
acrR; TetR/AcrR family transcriptional regulator, acrAB operon repressor	0	0.471	0.1208	1.8755	0
ACS; 1-aminocyclopropane-1-carboxylate synthase [EC:4.4.1.14]	17.1584	0	0	0	0
ACSBG; long-chain-fatty-acid--CoA ligase ACSBG [EC:6.2.1.3]	19.4314	0	0.0484	0.0501	0.0764
ACSF3; malonyl-CoA/methylmalonyl-CoA synthetase [EC:6.2.1.-]	17.5883	0.3067	0.377	0.3494	0.4467
ACSL; long-chain acyl-CoA synthetase [EC:6.2.1.3]	262.378	516.906	1000.2	596.01	861.884
ACSM; medium-chain acyl-CoA synthetase [EC:6.2.1.2]	0	0.7536	0.1449	0.5001	0.5724
ACSS1_2; acetyl-CoA synthetase [EC:6.2.1.1]	372.417	823.864	809.362	778.538	640.207
ACSS3; propionyl-CoA synthetase [EC:6.2.1.17]	144.482	181.599	258.481	160.696	225.943
ACTB_G1; actin beta/gamma 1	301.021	8.7007	11.1201	3.6784	7.1595
ACTF; actin, other eukaryote	26.9514	0.3496	0.5605	0.3572	0.7222
ACTL6A; actin-like protein 6A	9.8468	0	0	0	0
ACTN1_4; actinin alpha 1/4	24.1679	0.1545	0.4627	0	0.1155
actP; cation/acetate symporter	201.13	954.231	967.906	1840.28	630.051
ACTR2; actin-related protein 2	0.9367	0.2791	0.2863	0.1482	0.1696
ACTR3; actin-related protein 3	6.1744	0.0748	0.4702	0.2382	0.1877
acuB; acetoin utilization protein AcuB	0	3.0402	2.476	1.59	2.1821
acuC; acetoin utilization protein AcuC	1.1028	0	0.1559	0.484	0.5539
acuI; acrylyl-CoA reductase (NADPH) [EC:1.3.1.-]	88.6714	140.925	199.252	346.698	183.491
acxA; acetone carboxylase, beta subunit [EC:6.4.1.6]	17.6543	7.5622	15.2228	7.5597	27.0724
acxB; acetone carboxylase, alpha subunit [EC:6.4.1.6]	27.38	13.4738	34.9157	13.6665	51.3322
acxC; acetone carboxylase, gamma subunit [EC:6.4.1.6]	11.4506	6.0771	11.0705	5.3399	21.7018
acyP; acylphosphatase [EC:3.6.1.7]	5.9804	57.1956	98.9348	43.7043	80.7034
ada-alkA; AraC family transcriptional regulator, regulatory protein of adaptative response / DNA-3-methyladenine glycosylase II [EC:3.2.2.21]	11.2081	5.5406	3.9742	7.1201	4.8872
ada; AraC family transcriptional regulator, regulatory protein of adaptative response / methylated-DNA-[protein]-cysteine methyltransferase [EC:2.1.1.63]	29.0901	33.0117	21.0489	30.0732	19.708
ADAM19; disintegrin and metalloproteinase domain-containing protein 19 [EC:3.4.24.-]	9.1802	0	0	0	0
ADAMTS15; a disintegrin and metalloproteinase with thrombospondin motifs 15 [EC:3.4.24.-]	0	0.1597	0.1638	0.1695	0.194
ADAMTS19; a disintegrin and metalloproteinase with thrombospondin motifs 19 [EC:3.4.24.-]	2.9729	0	0	0	0
ADAMTS7; a disintegrin and metalloproteinase with thrombospondin motifs 7 [EC:3.4.24.-]	0	0.2617	0	0.5557	0
ADARB; double stranded RNA-specific editase B [EC:3.5.-.-]	0	0.6927	0.1421	0	0.5051
adc; acetoacetate decarboxylase [EC:4.1.1.4]	3.8623	1.3402	2.3449	2.0089	1.8681
ADCK; aarF domain-containing kinase	113.625	0.5075	0.5876	0.3539	1.2321
ADCY1; adenylate cyclase 1 [EC:4.6.1.1]	0	0.2243	0.2301	0	0.2726
ADCY2; adenylate cyclase 2 [EC:4.6.1.1]	0	0.5047	0	0.3572	0.6133
ADCY4; adenylate cyclase 4 [EC:4.6.1.1]	0.9158	0.0841	0.3451	0.2679	0
ADCY5; adenylate cyclase 5 [EC:4.6.1.1]	0	0	0	0.3449	0
ADCY9; adenylate cyclase 9 [EC:4.6.1.1]	2.8125	0.7137	0.8784	1.2882	0.3469
ADD; adducin	3.8888	0.1777	0	0	0
add; adenosine deaminase [EC:3.5.4.4]	23.2616	21.8346	32.1754	18.2321	22.5973
addA; ATP-dependent helicase/nuclease subunit A [EC:3.1.-.- 3.6.4.12]	36.6931	16.498	13.3525	11.1634	16.473
ade; adenine deaminase [EC:3.5.4.2]	56.8156	48.4678	70.0308	68.9382	52.8471
adenine-specific DNA-methyltransferase [EC:2.1.1.72]	1.0006	0.5514	0.2828	0.7807	0.2234
adenosylhomocysteine/aminodeoxyfutalosine nucleosidase [EC:3.2.2.9 3.2.2.30]	0	55.1052	5.5299	60.5798	1.0902
ADGRB2; adhesion G protein-coupled receptor B2	0	0	0.1895	0	0.2245
ADGRL2; adhesion G protein-coupled receptor L2	1.2273	0.1449	0	0	0
ADGRV1; adhesion G-protein coupled receptor V1	7.6642	2.1116	3.4065	3.1486	5.9374
adh1; NAD+-dependent secondary alcohol dehydrogenase Adh1 [EC:1.1.1.-]	79.931	13.0095	25.5042	18.0939	29.031
adhE; acetaldehyde dehydrogenase / alcohol dehydrogenase [EC:1.2.1.10 1.1.1.1]	11.6475	1.3148	1.5188	1.7906	1.4821
ADHFE1; hydroxyacid-oxoacid transhydrogenase [EC:1.1.99.24]	0	0.1385	0.1421	0.1471	0
adhP; alcohol dehydrogenase, propanol-preferring [EC:1.1.1.1]	27.6362	35.1097	47.9254	33.0847	34.4096
adiA; arginine decarboxylase [EC:4.1.1.19]	3.4195	3.0015	4.0221	2.7797	4.1448
adiC; arginine:agmatine antiporter	0.526	0	0	0	0
ADIPOR; adiponectin receptor	4.9628	0	0	0	0
adk; adenylate kinase [EC:2.7.4.3]	216.088	506.671	363.514	395.639	383.918
ADORA1; adenosine receptor A1	0	7.1228	7.7774	3.9034	10.6103
ADPGK; ADP-dependent glucokinase [EC:2.7.1.147]	7.5974	0	0	0	0
ADPRM; manganese-dependent ADP-ribose/CDP-alcohol diphosphatase [EC:3.6.1.13 3.6.1.16 3.6.1.53]	9.6285	0	0	0	0
ADRA1B; adrenergic receptor alpha-1B	0	0	0.3451	0.1786	0.2044
ADT; arogenate/prephenate dehydratase [EC:4.2.1.91 4.2.1.51]	9.0265	0	0.3056	0.1755	0.2814
AEBP1; adipocyte enhancer-binding protein 1	2.0411	0	0	0	0
aefR; TetR/AcrR family transcriptional regulator, regulator of autoinduction and epiphytic fitness	0.3094	20.848	31.3451	27.9609	37.2043
aer; aerotaxis receptor	0	69.3621	64.3464	50.3795	42.5737
aes; acetyl esterase [EC:3.1.1.-]	45.8745	22.8251	27.7983	21.1897	26.1358
AF6; afadin	0.2442	0.3364	0.2071	0	0
AFAP1; actin filament associated protein 1	0	0.5664	1.0702	0.2532	0.5072
AFF4; AF4/FMR2 family member 4	0	0.628	0.4295	0.6668	0.5088
AFG1; peroxisome-assembly ATPase [EC:3.6.4.7]	32.0943	7.1782	8.0701	11.5579	9.5972
AFG3; AFG3 family protein [EC:3.4.24.-]	15.1736	5.0324	4.1947	1.8045	3.5992
AFMID; arylformamidase [EC:3.5.1.9]	23.4564	6.3478	11.5252	5.1771	10.0053
afr; 1,5-anhydro-D-fructose reductase (1,5-anhydro-D-mannitol-forming) [EC:1.1.1.292]	2.3235	0	0.2814	0.0971	0.1111
afuA; iron(III) transport system substrate-binding protein	371.108	202.807	432.714	220.785	436.662
afuB; iron(III) transport system permease protein	106.514	52.1245	54.4302	41.5827	61.8314
afuC; iron(III) transport system ATP-binding protein [EC:7.2.2.7]	88.8839	50.3209	49.3157	36.049	51.0681
AGA; N4-(beta-N-acetylglucosaminyl)-L-asparaginase [EC:3.5.1.26]	38.4744	5.8873	7.352	8.0969	6.4863
agaA; N-acetylgalactosamine-6-phosphate deacetylase [EC:3.5.1.25]	0	26.3107	41.1645	17.8834	38.8825
AGBL4; cytosolic carboxypeptidase protein 6 [EC:3.4.17.-]	9.6941	0.1427	0.1464	0.4547	0.3469
AGBL5; cytosolic carboxypeptidase-like protein 5 [EC:3.4.17.-]	13.0241	0	0	0	0
agd31B; oligosaccharide 4-alpha-D-glucosyltransferase [EC:2.4.1.161]	2.8637	15.1589	25.8653	38.3887	27.9382
aglE; alpha-glucoside transport system substrate-binding protein	154.46	109.753	442.13	179.367	213.172
aglF; alpha-glucoside transport system permease protein	24.0862	12.8849	43.9632	22.2554	22.0659
aglG; alpha-glucoside transport system permease protein	20.5811	10.2986	35.3645	23.1957	20.6642
aglK; alpha-glucoside transport system ATP-binding protein	13.4402	8.3723	9.2901	9.3608	10.2824
AGMO; alkylglycerol monooxygenase [EC:1.14.16.5]	0	0.0792	0.5071	0.4203	0.6244
AGPAT3_4; lysophosphatidic acid acyltransferase / lysophosphatidylinositol acyltransferase [EC:2.3.1.51 2.3.1.-]	0	0.1638	0.084	1.0437	5.5746
AGPHD1; hydroxylysine kinase [EC:2.7.1.81]	3.6512	0	0	0	0
AGPS; alkyldihydroxyacetonephosphate synthase [EC:2.5.1.26]	22.8113	4.6396	4.5279	4.4203	3.1271
AGRN; agrin	0.6216	0	0	0	0
AGTR2; angiotensin II receptor type 2	1.4652	1.6149	0.6902	0.7145	0.6542
aguA; agmatine deiminase [EC:3.5.3.12]	19.1459	4.6946	3.1547	3.5459	2.6479
aguB; N-carbamoylputrescine amidase [EC:3.5.1.53]	0	12.1342	13.4333	16.425	11.9251
aguE; alpha-1,4-digalacturonate transport system substrate-binding protein	5.9928	5.0328	22.0299	1.5977	18.5297
aguF; alpha-1,4-digalacturonate transport system permease protein	1.641	0.1507	0.8503	0.08	0.8243
aguG; alpha-1,4-digalacturonate transport system permease protein	1.0684	0	0.151	0	0
AGXT; alanine-glyoxylate transaminase / serine-glyoxylate transaminase / serine-pyruvate transaminase [EC:2.6.1.44 2.6.1.45 2.6.1.51]	64.4953	227.527	184.077	233.75	332.37
AGXT2L1; ethanolamine-phosphate phospho-lyase [EC:4.2.3.2]	0	0.6836	2.165	0.4413	1.4849
ahlD; N-acyl homoserine lactone hydrolase [EC:3.1.1.81]	2.7233	5.099	7.6294	2.9239	5.2445
ahpF; alkyl hydroperoxide reductase subunit F [EC:1.6.4.-]	10.2064	19.9899	23.2675	31.6224	19.0912
AIBP; NAD(P)H-hydrate epimerase [EC:5.1.99.6]	3.1975	0	0	0	0
aidB; putative acyl-CoA dehydrogenase	4.5129	0.0754	0.0773	0.08	0.0916
AIFM2; apoptosis-inducing factor 2	53.8799	0.2897	1.3548	0.3475	1.9067
AIMP1; aminoacyl tRNA synthase complex-interacting multifunctional protein 1	10.3435	0.1108	0	0.1316	0
AIP3; atrophin-1 interacting protein 3 (BAI1-associated protein 1)	0	0.8686	0.1371	0	0.0812
AK9; adenylate/nucleoside-diphosphate kinase [EC:2.7.4.3 2.7.4.6]	0.4498	0	0	0	0
AKAP6; A-kinase anchor protein 6	0.2999	0.909	4.2381	0.6142	2.4101
AKAP9; A-kinase anchor protein 9	0	0.1519	0.5455	0.6453	0
AKR1A1; alcohol dehydrogenase (NADP+) [EC:1.1.1.2]	11.7543	0.3489	0.3579	0.7409	0.424
AKR1B; aldehyde reductase [EC:1.1.1.21]	4.7707	1.7771	1.7782	1.6157	1.4631
AKR1D1; 3-oxo-5-beta-steroid 4-dehydrogenase [EC:1.3.1.3]	0	0.3694	0	0	0
AKR7; aflatoxin B1 aldehyde reductase	3.696	0.4218	0.8653	2.0901	1.0252
AL1; phytoene desaturase (3,4-didehydrolycopene-forming) [EC:1.3.99.30]	0.4716	0	0.1333	0	0.1579
alaA; alanine-synthesizing transaminase [EC:2.6.1.66 2.6.1.2]	16.3098	113.084	116.764	99.6448	122.957
alaC; alanine-synthesizing transaminase [EC:2.6.1.-]	14.4672	64.0995	19.6782	50.0174	18.1979
alc; allantoicase [EC:3.5.3.4]	18.1181	7.9183	9.2848	8.1767	7.1175
ald; alanine dehydrogenase [EC:1.4.1.1]	212.002	133.736	137.184	152.849	127.35
aldA; lactaldehyde dehydrogenase / glycolaldehyde dehydrogenase [EC:1.2.1.22 1.2.1.21]	0.0712	14.8832	91.3316	128.604	84.3239
aldB; aldehyde dehydrogenase [EC:1.2.1.-]	108.549	1945.47	3076.8	1503.3	2250.2
aldH; 2,5-dioxopentanoate dehydrogenase [EC:1.2.1.26]	41.7363	18.929	17.5371	18.7711	15.6596
ALDH; aldehyde dehydrogenase (NAD+) [EC:1.2.1.3]	586.429	280.009	326.202	263.274	326.149
ALDH18A1; delta-1-pyrroline-5-carboxylate synthetase [EC:2.7.2.11 1.2.1.41]	7.2944	1.8532	2.0593	1.9677	4.1288
ALDH1A; retinal dehydrogenase [EC:1.2.1.36]	3.3707	0	0.1361	0	0
ALDH1L; formyltetrahydrofolate dehydrogenase [EC:1.5.1.6]	0	0.2692	0.138	0.7145	0.4906
ALDH8A1; aminomuconate-semialdehyde dehydrogenase [EC:1.2.1.32]	0	0	0.2761	0.4287	0
ALDO; fructose-bisphosphate aldolase, class I [EC:4.1.2.13]	128.105	266.166	156.436	218.702	194.215
ALG11; alpha-1,2-mannosyltransferase [EC:2.4.1.131]	13.5585	0	0	0	0
ALG13; beta-1,4-N-acetylglucosaminyltransferase [EC:2.4.1.141]	0	1.1854	1.5358	1.8548	2.1228
ALG14; beta-1,4-N-acetylglucosaminyltransferase [EC:2.4.1.141]	0.7597	0.4633	0.6336	0.328	0.563
alg17C; oligo-alginate lyase [EC:4.2.2.26]	3.582	31.6687	54.5926	24.0186	43.8141
ALG2; alpha-1,3/alpha-1,6-mannosyltransferase [EC:2.4.1.132 2.4.1.257]	8.5072	0.8265	1.5586	1.3986	1.9833
ALG3; alpha-1,3-mannosyltransferase [EC:2.4.1.258]	8.8995	0.0486	0	0	0.059
ALG6; alpha-1,3-glucosyltransferase [EC:2.4.1.267]	11.5318	0	0	0	0
ALG7; UDP-N-acetylglucosamine--dolichyl-phosphate N-acetylglucosaminephosphotransferase [EC:2.7.8.15]	12.6247	0.2561	0.3201	0.7408	0.7585
ALG8; alpha-1,3-glucosyltransferase [EC:2.4.1.265]	5.7513	0	0.1806	0	0
ALG9; alpha-1,2-mannosyltransferase [EC:2.4.1.259 2.4.1.261]	4.7864	0	0	0	0
algA; mannose-1-phosphate guanylyltransferase / mannose-6-phosphate isomerase [EC:2.7.7.13 5.3.1.8]	76.2879	48.9304	45.65	41.4571	52.8307
algB; two-component system, NtrC family, response regulator AlgB	0	0.1544	0.3168	0	0
algD; GDP-mannose 6-dehydrogenase [EC:1.1.1.132]	0.2802	0.2782	0.2726	4.5577	0.8788
algH; putative transcriptional regulator	98.1033	197.559	197.354	123.999	172.635
algL; poly(beta-D-mannuronate) lyase [EC:4.2.2.3]	7.4753	39.1639	93.442	31.3232	70.7052
algR; two-component system, LytTR family, response regulator AlgR	7.5428	7.6865	9.0433	3.3089	10.1917
algZ; two-component system, LytTR family, sensor histidine kinase AlgZ [EC:2.7.13.3]	1.4723	0.8075	0.138	0.5716	0
aliA; cyclohexanecarboxylate-CoA ligase [EC:6.2.1.-]	2.9815	0.6506	1.0695	1.2774	2.3642
ALK; anaplastic lymphoma kinase [EC:2.7.10.1]	5.2661	0	0	0.2501	0.2862
alkA; DNA-3-methyladenine glycosylase II [EC:3.2.2.21]	23.9398	1.9413	4.6155	2.6329	4.525
alkB; DNA oxidative demethylase [EC:1.14.11.33]	28.9053	12.5021	18.4422	12.017	21.5928
alkB1_2; alkane 1-monooxygenase [EC:1.14.15.3]	60.3896	45.3009	68.8722	43.3449	83.3856
ALKBH1; alkylated DNA repair protein alkB homolog 1 [EC:1.14.11.51 4.2.99.18 1.14.11.-]	9.2468	0	0	0	0
ALKBH8; alkylated DNA repair protein alkB homolog 8 [EC:1.14.11.- 2.1.1.229]	3.5862	0	0	0	0
allA; ureidoglycolate lyase [EC:4.3.2.3]	25.7474	15.9522	27.3309	16.7027	30.7993
allB; allantoinase [EC:3.5.2.5]	4.884	8.2962	16.2579	8.922	7.1217
allC; allantoate deiminase [EC:3.5.3.9]	7.3049	0.5341	0.571	0.6965	1.3854
ALOX5; arachidonate 5-lipoxygenase [EC:1.13.11.34]	1.5462	0.1894	0.2428	0	0.6328
alpA; prophage regulatory protein	0	18.5339	24.2593	16.5114	27.0404
alr; alanine racemase [EC:5.1.1.1]	98.5431	142.418	146.237	132.996	146.511
alsD; acetolactate decarboxylase [EC:4.1.1.5]	30.2605	8.9704	8.9976	10.5949	8.3126
AMBRA1; activating molecule in BECN1-regulated autophagy protein 1	8.186	0.2243	0	0.3791	0
amgK; N-acetylmuramate 1-kinase [EC:2.7.1.221]	43.2947	22.8725	17.8008	21.1866	19.8891
amiABC; N-acetylmuramoyl-L-alanine amidase [EC:3.5.1.28]	70.8192	98.015	117.264	90.9671	124.192
aminotransferase [EC:2.6.1.-]	0.5077	0.6007	1.0932	0.1981	0.5651
amn; AMP nucleosidase [EC:3.2.2.4]	37.1752	23.0166	21.1477	23.0409	24.9809
amnD; 2-aminomuconate deaminase [EC:3.5.99.5]	26.9139	6.2352	5.3128	6.342	4.1898
ampC; beta-lactamase class C [EC:3.5.2.6]	1.9559	7.5198	4.6123	10.4108	10.5112
AMPD; AMP deaminase [EC:3.5.4.6]	15.846	0.4057	0.9484	0.2872	0.2191
ampD; N-acetyl-anhydromuramoyl-L-alanine amidase [EC:3.5.1.28]	21.9567	36.8665	56.1892	32.056	51.2373
ampE; AmpE protein	0	62.4629	89.0842	46.8076	85.9745
ampG; MFS transporter, PAT family, beta-lactamase induction signal transducer AmpG	45.2753	37.8178	49.8524	36.6505	49.0505
AMPH; amphiphysin	2.2792	0	0	0	0.1526
ampS; aminopeptidase [EC:3.4.11.-]	0.8669	1.1159	0.9345	1.6533	0.7778
amt; ammonium transporter, Amt family	332.197	1929.54	2697.48	1057.87	1736.75
AMY; alpha-amylase [EC:3.2.1.1]	82.2183	8.9005	15.9476	19.4846	13.4784
ANG2; vacuolar protein sorting-associated protein 51	5.5049	0	0	0	0
ANK; ankyrin	24.9895	1.7825	1.6011	1.5108	1.0208
ANKFY1; rabankyrin-5	6.9772	0	0	0	0
ANKRA2; ankyrin repeat family A protein 2	0.616	0.1697	0.4353	1.0814	0.8251
ANKRD11_12; ankyrin repeat domain-containing protein 11/12	5.1605	0	0	0	0
ANKRD17; ankyrin repeat domain-containing protein 17	12.0617	0.6927	1.1368	0.8826	0.5051
ANKRD28; serine/threonine-protein phosphatase 6 regulatory ankyrin repeat subunit A	0	0	0.2612	0.6758	0.1547
ANKRD49; ankyrin repeat domain-containing protein 49	3.2177	0.0554	0	0	0
ANKRD50; ankyrin repeat domain-containing protein 50	6.4413	6.2724	4.0942	2.4596	3.9555
ANKRD6; ankyrin repeat domain-containing protein 6	2.0111	0.2771	0.3552	0	0
ANKS1; ankyrin repeat and SAM domain-containing protein 1	0.4955	2.7572	2.7496	3.0089	5.0259
anmK; anhydro-N-acetylmuramic acid kinase [EC:2.7.1.170]	86.3101	83.9769	98.6461	71.5955	102.392
ANO1; anoctamin-1	0.8339	0	0	0	0
ANO10; anoctamin-10	0.518	0	0.1464	0	0
ANO2; anoctamin-2	0.3137	0	0.2659	0	0
ANO4; anoctamin-4	6.7924	0	0	0	0
ANP1; mitogen-activated protein kinase kinase kinase ANP1 [EC:2.7.11.25]	8.926	0	0.0952	0	0
ANPRA; atrial natriuretic peptide receptor A [EC:4.6.1.2]	0	1.1776	0	0.1563	0
ANXA13; annexin A13	1.2247	0.4781	1.0384	0.3882	0.5126
ANXA2; annexin A2	1.8234	0.1256	0	0.2667	0.1526
ANXA7_11; annexin A7/11	0.5514	0	0	0	0
AOC3; primary-amine oxidase [EC:1.4.3.21]	31.0969	2.0714	3.0548	0.9956	2.092
aor; aldehyde:ferredoxin oxidoreductase [EC:1.2.7.5]	2.3705	6.2635	10.6749	3.1017	9.4595
aotJ; arginine/ornithine transport system substrate-binding protein	6.394	4.3855	6.6034	6.3341	9.3506
aotM; arginine/ornithine transport system permease protein	0.7049	0.1973	0.4016	1.0608	0.2398
aotP; arginine/ornithine transport system ATP-binding protein [EC:7.4.2.1]	8.5714	3.4004	2.6659	5.0664	2.9477
aotQ; arginine/ornithine transport system permease protein	1.7458	0.5211	0.4112	0.5959	1.6563
AOX1; ubiquinol oxidase [EC:1.10.3.11]	13.9696	1.6712	2.6495	1.9275	3.4637
AP1B1; AP-1 complex subunit beta-1	25.9248	2.3823	4.6218	3.199	2.5417
AP1G1; AP-1 complex subunit gamma-1	29.4189	0.3799	0.3401	0.3642	0.3312
AP1M; AP-1 complex subunit mu	22.6433	0.2004	0.1039	0.1216	0.1044
AP1S1_2; AP-1 complex subunit sigma 1/2	13.5432	0.4161	0.6135	0	0.3634
AP2; AP2-like factor, euAP2 lineage	5.6221	0	0	0	0
AP2A; AP-2 complex subunit alpha	16.3273	0	0.0606	0.0627	0.2063
AP2B1; AP-2 complex subunit beta-1	0	0	0	0	0.1846
AP2M1; AP-2 complex subunit mu-1	11.8533	0.2544	0.3268	0.0472	0.2252
AP2S1; AP-2 complex subunit sigma-1	6.8377	0.1507	0	0	0
AP3B; AP-3 complex subunit beta	14.4366	3.7898	3.8549	5.7486	3.9476
AP3D; AP-3 complex subunit delta	44.9484	0	0	0.3149	0.2607
AP3M; AP-3 complex subunit mu	9.3256	0	0	0	0.1684
AP3S; AP-3 complex subunit sigma	10.981	0.3804	0.1255	0.137	0.2973
AP4E1; AP-4 complex subunit epsilon-1	13.5704	0	0.0424	0	0
AP4M1; AP-4 complex subunit mu-1	13.6333	0	0	0	0
AP4S1; AP-4 complex subunit sigma-1	5.68	0.1135	0.2606	0.1205	0
apaG; ApaG protein	43.1462	21.5608	18.2496	20.9027	21.0419
apaH; bis(5'-nucleosyl)-tetraphosphatase (symmetrical) [EC:3.6.1.41]	19.8446	37.703	38.4617	33.1956	49.6229
APBA2; amyloid beta A4 precursor protein-binding family A member 2	2.2375	0.9336	0.2612	1.4418	0.8251
APBB1; amyloid beta A4 precursor protein-binding family B member 1	0	0	0.2478	0	0.5871
apbE; FAD:protein FMN transferase [EC:2.7.1.180]	47.2236	100.673	96.0012	92.4913	106.638
APC; adenomatosis polyposis coli protein	0.6105	0	0.3451	0	0
APC1; anaphase-promoting complex subunit 1	3.0826	0	0	0	0
APC10; anaphase-promoting complex subunit 10	7.6924	0	0	0	0
APC11; anaphase-promoting complex subunit 11	5.1893	0.0841	0	0	0
APC2; anaphase-promoting complex subunit 2	15.6277	0	0	0	0
APC3; anaphase-promoting complex subunit 3	18.7572	0	0	0.3969	0
APC6; anaphase-promoting complex subunit 6	13.2506	0.5865	0.5161	1.1097	0.5641
APC7; anaphase-promoting complex subunit 7	0	0.1963	0.302	0.1042	0.2385
apcA; allophycocyanin alpha subunit	5.6981	0.9305	1.3122	0.9261	2.1907
apcB; allophycocyanin beta subunit	9.2287	1.965	1.0078	1.841	1.6154
apcC; phycobilisome core linker protein	2.5514	0.2812	0.8653	0.2986	0.3417
apcD; allophycocyanin-B	0	0.5092	0.7835	1.7572	0.4641
apcE; phycobilisome core-membrane linker protein	5.0295	0	0.3915	0.0881	0
apcF; phycobilisome core component	2.3443	1.1305	1.6565	2.2291	2.0279
apeE; outer membrane lipase/esterase	0	0	2.3272	0.2618	1.2587
APLNR; apelin receptor	0.518	0.1427	0	0.1516	0
apnO; D-apionate oxidoisomerase [EC:1.1.1.-]	5.4306	0.7142	1.1512	0.4333	1.3638
APOD; apolipoprotein D and lipocalin family protein	12.2057	48.4315	40.6421	72.5167	77.263
APR; adenylyl-sulfate reductase (glutathione) [EC:1.8.4.9]	8.8142	0	0	0	0
aprA; adenylylsulfate reductase, subunit A [EC:1.8.99.2]	83.8333	30.4104	41.7547	21.1993	27.2812
aprB; adenylylsulfate reductase, subunit B [EC:1.8.99.2]	48.7421	18.4828	22.1805	13.2534	13.3604
APRT; adenine phosphoribosyltransferase [EC:2.4.2.7]	48.4667	143.065	126.844	127.822	133.149
aprX; serine protease AprX [EC:3.4.21.-]	3.159	3.1982	7.4163	4.6048	4.773
APTX; aprataxin [EC:3.1.11.7 3.1.11.8 3.1.12.2]	11.6187	0	0	0	0
APY1_2; apyrase [EC:3.6.1.5]	13.2389	0	0	0	0
AQP5; aquaporin-5	0.8997	0.124	0.2543	0.1316	0
aqpZ; aquaporin Z	8.6529	29.6187	22.5107	37.243	26.8071
AQR; intron-binding protein aquarius	15.3527	0.9477	1.3383	0.7768	1.061
araB; L-arabinonolactonase [EC:3.1.1.15]	6.0871	4.0651	2.7146	1.6938	1.7053
AraC family transcriptional regulator	0.6491	8.9711	6.5117	6.1702	7.6949
araC; L-arabonate dehydrase [EC:4.2.1.25]	6.8753	0.9951	0.5081	0.4734	1.0289
araD; 2-keto-3-deoxy-L-arabinonate dehydratase [EC:4.2.1.43]	7.2342	1.6978	6.5527	1.4264	7.4394
ARAF; A-Raf proto-oncogene serine/threonine-protein kinase [EC:2.7.11.1]	8.0587	0	0	0	0
araJ; MFS transporter, DHA1 family, arabinose polymer utilization protein	0	0.1745	0	0.3705	0
arcA; arginine deiminase [EC:3.5.3.6]	0	0.2812	0.1442	0.1493	0.5029
arcA; two-component system, OmpR family, aerobic respiration control protein ArcA	3.642	121.084	156.455	128.064	133.47
arcB; two-component system, OmpR family, aerobic respiration control sensor histidine kinase ArcB [EC:2.7.13.3]	0	10.5718	9.9042	13.509	10.7774
AREL1; apoptosis-resistant E3 ubiquitin protein ligase 1 [EC:2.3.2.26]	2.1653	1.1522	0.2973	1.1439	0.7045
ARF; Arf/Sar family, other	9.404	0.1149	0	0	0.2668
ARF1; ADP-ribosylation factor 1	42.7834	2.6269	3.1766	3.122	2.6904
ARF4; ADP-ribosylation factor 4	1.2038	0.3317	0.1361	0.1409	0.2419
arfA; alternative ribosome-rescue factor	0	12.4198	9.2543	7.2428	4.9934
ARFGAP1; ADP-ribosylation factor GTPase-activating protein 1	8.0736	0.3962	1.2564	0.6054	0.5162
ARFGAP2_3; ADP-ribosylation factor GTPase-activating protein 2/3	7.1112	0.4037	0.4141	0.2858	0
ARFGEF; brefeldin A-inhibited guanine nucleotide-exchange protein	43.062	0.4756	0.8428	1.3929	0
ARFGEF3; brefeldin A-inhibited guanine nucleotide-exchange protein 3	0	0.8564	0.4392	1.2124	1.908
ARG56; N-acetyl-gamma-glutamyl-phosphate reductase / acetylglutamate kinase [EC:1.2.1.38 2.7.2.8]	2.6639	1.258	1.1994	1.4714	0.9293
argA; amino-acid N-acetyltransferase [EC:2.3.1.1]	0	10.7663	1.3804	10.8599	2.6167
argAB; amino-acid N-acetyltransferase [EC:2.3.1.1]	42.0845	120.607	154.85	76.6041	136.703
argB; acetylglutamate kinase [EC:2.7.2.8]	90.9713	179.713	187.478	142.68	160.664
argC; N-acetyl-gamma-glutamyl-phosphate reductase [EC:1.2.1.38]	116.659	156.008	157.544	142.056	151.832
argD; acetylornithine/N-succinyldiaminopimelate aminotransferase [EC:2.6.1.11 2.6.1.17]	147.994	331.592	288.352	323.994	246.834
argE; acetylornithine deacetylase [EC:3.5.1.16]	121.906	127.51	125.854	99.9298	132.112
argF; N-acetylornithine carbamoyltransferase [EC:2.1.3.9]	9.4994	4.9865	4.9115	7.7786	4.5253
argF; N-succinyl-L-ornithine transcarbamylase [EC:2.1.3.11]	15.6096	2.105	2.5174	1.267	1.4084
argG; argininosuccinate synthase [EC:6.3.4.5]	192.492	525.756	413.008	399.965	366.144
argH; argininosuccinate lyase [EC:4.3.2.1]	179.527	170.942	123.923	158.121	139.565
argHA; argininosuccinate lyase / amino-acid N-acetyltransferase [EC:4.3.2.1 2.3.1.1]	0.2116	122.782	166.541	67.989	120.534
argJ; glutamate N-acetyltransferase / amino-acid N-acetyltransferase [EC:2.3.1.35 2.3.1.1]	91.9575	123.147	72.1143	84.2102	83.8587
argK; LAO/AO transport system kinase [EC:2.7.-.-]	61.3292	15.8441	15.3194	20.7159	15.3637
argR; transcriptional regulator of arginine metabolism	0.8794	70.8152	95.7712	58.0261	93.0608
ARHGAP21_23; Rho GTPase-activating protein 21/23	0.9982	0	0.2116	0	0.0836
ARHGAP29_45; Rho GTPase-activating protein 29/45	1.8581	1.6383	1.8905	1.0872	1.7421
ARHGAP44; Rho GTPase-activating protein 44	1.1127	3.3368	4.4002	4.5171	10.5835
ARHGAP5; Rho GTPase-activating protein 5	0.924	0	0.1306	0.6758	0.3094
ARHGAP9; Rho GTPase-activating protein 9	0	1.4874	2.1614	1.9742	1.9582
ARHGDI; Rho GDP-dissociation inhibitor	2.0513	0	0	0	0
ARHGEF18; A-kinase anchor protein 18	7.5974	0	0	0	0
ARHGEF7; Rho guanine nucleotide exchange factor 7	0.8017	2.1547	2.8791	0.0769	2.4672
ARID1; AT-rich interactive domain-containing protein 1	0	0.9294	0.502	0	1.3381
ARIH1; ariadne-1 [EC:2.3.2.31]	19.1355	0.2641	0.4064	0.5142	0.107
ARIH2; ariadne-2 [EC:2.3.2.31]	2.8892	0	0	0	0
ARL1; ADP-ribosylation factor-like protein 1	5.8608	0.2004	0	0	0.1635
ARL10; ADP-ribosylation factor-like protein 10	6.5701	0.1256	0	0	0
ARL2; ADP-ribosylation factor-like protein 2	5.1408	0.7725	1.0615	0.6639	1.0925
ARL3; ADP-ribosylation factor-like protein 3	30.8064	1.3429	1.0139	1.2392	0.1709
ARL5A; ADP-ribosylation factor-like protein 5A	2.4039	0.1472	0.2265	0	0.0894
ARL5B; ADP-ribosylation factor-like protein 5B	0.9631	0	0.1361	0	0
ARL6; ADP-ribosylation factor-like protein 6	8.5311	0.4453	0.3033	0.4652	0.8874
ARL6IP5; PRA1 family protein 3	9.4425	0	0.1841	0	0
ARL8; ADP-ribosylation factor-like protein 8	4.2312	0.513	0.5262	0.0495	0.1133
aroA; 3-phosphoshikimate 1-carboxyvinyltransferase [EC:2.5.1.19]	155.702	204.799	161.568	187.067	164.285
AROA1; chorismate mutase [EC:5.4.99.5]	105.244	13.9325	15.7702	23.4416	11.3239
AROA2; 3-deoxy-7-phosphoheptulonate synthase [EC:2.5.1.54]	5.0457	2.6261	3.3822	3.5472	2.4778
aroB; 3-dehydroquinate synthase [EC:4.2.3.4]	123.327	160.974	129.866	148.443	158.516
aroC; chorismate synthase [EC:4.2.3.5]	172.369	280.959	321.471	236.666	317.681
aroDE; 3-dehydroquinate dehydratase / shikimate dehydrogenase [EC:4.2.1.10 1.1.1.25]	2.081	0.1638	0.126	0.087	0.1493
aroE; shikimate dehydrogenase [EC:1.1.1.25]	86.1633	115.655	89.5891	110.246	97.8874
aroH; chorismate mutase [EC:5.4.99.5]	2.3932	0	0	0	0.1145
aroQ; 3-dehydroquinate dehydratase II [EC:4.2.1.10]	148.389	256.373	219.48	214.166	217.665
ARPC3; actin related protein 2/3 complex, subunit 3	2.2713	0.1002	0.128	0	0
ARPC5; actin related protein 2/3 complex, subunit 5	0.5514	0.1519	0	0	0
ARR-A; two-component response regulator ARR-A family	0	0.5797	0	0.9233	0
ARR-B; two-component response regulator ARR-B family	0.6292	0.9998	0.2964	0.3682	0.4916
arsA; arsenite/tail-anchored protein-transporting ATPase [EC:7.3.2.7 7.3.-.-]	16.5568	2.0462	1.1215	0.6249	0.1817
arsB; arsenical pump membrane protein	0	22.8371	5.9873	29.8334	3.5279
arsC1; arsenate reductase (glutaredoxin) [EC:1.20.4.1]	46.8745	140.523	128.703	134.765	146.943
arsC2; arsenate reductase (thioredoxin) [EC:1.20.4.4]	70.3684	127.605	119.945	217.309	98.4303
arsH; arsenical resistance protein ArsH	50.6035	66.4551	104.927	58.5166	78.2305
arsR; ArsR family transcriptional regulator, arsenate/arsenite/antimonite-responsive transcriptional repressor	0.2477	90.2777	129.992	60.3584	105.091
ART1; ADP-ribosyltransferase 1 [EC:2.4.2.31]	12.7636	0.1675	0.1288	0	0
artI; arginine transport system substrate-binding protein	0.522	0.1438	0	0	0
aruH; arginine:pyruvate transaminase [EC:2.6.1.84]	32.8867	12.102	20.6645	10.1193	18.3733
aruI; 5-guanidino-2-oxopentanoate decarboxylase [EC:4.1.1.75]	19.4922	5.9218	3.5973	4.0828	5.6905
AS3MT; arsenite methyltransferase [EC:2.1.1.137]	19.5805	6.0053	5.8671	4.3915	9.2118
ASAH1; acid ceramidase [EC:3.5.1.23]	3.1365	0.0864	0.1773	0.0918	0.105
ASAH2; neutral ceramidase [EC:3.5.1.23]	13.5012	0.4099	0.7443	0.3001	0.4641
ASB15; ankyrin repeat and SOCS box protein 15	0	1.3248	0	0	0.1789
ASB8; ankyrin repeat and SOCS box protein 8	5.9458	0	0	0	0
ascC; CDP-4-dehydro-6-deoxyglucose reductase, E1 [EC:1.17.1.1]	23.57	22.7732	20.2131	13.8721	20.2719
ASCC3; activating signal cointegrator complex subunit 3 [EC:3.6.4.12]	45.2414	1.6439	1.3226	0.4474	0.7381
ascD; CDP-4-dehydro-6-deoxyglucose reductase, E3 [EC:1.17.1.1]	8.8378	2.5998	2.7798	1.2191	4.0689
asd; aspartate-semialdehyde dehydrogenase [EC:1.2.1.11]	288.057	606.437	491.32	490.443	521.4
ASF1; histone chaperone ASF1	0.8407	0.1544	0.1584	0.082	0
ASH2; Set1/Ash2 histone methyltransferase complex subunit ASH2	3.3023	1.017	1.098	1.8755	1.5611
asmA; AsmA protein	4.0803	7.5448	9.9414	7.0868	7.3198
asnA; aspartate--ammonia ligase [EC:6.3.1.1]	0	0	1.1043	0.2858	0.3271
asnB; asparagine synthase (glutamine-hydrolysing) [EC:6.3.5.4]	94.2726	719.481	561.669	413.887	549.089
asnC; Lrp/AsnC family transcriptional regulator, regulator for asnA, asnC and gidA	30.4033	19.301	19.5853	26.7074	20.2708
ASP5; aspartate aminotransferase, chloroplastic [EC:2.6.1.1]	30.3242	0	0	0	0
aspA; aspartate ammonia-lyase [EC:4.3.1.1]	15.49	42.3265	19.5236	75.7936	14.284
ASPA; aspartoacylase [EC:3.5.1.15]	0.5103	8.7222	8.3178	9.1927	8.8996
aspartyl protease family protein	18.9367	79.9352	98.9101	50.977	87.5477
aspB; aspartate aminotransferase [EC:2.6.1.1]	197.836	180.419	126.928	198.452	121.709
aspC; aspartate aminotransferase [EC:2.6.1.1]	37.3679	402.354	335.759	324.786	311.295
ASPG; 60kDa lysophospholipase [EC:3.1.1.5 3.1.1.47 3.5.1.1]	0.518	0.4416	0	0.3126	0
ASPH; aspartate beta-hydroxylase [EC:1.14.11.16]	8.8009	0	0	0	0.1133
ASPM; abnormal spindle-like microcephaly-associated protein	7.0505	0	0.0752	0	0
aspS; aspartyl-tRNA synthetase [EC:6.1.1.12]	323.635	563.894	439.78	542.523	467.422
ASPSCR1; tether containing UBX domain for GLUT4	2.2492	0	0	0	0
ASRGL1; L-asparaginase / beta-aspartyl-peptidase [EC:3.5.1.1 3.4.19.5]	24.608	17.8196	24.7993	15.436	27.3733
assT; arylsulfate sulfotransferase [EC:2.8.2.22]	8.148	1.8953	2.1746	0.8808	1.3485
astA; arginine N-succinyltransferase [EC:2.3.1.109]	17.8307	127.984	140.486	117.846	125.582
astB; succinylarginine dihydrolase [EC:3.5.3.23]	5.3927	37.5067	34.6024	33.4402	25.6445
astD; succinylglutamic semialdehyde dehydrogenase [EC:1.2.1.71]	6.232	112.693	138.226	106.645	121.739
astE; succinylglutamate desuccinylase [EC:3.5.1.96]	0.3866	38.8074	38.3741	40.8505	39.673
ata; trimeric autotransporter adhesin	6.9773	2.4958	2.2824	4.4782	3.5409
ATAD1; ATPase family AAA domain-containing protein 1 [EC:3.6.1.-]	8.8801	0	0	0	0
ATAD2; ATPase family AAA domain-containing protein 2 [EC:3.6.1.-]	8.4087	0	0	0	0
ATAD3A_B; ATPase family AAA domain-containing protein 3A/B	7.5569	0.3285	0.3773	0.837	0.3832
ATE1; arginyl-tRNA---protein transferase [EC:2.3.2.8]	7.5848	0	0	0	0.0758
ATG101; autophagy-related protein 101	6.8835	0	0	0	0
ATG11; autophagy-related protein 11	3.6731	0	0	0	0
ATG16L1; autophagy-related protein 16-1	10.5821	0	0	0	0
ATG3; ubiquitin-like-conjugating enzyme ATG3	13.9476	0	0	0	0.2489
ATG4; cysteine protease ATG4 [EC:3.4.22.-]	12.6329	0.1643	0.5624	0.7739	0
ATG7; ubiquitin-like modifier-activating enzyme ATG7	6.2161	0.1865	1.0045	0.3961	0.9634
ATG9; autophagy-related protein 9	25.1414	0.8691	0.9939	0.8852	0.7269
ATL; atlastin [EC:3.6.5.-]	0	1.2834	0.3535	0.5088	0.7219
ATM; ATP-binding cassette, subfamily B, mitochondrial transporter ATM	16.0118	0	0	0	0
ATM; serine-protein kinase ATM [EC:2.7.11.1]	1.9352	0	0	0	0
atoE; short-chain fatty acids transporter	9.9756	2.3584	3.8987	5.7193	4.3898
ATOX1; copper chaperone	1.5252	4.1211	4.1952	8.5473	10.9977
ATP13A1; manganese-transporting P-type ATPase [EC:7.2.2.-]	41.7524	0.0314	0.3591	0.0838	0.1908
ATP13A2; cation-transporting P-type ATPase 13A2 [EC:7.2.2.-]	0.9367	0	0.2647	0	0
ATP1A; sodium/potassium-transporting ATPase subunit alpha [EC:7.2.2.13]	43.683	1.6202	3.4717	1.5021	2.6097
ATP1B; sodium/potassium-transporting ATPase subunit beta	4.3667	0.2054	0.5719	0	0.2853
ATP23; mitochondrial inner membrane protease ATP23 [EC:3.4.24.-]	7.0932	0.471	0.7592	0.1786	1.3492
ATP2A; P-type Ca2+ transporter type 2A [EC:7.2.2.10]	68.8425	18.9265	36.2587	8.521	30.747
ATP2B; P-type Ca2+ transporter type 2B [EC:7.2.2.10]	15.6749	0.3324	0.3047	0.4479	0
ATP2C; P-type Ca2+ transporter type 2C [EC:7.2.2.10]	65.1743	3.8301	4.9421	3.1756	4.0747
ATP4A; H+/K+-exchanging ATPase subunit alpha [EC:7.2.2.19]	0	0	0	0.2986	0.5126
ATPeAF1; ATP synthase mitochondrial F1 complex assembly factor 1	11.1442	0	0	0	0
ATPeF0A; F-type H+-transporting ATPase subunit a	201.482	17.623	22.3232	12.9756	11.6333
ATPeF0C; F-type H+-transporting ATPase subunit c	273.106	182.116	241.503	214.364	207.67
ATPeF0O; F-type H+-transporting ATPase subunit O	6.0956	0.5415	1.0264	0.3147	0.56
ATPeF1A; F-type H+-transporting ATPase subunit alpha	162.745	27.5729	28	24.7684	20.5393
ATPeF1B; F-type H+-transporting ATPase subunit beta [EC:7.1.2.2]	66.1053	2.4168	3.4267	2.5208	2.2573
ATPeF1D; F-type H+-transporting ATPase subunit delta	16.9836	0.1949	0.1999	0	0.2369
ATPeF1G; F-type H+-transporting ATPase subunit gamma	25.7946	0.8145	1.9002	0.9099	1.3235
ATPeV0A; V-type H+-transporting ATPase subunit a	30.7984	0.292	0	0.1177	0.3094
ATPeV0B; V-type H+-transporting ATPase 21kDa proteolipid subunit	4.9742	0	0	0	0
ATPeV0C; V-type H+-transporting ATPase 16kDa proteolipid subunit	19.9545	0.3597	0.2394	0.1819	0.4286
ATPeV0D; V-type H+-transporting ATPase subunit d	8.1149	0.6479	0.4691	0.4285	0.2789
ATPeV0E; V-type H+-transporting ATPase subunit e	1.7994	0	0	0	0
ATPeV1A; V-type H+-transporting ATPase subunit A [EC:7.1.2.2]	30.4163	0.5547	0.9264	0.5046	0.4491
ATPeV1B; V-type H+-transporting ATPase subunit B	31.0813	0	0.4263	0.2942	0.3367
ATPeV1C; V-type H+-transporting ATPase subunit C	2.9847	0	0.1534	0	0
ATPeV1D; V-type H+-transporting ATPase subunit D	2.3681	0.2581	0	0	0.1568
ATPeV1E; V-type H+-transporting ATPase subunit E	2.0411	0	0	0	0
ATPeV1F; V-type H+-transporting ATPase subunit F	1.9536	0	0.138	0	0
ATPeV1G; V-type H+-transporting ATPase subunit G	6.0111	0	0	0	0
ATPeV1H; V-type H+-transporting ATPase subunit H	6.3104	0.456	0	0.1504	0
ATPF0A; F-type H+-transporting ATPase subunit a	814.987	765.893	626.833	819.678	666.449
ATPF0B; F-type H+-transporting ATPase subunit b	1092.87	1178.14	863.57	1030.33	907.978
ATPF0C; F-type H+-transporting ATPase subunit c	771.385	677.446	544.31	671.562	578.549
ATPF1A; F-type H+/Na+-transporting ATPase subunit alpha [EC:7.1.2.2 7.2.2.1]	1843.59	2512.93	1786.94	2301.51	1945.18
ATPF1B; F-type H+/Na+-transporting ATPase subunit beta [EC:7.1.2.2 7.2.2.1]	2006.98	2141.43	1554.48	1955.32	1644.61
ATPF1D; F-type H+-transporting ATPase subunit delta	713.718	844.767	557.87	757.283	652.634
ATPF1E; F-type H+-transporting ATPase subunit epsilon	573.478	718.745	420.628	583.743	480.334
ATPF1G; F-type H+-transporting ATPase subunit gamma	574.753	1179.8	702.056	1061.12	836.511
atpI; ATP synthase protein I	28.5542	35.4602	20.8025	35.0346	31.0721
ATPVA; V/A-type H+/Na+-transporting ATPase subunit A [EC:7.1.2.2 7.2.2.1]	0.5028	0	0	0.137	0.4705
ATPVB; V/A-type H+/Na+-transporting ATPase subunit B	0.2342	0.7742	0.6855	5.8725	0.7841
ATPVK; V/A-type H+/Na+-transporting ATPase subunit K	0	0.628	0	0	0
ATR; serine/threonine-protein kinase ATR [EC:2.7.11.1]	25.3421	0	0	0	0.0615
ATS1; glycerol-3-phosphate O-acyltransferase [EC:2.3.1.15]	9.9829	0.3911	0.1799	0.2128	0.274
atuC; geranyl-CoA carboxylase beta subunit [EC:6.4.1.5]	7.3407	2.1709	1.9115	1.6267	2.4002
atuD; citronellyl-CoA dehydrogenase [EC:1.3.99.-]	8.707	2.2756	6.286	3.2902	8.438
atuE; isohexenylglutaconyl-CoA hydratase [EC:4.2.1.57]	6.1406	0.7536	1.2487	0.5925	1.6668
atuF; geranyl-CoA carboxylase alpha subunit [EC:6.4.1.5]	2.072	0.2773	0.4308	0.3031	0.6641
atuG; citronellol/citronellal dehydrogenase	37.4069	13.4121	16.0302	16.3732	14.75
atuH; citronellyl-CoA synthetase [EC:6.2.1.-]	24.7963	10.674	12.0102	8.2288	12.0834
ATVAMP72; vesicle-associated membrane protein 72	10.3325	0	0.5865	0	0.2401
ATXR3; [histone H3]-lysine4 N-trimethyltransferase ATXR3 [EC:2.1.1.354]	14.9225	0	0	0.0966	0
atzF; allophanate hydrolase [EC:3.5.1.54]	2.2907	8.2782	7.4988	1.3498	9.1884
AURKX; aurora kinase, other [EC:2.7.11.1]	5.983	0	0	0	0
AUX1; auxin influx carrier (AUX1 LAX family)	0	0.1495	0	0.3969	0.3634
AVP; H+-translocating diphosphatase [EC:7.1.3.1]	107.49	42.855	38.9414	52.6792	56.6863
avtA; valine--pyruvate aminotransferase [EC:2.6.1.66]	4.3986	5.1457	3.655	10.4262	3.3644
AXY8; alpha-L-fucosidase 2 [EC:3.2.1.51]	0	1.6718	0.3803	1.655	0.7308
B3GALT1; beta-1,3-galactosyltransferase 1 [EC:2.4.1.86]	1.6709	2.3728	1.8163	2.1434	4.7771
B4GALT1; beta-1,4-galactosyltransferase 1 [EC:2.4.1.22 2.4.1.90 2.4.1.38 2.4.1.-]	1.2508	0.8042	0.9231	1.8094	1.1867
B4GALT2; beta-1,4-galactosyltransferase 2 [EC:2.4.1.22 2.4.1.90 2.4.1.38 2.4.1.-]	5.0442	0	0	0	0
B4GALT5; beta-1,4-galactosyltransferase 5 [EC:2.4.1.-]	4.3512	0	0	0	0
B4GALT7; xylosylprotein 4-beta-galactosyltransferase [EC:2.4.1.133]	9.5333	0	0	0	0
B9D1; B9 domain-containing protein 1	5.2597	0	0	0.0962	0
bacA; undecaprenyl-diphosphatase [EC:3.6.1.27]	77.7044	84.3633	68.8362	73.5027	74.6153
bacA; vitamin B12/bleomycin/antimicrobial peptide transport system ATP-binding/permease protein	15.6844	1.0979	1.2464	0.9083	2.1548
BACE1; beta-site APP-cleaving enzyme 1 (memapsin 2) [EC:3.4.23.46]	1.9425	0.1071	0	0	0
baeR; two-component system, OmpR family, response regulator BaeR	0	6.6462	5.7826	3.211	5.866
baeS; two-component system, OmpR family, sensor histidine kinase BaeS [EC:2.7.13.3]	0	7.2104	5.1233	3.3518	5.6535
BAF45A; BRG1-associated factor 45A	19.8292	0.2826	0.0966	0	0
baiB; bile acid-coenzyme A ligase [EC:6.2.1.7]	18.3861	1.8592	1.917	0.4929	3.5576
bamB; outer membrane protein assembly factor BamB	48.5793	170.153	176.905	179.535	197.161
bamC; outer membrane protein assembly factor BamC	29.2004	67.2426	61.2834	86.7218	72.9814
bamD; outer membrane protein assembly factor BamD	160.75	249.493	258.29	258.913	290.735
bamE; outer membrane protein assembly factor BamE	29.8189	122.352	101.299	116.429	121.752
bapA; large repetitive protein	3.1617	16.7585	7.5505	14.6301	7.1306
barA; two-component system, NarL family, sensor histidine kinase BarA [EC:2.7.13.3]	0.0742	25.1987	27.4999	17.3358	27.5241
bauB; beta-alanine degradation protein BauB	3.7818	1.1357	2.5209	1.2367	1.4388
bauR; LysR family transcriptional regulator, transcriptional activator for bauABCD operon	0	10.9071	14.6097	9.6583	13.7094
bax; Bax protein	40.0499	75.2902	114.844	51.8921	122.338
BBIP1; BBSome-interacting protein 1	8.5471	0	0	0	0
BBS1; Bardet-Biedl syndrome 1 protein	15.8716	0	0	0	0
BBS2; Bardet-Biedl syndrome 2 protein	13.4225	1.3268	1.4971	2.0075	1.7736
BBS5; Bardet-Biedl syndrome 5 protein	9.735	0	0	0	0
BBS7; Bardet-Biedl syndrome 7 protein	15.3105	0.1192	0	0	0
BBS9; Bardet-Biedl syndrome 9 protein	6.8454	0.8326	0.7229	0.7209	0.6961
BCAP31; B-cell receptor-associated protein 31	0	0.2479	0.89	0.2632	3.1632
bchC; bacteriochlorophyllide a dehydrogenase [EC:1.1.1.396]	10.0465	10.3937	27.7819	14.1432	15.7488
bchF; 3-vinyl bacteriochlorophyllide hydratase [EC:4.2.1.165]	4.2317	14.8301	26.0074	23.2771	16.3218
bchM; magnesium-protoporphyrin O-methyltransferase [EC:2.1.1.11]	9.2401	3.8068	7.6938	8.0474	6.0157
bchO; magnesium chelatase accessory protein	11.7503	1.4167	2.6592	1.8218	1.4195
bchX; 3,8-divinyl chlorophyllide a/chlorophyllide a reductase subunit X [EC:1.3.7.14 1.3.7.15]	7.9002	13.4686	31.5207	18.6439	16.3033
bchY; 3,8-divinyl chlorophyllide a/chlorophyllide a reductase subunit Y [EC:1.3.7.14 1.3.7.15]	20.1523	3.5902	9.2648	5.2015	5.5093
bchZ; 3,8-divinyl chlorophyllide a/chlorophyllide a reductase subunit Z [EC:1.3.7.14 1.3.7.15]	10.6801	8.2732	19.0038	10.8613	11.0814
BCKDHA; 2-oxoisovalerate dehydrogenase E1 component alpha subunit [EC:1.2.4.4]	15.7692	86.35	163.745	157.845	139.097
BCKDHB; 2-oxoisovalerate dehydrogenase E1 component beta subunit [EC:1.2.4.4]	7.6773	45.3989	92.979	135.51	74.3745
BCL11A; B-cell lymphoma/leukemia 11A	3.4046	0.1954	0.1604	0.249	0.095
BCP; peroxiredoxin Q/BCP [EC:1.11.1.15]	148.627	338.434	351.688	284.522	344.856
BCP1; protein BCP1	6.8377	0	0	0	0
bcr; MFS transporter, DHA1 family, multidrug resistance protein	76.5727	93.3665	100.481	78.9492	105.086
bcrC; undecaprenyl-diphosphatase [EC:3.6.1.27]	14.4787	29.2788	13.6972	59.5049	20.0094
BCS1; mitochondrial chaperone BCS1	12.4398	0.3172	1.098	0	0.3758
bcs1; ribitol-5-phosphate 2-dehydrogenase (NADP+) / D-ribitol-5-phosphate cytidylyltransferase [EC:1.1.1.405 2.7.7.40]	0	2.3954	3.6851	1.3796	3.1897
bcsA; cellulose synthase (UDP-forming) [EC:2.4.1.12]	0.4558	0.1256	0.2885	0.0827	0.5677
bcsZ; endoglucanase [EC:3.2.1.4]	1.6543	0.4558	0.1559	0.3227	0
BDH; (R,R)-butanediol dehydrogenase / meso-butanediol dehydrogenase / diacetyl reductase [EC:1.1.1.4 1.1.1.- 1.1.1.303]	2.1613	0.5143	0.472	0	0.7237
BDP1; transcription factor TFIIIB component B''	9.0337	0.4424	0.9164	0.6433	0.7635
BECN; beclin	6.9368	0	0	0	0
benA-xylX; benzoate/toluate 1,2-dioxygenase subunit alpha [EC:1.14.12.10 1.14.12.-]	0	0.1219	1.5646	3.1229	14.637
benB-xylY; benzoate/toluate 1,2-dioxygenase subunit beta [EC:1.14.12.10 1.14.12.-]	0	0.3256	1.8141	0.7008	12.2778
benC-xylZ; benzoate/toluate 1,2-dioxygenase reductase component [EC:1.18.1.-]	0.2999	0	1.4554	0.1467	7.7425
benD-xylL; dihydroxycyclohexadiene carboxylate dehydrogenase [EC:1.3.1.25 1.3.1.-]	0	0	0	0	5.0506
benE; benzoate membrane transport protein	7.972	9.9508	6.5685	13.2464	4.0966
benM; LysR family transcriptional regulator, benzoate and cis,cis-muconate-responsive activator of ben and cat genes	0	0	0	0.1409	1.2093
bepA; beta-barrel assembly-enhancing protease [EC:3.4.-.-]	21.0613	89.742	104.806	84.5244	107.343
BEST3; bestrophin-3	0	0	0.3361	0.087	0
betA; choline dehydrogenase [EC:1.1.99.1]	376.907	98.5196	155.867	75.0497	186.99
betB; betaine-aldehyde dehydrogenase [EC:1.2.1.8]	59.3075	32.6788	36.0232	28.2066	39.2998
betC; choline-sulfatase [EC:3.1.6.6]	50.8347	24.9915	32.4335	21.2883	31.3359
betI; TetR/AcrR family transcriptional regulator, transcriptional repressor of bet genes	22.9732	19.3438	22.0336	12.8516	27.3538
betT; choline/glycine/proline betaine transport protein	18.5962	49.1658	57.4501	59.1459	77.672
bfd; bacterioferritin-associated ferredoxin	1.0853	4.878	10.7646	3.4426	12.5274
bfr; bacterioferritin [EC:1.16.3.1]	19.9501	230.201	362.234	264.581	271.534
bgaB; beta-galactosidase [EC:3.2.1.23]	34.1186	10.1004	12.0738	7.863	13.6423
bglB; beta-glucosidase [EC:3.2.1.21]	24.1134	27.3747	30.8427	24.6472	31.7287
bglX; beta-glucosidase [EC:3.2.1.21]	97.1168	51.5293	60.5248	53.9706	57.7365
BHMT; betaine-homocysteine S-methyltransferase [EC:2.1.1.5]	48.3502	26.818	20.9167	34.4006	18.5527
BICC1; protein bicaudal C	0	0.2479	0.2543	1.0529	0.3013
BICD; protein bicaudal D	0	0.1365	0	0.4349	0.1659
bifunctional N-acetylglutamate synthase/kinase [EC:2.3.1.1 2.7.2.8]	7.2543	2.4311	3.4034	3.799	2.7122
BIO3-BIO1; bifunctional dethiobiotin synthetase / adenosylmethionine---8-amino-7-oxononanoate aminotransferase [EC:6.3.3.3 2.6.1.62]	11.8347	0	0	0	0
bioA; adenosylmethionine---8-amino-7-oxononanoate aminotransferase [EC:2.6.1.62]	7.0964	80.4333	54.6902	58.9167	76.9039
bioB; biotin synthase [EC:2.8.1.6]	71.0619	240.324	163.192	196.068	150.438
bioC; malonyl-CoA O-methyltransferase [EC:2.1.1.197]	9.0049	43.94	38.3224	27.4247	51.3767
bioD; dethiobiotin synthetase [EC:6.3.3.3]	11.5072	37.0781	36.1275	24.6697	37.7569
bioF; 8-amino-7-oxononanoate synthase [EC:2.3.1.47]	9.3366	74.7292	54.3977	60.5873	69.3942
bioH; pimeloyl-[acyl-carrier protein] methyl ester esterase [EC:3.1.1.85]	1.1537	41.1712	40.8202	29.1393	36.6432
bioM; biotin transport system ATP-binding protein [EC:3.6.3.-]	13.7843	11.2959	13.8318	10.7108	15.1928
bioN; biotin transport system permease protein	12.8479	10.7595	8.5171	7.1732	10.2608
bioY; biotin transport system substrate-specific component	41.1441	49.8719	39.4594	50.2589	45.3934
birA; BirA family transcriptional regulator, biotin operon repressor / biotin---[acetyl-CoA-carboxylase] ligase [EC:6.3.4.15]	58.5327	119.604	124.092	87.9031	106.572
BIRC6; baculoviral IAP repeat-containing protein 6 (apollon) [EC:2.3.2.23]	19.3363	1.8943	1.7902	1.1506	1.7482
bisC; biotin/methionine sulfoxide reductase [EC:1.-.-.-]	13.8105	4.6012	7.9209	2.6035	4.1224
bkdA; 2-oxoisovalerate dehydrogenase E1 component [EC:1.2.4.4]	79.4699	34.7615	38.2912	39.1779	32.0253
bla2; metallo-beta-lactamase class B [EC:3.5.2.6]	2.3802	4.7772	6.0891	5.1951	4.9481
blh; beta-carotene 15,15'-dioxygenase [EC:1.13.11.63]	25.5096	20.506	23.6467	20.2061	24.9583
BLM; bloom syndrome protein [EC:3.6.4.12]	12.6766	0	0	0	0
BLMH; bleomycin hydrolase [EC:3.4.22.40]	15.8194	4.5584	3.9704	5.1427	3.1076
BLOC1S1; biogenesis of lysosome-related organelles complex 1 subunit 1	7.5974	0	0	0	0
bluB; 5,6-dimethylbenzimidazole synthase [EC:1.13.11.79]	6.1053	12.1259	9.9455	8.3009	11.2421
BMP1; bone morphogenetic protein 1 [EC:3.4.24.19]	0	0	0.0786	0.0813	0
BMP10; bone morphogenetic protein 10	0	0.3709	0.2283	0	0.631
bmpA; basic membrane protein A and related proteins	725.194	628.16	992.404	559.212	1005.94
BMS1; ribosome biogenesis protein BMS1	9.8136	0.4998	0.6918	0.4242	0.465
BMT2; 25S rRNA (adenine2142-N1)-methyltransferase [EC:2.1.1.286]	1.3841	0.534	0.1565	0.081	0.3244
BOK; Bcl-2-related ovarian killer protein	7.3739	0	0	0	0
bolA; BolA family transcriptional regulator, general stress-responsive regulator	54.579	122.12	143.108	102.228	140.952
boxA; benzoyl-CoA 2,3-epoxidase subunit A [EC:1.14.13.208]	21.9312	3.0379	9.5719	2.1776	7.8144
boxB; benzoyl-CoA 2,3-epoxidase subunit B [EC:1.14.13.208]	20.4482	5.7862	26.3348	5.1676	27.6067
boxC; benzoyl-CoA-dihydrodiol lyase [EC:4.1.2.44]	18.2211	5.4716	14.4155	4.6576	20.4152
boxR; XRE family transcriptional regulator, aerobic/anaerobic benzoate catabolism transcriptional regulator	12.9085	1.5571	4.2781	1.5157	3.05
bphH; 2-oxopent-4-enoate/cis-2-oxohex-4-enoate hydratase [EC:4.2.1.80 4.2.1.132]	3.0551	9.1936	34.8502	6.8477	8.3913
bphI; 4-hydroxy-2-oxovalerate/4-hydroxy-2-oxohexanoate aldolase [EC:4.1.3.39 4.1.3.43]	7.2846	18.645	69.4474	12.7541	21.9125
bphJ; acetaldehyde/propanal dehydrogenase [EC:1.2.1.10 1.2.1.87]	2.4025	18.6937	67.6761	16.2205	21.9128
bpsA; alkylresorcinol/alkylpyrone synthase	5.6915	1.8416	0.378	0.0807	0.0923
bpsB; methyltransferase	1.6476	0.2837	0.291	0.1808	0.4827
bpt; leucyl-tRNA---protein transferase [EC:2.3.2.29]	33.8265	87.3323	71.6203	67.7247	89.8056
BPTF; nucleosome-remodeling factor subunit BPTF	0	0.4218	0.7932	0.8211	1.3669
BRAP; BRCA1-associated protein [EC:2.3.2.27]	7.9921	0	0	0	0
BRD3; bromodomain-containing protein 3	0	0	0.3276	0	0
BRDT; bromodomain testis-specific protein	0.4498	0.2479	0	0.1316	0.3013
BRE1; E3 ubiquitin-protein ligase BRE1 [EC:2.3.2.27]	5.1966	0	0	0	0
BRF1; transcription factor IIIB 90 kDa subunit	17.2782	0.1053	0	0	0
BRIP1; fanconi anemia group J protein [EC:3.6.4.12]	38.102	0	0	0	0
BRRN1; condensin complex subunit 2	4.2078	0	0	0	0
BRSK; BR serine/threonine kinase [EC:2.7.11.1]	2.8343	0.1952	0	0	0
BRX1; ribosome biogenesis protein BRX1	21.43	0	0	0	0
bsdC; vanillate/4-hydroxybenzoate decarboxylase subunit C [EC:4.1.1.- 4.1.1.61]	1.036	0	0.7276	0.0758	0.6913
bshA; L-malate glycosyltransferase [EC:2.4.1.-]	41.2293	16.1562	18.4218	12.4674	16.3817
bshB1; N-acetylglucosamine malate deacetylase 1 [EC:3.5.1.-]	36.4827	14.2119	13.042	21.1311	17.0444
bshC; bacillithiol synthase	17.131	7.6383	6.8333	9.169	6.2881
BTAF1; TATA-binding protein-associated factor [EC:3.6.4.-]	30.5714	0.0426	0	0	0.1635
BTBD14; BTB/POZ domain-containing protein 14	2.5641	0.0785	0.161	0	0
BTBD3_6; BTB/POZ domain-containing protein 3/6	6.6439	2.2884	8.9195	0.8909	4.1713
BTS; zinc finger protein-like protein	19.5931	0.0751	0	0	0
btuB; vitamin B12 transporter	23.0813	58.9473	37.9023	50.747	40.1133
btuF; vitamin B12 transport system substrate-binding protein	0	19.0945	19.7212	12.434	21.4521
BUB1; checkpoint serine/threonine-protein kinase [EC:2.7.11.1]	7.9317	0	0	0	0
BUB3; cell cycle arrest protein BUB3	4.144	0	0	0	0
BUD13; pre-mRNA-splicing factor CWC26	6.4103	0	0	0	0
BUD20; bud site selection protein 20	2.2492	0	0.2543	0	0
BUD31; bud site selection protein 31	0	0.3248	0.1666	0	0.1974
butA; meso-butanediol dehydrogenase / (S,S)-butanediol dehydrogenase / diacetyl reductase [EC:1.1.1.- 1.1.1.76 1.1.1.304]	13.5685	1.8211	3.917	1.1553	2.8515
C1-hpah; 4-hydroxyphenylacetate 3-hydroxylase, reductase component [EC:1.5.1.36]	0.5559	0.8675	1.6757	1.3229	0.9736
C12ORF66; KICSTOR complex protein C12orf66	2.1916	1.9324	3.0971	4.2319	3.3757
C1QBP; complement component 1 Q subcomponent-binding protein, mitochondrial	5.0505	0	0	0	0
c3lhypd; cis-L-3-hydroxyproline dehydratase [EC:4.2.1.171]	3.8996	5.0102	6.5897	5.7234	6.8341
CA; carbonic anhydrase [EC:4.2.1.1]	3.4188	0	0.0372	0.0385	0
CAB39; calcium binding protein 39	6.4176	0	0	0.0341	0
CABP1; calcium-binding protein	5.2951	0	0.4405	0	0.5219
CACNA1C; voltage-dependent calcium channel L type alpha-1C	15.2327	0	0	0	0
CACNA1D; voltage-dependent calcium channel L type alpha-1D	32.1543	0	0	0	0.0561
CACNA1E; voltage-dependent calcium channel R type alpha-1E	0	0.2771	0	0.4413	0
CACNA1G; voltage-dependent calcium channel T type alpha-1G	27.3067	0.073	0.6691	0.2565	0.4691
CACNA1H; voltage-dependent calcium channel T type alpha-1H	19.9772	0.076	0.2543	0.1814	0
CACNA1I; voltage-dependent calcium channel T type alpha-1I	26.2531	0.0992	0.2066	0.4615	0.3157
CACNA1S; voltage-dependent calcium channel L type alpha-1S	5.5254	0.1903	0.0976	0	0.1156
CACNA2D1; voltage-dependent calcium channel alpha-2/delta-1	0	0.3768	0.2577	0	0.1526
CACNA2D4; voltage-dependent calcium channel alpha-2/delta-4	0	0	0.2647	0.137	0.1568
CACNB2; voltage-dependent calcium channel beta-2	4.7949	0	0	0	0
cadC; ArsR family transcriptional regulator, lead/cadmium/zinc/bismuth-responsive transcriptional repressor	7.286	0.695	6.6692	1.0825	7.3383
CADM1; cell adhesion molecule 1	0.4748	0	0	0	0
CADPS; calcium-dependent secretion activator	0	0.2812	0.1442	0	0.6133
CAF16; CCR4-NOT complex subunit CAF16	6.2679	0	0	0	0
cah; carbonic anhydrase [EC:4.2.1.1]	11.0266	5.6832	1.996	2.9082	1.1909
caiC; carnitine-CoA ligase [EC:6.2.1.48]	0.5084	1.4377	2.8704	0.8827	1.5861
caiD; crotonobetainyl-CoA hydratase [EC:4.2.1.149]	51.1533	27.0646	36.0871	16.7189	29.3088
CALM; calmodulin	283.852	28.9583	23.4636	34.0858	29.0563
CALR; calreticulin	59.629	6.0235	6.6404	6.0394	3.4501
CALR3; calreticulin 3	0	0.3719	0.1271	1.0529	0.4519
CALS; callose synthase [EC:2.4.1.-]	67.3745	0.6409	2.0207	1.6854	2.2628
CAMK1; calcium/calmodulin-dependent protein kinase I [EC:2.7.11.17]	27.7165	1.8687	1.9205	1.0645	2.202
CAMKK1; calcium/calmodulin-dependent protein kinase kinase 1 [EC:2.7.11.17]	8.9714	0.0334	0	0	0.0812
CAMLG; calcium signal-modulating cyclophilin ligand	0.7198	0	0.2034	1.6846	0.241
CAMSAP; calmodulin-regulated spectrin-associated protein	4.677	0.6994	1.6251	1.0003	1.7172
CAMTA; calmodulin-binding transcription activator	5.3724	0	0.1271	0.2632	0
CAND1; cullin-associated NEDD8-dissociated protein 1	22.1594	0.9182	1.1031	0.5988	1.8592
CANX; calnexin	14.2205	0	0	0	0
CAO; chlorophyllide a oxygenase [EC:1.14.13.122]	9.0813	0	0	0	0
CAP1_2; adenylyl cyclase-associated protein	12.6489	0.2441	0.3004	0	0.0593
capD; UDP-glucose 4-epimerase [EC:5.1.3.2]	5.9158	36.8324	30.2222	28.6974	30.1331
CAPN15; calpain-15 [EC:3.4.22.-]	5.0143	0	0	0	0
CAPN2; calpain-2 [EC:3.4.22.53]	0.8766	0.3623	0.3716	0	0
CAPN5; calpain-5 [EC:3.4.22.-]	0	0.3719	0.6357	0.7897	0.6025
CAPN7; calpain-7 [EC:3.4.22.-]	0	0.2837	0.291	1.3256	0.4827
CAPN8; calpain-8 [EC:3.4.22.-]	0	0.124	0.1271	0	0.4519
CAPZB; capping protein (actin filament) muscle Z-line, beta	3.1204	0.2991	0.6902	0.1985	0.318
carA; carbamoyl-phosphate synthase small subunit [EC:6.3.5.5]	260.194	415.082	261.651	376.124	279.26
carB; carbamoyl-phosphate synthase large subunit [EC:6.3.5.5]	383.156	731.154	462.421	643.882	464.155
carD; CarD family transcriptional regulator	47.9827	36.4031	31.1497	39.8922	51.9848
CARKD; ATP-dependent NAD(P)H-hydrate dehydratase [EC:4.2.1.93]	9.0687	0	0	0	0
CARM1; type I protein arginine methyltransferase [EC:2.1.1.319]	12.9875	0	0.1017	0	0
CARNMT1; carnosine N-methyltransferase [EC:2.1.1.22]	3.827	0	0	0	0
CARP; leucyl aminopeptidase [EC:3.4.11.1]	234.708	384.66	352.828	336.952	313.578
CARS; cysteinyl-tRNA synthetase [EC:6.1.1.16]	191.095	228.197	199.873	210.36	198.917
cas1; CRISP-associated protein Cas1	0	3.104	3.0471	1.8536	2.9569
CAS1; cycloartenol synthase [EC:5.4.99.8]	4.9344	0.3278	0.6102	0.1418	0.3393
cas2; CRISPR-associated protein Cas2	0	5.8695	6.3344	2.6805	5.7405
casC; CRISPR system Cascade subunit CasC	0.5821	1.8268	0.9698	1.816	0.7349
casD; CRISPR system Cascade subunit CasD	0	0	0	0.4055	0
CASD1; N-acetylneuraminate 9-O-acetyltransferase [EC:2.3.1.45]	0	0.1597	0.3276	0	0.7761
CASKIN; CASK-interacting protein	6.3743	0.666	0.4534	0.7202	0.7204
catA; catechol 1,2-dioxygenase [EC:1.13.11.1]	0.7066	2.4959	7.0411	2.9735	8.56
catA; chloramphenicol O-acetyltransferase type A [EC:2.3.1.28]	3.6124	3.7452	4.9762	2.7697	2.4728
catB; chloramphenicol O-acetyltransferase type B [EC:2.3.1.28]	0	4.2522	1.7607	9.0178	1.0215
catB; muconate cycloisomerase [EC:5.5.1.1]	0	0.2546	0.2612	0	1.7901
catE; catechol 2,3-dioxygenase [EC:1.13.11.2]	1.3038	0.5988	0.3685	1.1572	0.8041
cbbR; LysR family transcriptional regulator, low CO2-responsive transcriptional regulator	2.1397	6.7524	10.789	6.6238	10.656
cbiB; adenosylcobinamide-phosphate synthase [EC:6.3.1.10]	29.5842	14.2688	13.9126	11.17	18.6086
cbiD; cobalt-precorrin-5B (C1)-methyltransferase [EC:2.1.1.195]	31.2026	7.644	8.8856	7.5802	10.1016
cbiG; cobalt-precorrin 5A hydrolase [EC:3.7.1.12]	1.4012	0.3861	0.6336	0.164	0.9384
cbiGH-cobJ; cobalt-precorrin 5A hydrolase / precorrin-3B C17-methyltransferase [EC:3.7.1.12 2.1.1.131]	40.9851	7.3956	7.2331	4.6883	8.2683
cbiL; nickel transport protein	0	0.4382	0.2247	0.1551	0.1775
cbiN; cobalt/nickel transport protein	0	0.8564	0	0.496	0.1892
cbiX; sirohydrochlorin cobaltochelatase [EC:4.99.1.3]	96.1792	36.2231	37.3255	32.2974	40.9639
CBP3; cytochrome b pre-mRNA-processing protein 3	3.9079	0.5053	1.5742	1.7672	1.22
cbpA; curved DNA-binding protein	6.1561	42.3475	55.3934	38.5677	43.6059
cbpM; chaperone modulatory protein CbpM	0	0.6611	0.7629	1.5794	0.9038
CBR1; carbonyl reductase 1 [EC:1.1.1.184 1.1.1.189 1.1.1.197]	3.4886	0	0	0	0
CBS domain-containing protein	2.4099	132.449	113.309	153.734	92.9529
CBS; cystathionine beta-synthase [EC:4.2.1.22]	134.089	52.1908	50.769	66.1308	50.6873
CBX1; chromobox protein 1	2.3742	0.1308	0	0	0
cca; tRNA nucleotidyltransferase (CCA-adding enzyme) [EC:2.7.7.72 3.1.3.- 3.1.4.-]	43.8938	49.5832	50.2615	43.5743	49.7746
CCBL; kynurenine---oxoglutarate transaminase / cysteine-S-conjugate beta-lyase / glutamine---phenylpyruvate transaminase [EC:2.6.1.7 4.4.1.13 2.6.1.64]	5.2811	0	0	0.0813	0
CCD1; carotenoid 9,10(9',10')-cleavage dioxygenase 1 [EC:1.13.11.-]	0	0.4218	0.7211	0	0
ccdA; antitoxin CcdA	0	0.5744	0.1178	0.4879	0.698
ccdA; cytochrome c-type biogenesis protein	48.5725	27.776	41.4634	30.0464	58.0653
ccdB; toxin CcdB	0	1.1643	0.3257	0.8991	0.2573
CCDC102A; coiled-coil domain-containing protein 102A	3.927	0.5092	0.8488	0.5407	0.9282
CCDC12; coiled-coil domain-containing protein 12	11.007	0	0	0	0
CCDC55; coiled-coil domain-containing protein 55	6.7477	0	0	0	0
CCDC6; coiled-coil domain-containing protein 6	6.2857	0	0.0867	0	0
CCDC77; coiled-coil domain-containing protein 77	9.7681	0	0	0	0
CCH1; voltage-dependent calcium channel	0.6884	0.2845	0.0649	0.4028	0.1537
cckA; two-component system, cell cycle sensor histidine kinase and response regulator CckA [EC:2.7.13.3]	7.327	5.1255	5.2369	7.4515	4.9836
ccmA; heme exporter protein A [EC:7.6.2.5]	57.0684	78.8436	83.9062	88.508	101.137
ccmB; heme exporter protein B	52.2662	46.1409	49.4376	49.9027	65.2965
ccmC; heme exporter protein C	78.2329	93.3219	90.7228	85.1419	123.469
ccmD; heme exporter protein D	13.4727	50.1247	44.7049	40.5083	51.7019
ccmE; cytochrome c-type biogenesis protein CcmE	64.8451	118.615	118.165	112.539	138.144
ccmF; cytochrome c-type biogenesis protein CcmF	80.7258	157.632	190.782	150.812	206.521
ccmG; cytochrome c biogenesis protein CcmG, thiol:disulfide interchange protein DsbE	46.737	70.5789	77.7451	70.2874	87.4661
ccmH; cytochrome c-type biogenesis protein CcmH	96.1323	113.989	114.481	93.3055	138.243
CCNA; cyclin-A	8.3398	0.6608	0.9577	0.5248	0.5107
CCNE; G1/S-specific cyclin-E1	0.5605	0.0772	0.2376	0.082	0.2815
CCNT; cyclin T	2.442	0	0.138	0.1429	0.0818
ccoN; cytochrome c oxidase cbb3-type subunit I [EC:1.9.3.1]	13.0305	597.385	342.403	698.701	317.852
ccoNO; cytochrome c oxidase cbb3-type subunit I/II [EC:1.9.3.1]	0	0.1327	0.5444	0	0.645
ccoO; cytochrome c oxidase cbb3-type subunit II	8.1583	263.592	218.416	261.57	191.046
ccoP; cytochrome c oxidase cbb3-type subunit III	13.9401	333.036	248.937	321.035	241.025
ccoQ; cytochrome c oxidase cbb3-type subunit IV	0.5998	83.8604	91.8254	76.3802	84.2904
ccr; crotonyl-CoA carboxylase/reductase [EC:1.3.1.85]	23.4444	28.8312	17.8807	36.2038	19.9293
ccrA; crotonyl-CoA reductase [EC:1.3.1.86]	0.6977	0	0.1972	0	0
CCRK; cell cycle related kinase [EC:2.7.11.22]	11.3961	0	0	0	0
ccrM; modification methylase [EC:2.1.1.72]	40.4504	17.1875	39.6563	22.4805	54.4859
CCRN4L; nocturnin [EC:3.1.13.4]	6.7582	0	0	0.6252	0
CCT1; T-complex protein 1 subunit alpha	36.663	0.8655	0.1613	0.3971	0.1988
CCT2; T-complex protein 1 subunit beta	26.6158	0.6928	2.3292	0.2467	0.35
CCT3; T-complex protein 1 subunit gamma	14.2287	0.5062	0.6164	0.3126	0.0624
CCT4; T-complex protein 1 subunit delta	35.7771	0.3264	0.6221	0.2824	0.2003
CCT5; T-complex protein 1 subunit epsilon	30.0483	0.662	1.1966	0.9781	0.1923
CCT6; T-complex protein 1 subunit zeta	35.9245	6.9397	5.4792	3.3179	3.8716
CCT7; T-complex protein 1 subunit eta	18.9602	0.4529	0.5152	0.7346	0.3777
CCT8; T-complex protein 1 subunit theta	34.6479	0.3228	1.9091	0.6579	0.2679
cd; cyclomaltodextrinase / maltogenic alpha-amylase / neopullulanase [EC:3.2.1.54 3.2.1.133 3.2.1.135]	14.9623	0	0	0	0.1004
CD109; CD109 antigen	31.503	0.3428	1.0688	0.2659	0.4729
CDC14; cell division cycle 14 [EC:3.1.3.16 3.1.3.48]	4.0486	0.8299	0.6296	1.2742	1.5536
CDC20; cell division cycle 20, cofactor of APC complex	17.1836	0.2583	0	0	0.154
CDC2L; cell division cycle 2-like [EC:2.7.11.22]	13.7888	0	0	0.3449	0
CDC37; cell division cycle protein 37	10.8146	0.2086	0.5577	0.4108	0.4782
CDC40; pre-mRNA-processing factor 17	13.2024	0	0	0	0
CDC42; cell division control protein 42	3.5719	0	0.1442	0	0
CDC42BP; serine/threonine-protein kinase MRCK [EC:2.7.11.1]	12.237	1.7598	0.2607	2.7919	0.2146
CDC45; cell division control protein 45	5.62	0	0	0	0
CDC5L; pre-mRNA-splicing factor CDC5/CEF1	10.5194	0.281	1.2274	0.4434	0.7635
CDC6; cell division control protein 6	8.0106	0	0	0	0
CDCA7; cell division cycle-associated protein 7	6.2407	0	0	0	0
cdd; cytidine deaminase [EC:3.5.4.5]	69.6853	37.7034	30.9842	24.3822	35.2938
CDH1; cell division cycle 20-like protein 1, cofactor of APC complex	10.1823	0	0	0	0
CDH13; cadherin 13, H-cadherin	9.858	0	0	0	0
CDHR3; cadherin-related family member 3	0.888	0	0	0	0
CDK; cyclin-dependent kinase [EC:2.7.11.22]	12.1924	0.2798	0.0638	0.2641	0
CDK12_13; cyclin-dependent kinase 12/13 [EC:2.7.11.22 2.7.11.23]	21.1415	4.6004	12.2956	3.1794	12.7802
CDK14; cyclin-dependent kinase 14 [EC:2.7.11.22]	0	0	0	0.1493	0
CDK15; cyclin-dependent kinase 15 [EC:2.7.11.22]	0	0	0.547	0	0
CDK2; cyclin-dependent kinase 2 [EC:2.7.11.22]	14.7748	0.129	0.5295	0	0.3136
CDK3; cyclin-dependent kinase 3 [EC:2.7.11.22]	7.6354	0	0	0.2392	0.0763
CDK7; cyclin-dependent kinase 7 [EC:2.7.11.22 2.7.11.23]	7.3489	0	0	0	0
CDK8_11; cyclin-dependent kinase 8/11 [EC:2.7.11.22 2.7.11.23]	0	0.2617	0	0	0.318
CDKAL1; threonylcarbamoyladenosine tRNA methylthiotransferase CDKAL1 [EC:2.8.4.5]	13.9182	0	0	0	0
CDKL; cyclin-dependent kinase-like [EC:2.7.11.22]	6.9488	0	0	0	0
CDO1; cysteine dioxygenase [EC:1.13.11.20]	3.2275	3.2469	3.5028	4.8611	3.2588
CDON; cell adhesion molecule-related/down-regulated by oncogenes	0.9497	0.2617	0	0	0
CDY; chromodomain protein Y [EC:2.3.1.48]	3.868	0	0	0	0.1803
CEBPG; CCAAT/enhancer binding protein (C/EBP), gamma	0.3137	0.9507	0.5319	0.0918	0.2101
CECR1; adenosine deaminase CECR1 [EC:3.5.4.4]	4.7427	4.3979	2.5488	2.9629	3.6059
CELA1; pancreatic elastase I [EC:3.4.21.36]	0	0.1223	0	0.9093	0.446
CELSR1; cadherin EGF LAG seven-pass G-type receptor 1	4.1208	0.5101	0.6359	0	0.2652
CELSR2; cadherin EGF LAG seven-pass G-type receptor 2	0	0	0.3117	0.3227	0
CELSR3; cadherin EGF LAG seven-pass G-type receptor 3	0.7951	0	0.6741	0	1.8637
CEMIP; cell migration-inducing and hyaluronan-binding protein [EC:3.2.1.35]	7.6629	0	0	0	0
CENPE; centromeric protein E	18.6871	0.4903	0.8072	0.2843	0.8113
CENPJ; centromere protein J	14.0929	0.1438	0	0	0
CEP104; centrosomal protein CEP104	6.5245	0	0	0	0
CEP135; centrosomal protein CEP135	0	0	0	0.2858	0.1635
CEP290; centrosomal protein CEP290	8.6004	0.0736	0.302	0	0.0894
CEP350; centrosomal protein CEP350	0	0	0	0.3705	0
CEP41; centrosomal protein CEP41	0.6302	0.3039	0.0891	0	0
CEP97; centrosomal protein CEP97	0	0.2157	0.295	0	0.3496
CEPT1; choline/ethanolamine phosphotransferase [EC:2.7.8.1 2.7.8.2]	0.518	0	0	0	0
CER1; aldehyde decarbonylase [EC:4.1.99.5]	7.1685	0	0	0	0.0923
CERS; ceramide synthetase [EC:2.3.1.24]	3.098	0.5503	1.4169	1.2151	0.8221
CETN1; centrin-1	229.793	3.0228	3.3823	2.594	1.6705
CETN3; centrin-3	11.8463	0.3944	0.4763	0.1409	0.645
cfa; cyclopropane-fatty-acyl-phospholipid synthase [EC:2.1.1.79]	92.3181	98.7569	132.827	160.114	159.188
CFL; cofilin	13.9461	0.6166	1.0876	0.6012	0.4064
CFTR; cystic fibrosis transmembrane conductance regulator [EC:5.6.1.6]	0	1.9774	3.1157	1.7543	4.1885
CGI121; EKC/KEOPS complex subunit CGI121/TPRKB	11.0778	0	0	0	0
chaA; Ca2+:H+ antiporter	1.2533	0.4779	0.4008	0.602	0.318
CHAC; glutathione-specific gamma-glutamylcyclotransferase [EC:4.3.2.7]	28.8724	11.9767	15.3816	7.8239	14.6225
CHAF1A; chromatin assembly factor 1 subunit A	21.6785	0.2101	0.4741	0.2231	0.3405
CHAF1B; chromatin assembly factor 1 subunit B	4.2035	1.6624	0.1137	0	0
chbG; chitin disaccharide deacetylase [EC:3.5.1.105]	20.5736	2.2296	4.4484	2.6416	3.8213
CHD1; chromodomain-helicase-DNA-binding protein 1 [EC:3.6.4.12]	12.1648	0.2367	0	0	0
CHD4; chromodomain-helicase-DNA-binding protein 4 [EC:3.6.4.12]	15.2307	0	0.0837	0	0
CHD5; chromodomain-helicase-DNA-binding protein 5 [EC:3.6.4.12]	1.8993	0.5234	0.5368	0.4168	1.113
CHD6; chromodomain-helicase-DNA-binding protein 6 [EC:3.6.4.12]	3.4188	0.1365	0.7002	0.8698	0.3318
CHD8; chromodomain helicase DNA binding protein 8 [EC:3.6.4.12]	6.9191	0	0	0	0
CHD9; chromodomain-helicase-DNA-binding protein 9 [EC:3.6.4.12]	0	0.4652	0.4772	0	0.424
cheA; two-component system, chemotaxis family, sensor kinase CheA [EC:2.7.13.3]	8.0902	242.996	179.653	184.093	143.352
cheB; two-component system, chemotaxis family, protein-glutamate methylesterase/glutaminase [EC:3.1.1.61 3.5.1.44]	3.6331	40.1099	32.3978	34.0705	30.6404
cheBR; two-component system, chemotaxis family, CheB/CheR fusion protein [EC:2.1.1.80 3.1.1.61]	3.768	60.5662	106.487	55.2678	93.278
cheD; chemotaxis protein CheD [EC:3.5.1.44]	2.5681	3.8736	1.6536	3.6114	0.8418
CHEK2; serine/threonine-protein kinase CHEK2 [EC:2.7.11.1]	9.7681	0	0	0	0
cheR; chemotaxis protein methyltransferase CheR [EC:2.1.1.80]	2.3825	31.87	33.3102	33.0877	30.1151
cheV; two-component system, chemotaxis family, chemotaxis protein CheV	0.1132	139.015	126.071	96.7584	99.9532
cheW; purine-binding chemotaxis protein CheW	6.4554	156.274	128.112	114.267	102.986
cheX; chemotaxis protein CheX	2.0032	44.6106	48.8076	30.8139	37.949
cheY; two-component system, chemotaxis family, chemotaxis protein CheY	9.9368	157.56	125.611	137.306	111.995
cheZ; chemotaxis protein CheZ	0.6989	76.1366	55.923	53.4209	51.9857
CHFR; E3 ubiquitin-protein ligase CHFR [EC:2.3.2.27]	2.849	0	0	0	0
CHIB; basic endochitinase B [EC:3.2.1.14]	1.5335	0.4226	0.204	0.6862	0
CHK; choline/ethanolamine kinase [EC:2.7.1.32 2.7.1.82]	1.1789	0.1624	0	0	0
chlB; light-independent protochlorophyllide reductase subunit B [EC:1.3.7.7]	32.8458	7.5972	12.3974	13.4467	10.17
chlD; magnesium chelatase subunit D [EC:6.6.1.1]	40.105	3.1383	3.1938	3.9525	3.9905
chlG; chlorophyll/bacteriochlorophyll a synthase [EC:2.5.1.62 2.5.1.133]	29.4028	8.188	13.6113	10.2172	13.3999
chlH; magnesium chelatase subunit H [EC:6.6.1.1]	122.965	11.8352	18.0103	13.2791	16.657
chlI; magnesium chelatase subunit I [EC:6.6.1.1]	335.455	40.2444	50.3042	51.6746	44.0769
chlL; light-independent protochlorophyllide reductase subunit L [EC:1.3.7.7]	38.1387	18.2846	29.1739	34.5651	27.5849
chlN; light-independent protochlorophyllide reductase subunit N [EC:1.3.7.7]	49.0273	9.9636	15.7614	21.3302	22.4848
chlP; geranylgeranyl diphosphate/geranylgeranyl-bacteriochlorophyllide a reductase [EC:1.3.1.83 1.3.1.111]	48.4209	11.2686	14.9424	14.5985	14.1328
CHM; Rab proteins geranylgeranyltransferase component A	0.6666	0.3149	0.2153	0.195	0.1276
CHMP1; charged multivesicular body protein 1	16.7392	0.3415	0.171	0.1031	0
CHMP2A; charged multivesicular body protein 2A	10.138	0.1438	0.3385	0.274	0.2442
CHMP2B; charged multivesicular body protein 2B	0.9497	0.6198	0.5086	0.2632	0.1506
CHMP4; charged multivesicular body protein 4	8.721	0.2298	0.3928	0.137	0.8083
CHMP5; charged multivesicular body protein 5	13.806	0.518	0.8908	0.4044	0.52
CHO1; CDP-diacylglycerol---serine O-phosphatidyltransferase [EC:2.7.8.8]	60.7962	65.9988	58.8755	81.6356	74.2532
choD; cholesterol oxidase [EC:1.1.3.6]	3.155	1.0091	0.9609	0.4519	0.1758
CHORDC1; cysteine and histidine-rich domain-containing protein 1	1.9648	0.5414	3.6652	1.3797	2.1054
chpT; histidine phosphotransferase ChpT	3.8998	5.1209	4.3715	6.1091	5.8433
chqB; hydroxyquinol 1,2-dioxygenase [EC:1.13.11.37]	9.8252	5.5297	8.2773	4.9821	13.2704
chrA; chromate transporter	40.3478	21.3439	18.5006	22.0638	20.4355
CHRNA10; nicotinic acetylcholine receptor alpha-10	0.5698	0	0	0	0
CHRNA7; nicotinic acetylcholine receptor alpha-7	3.0072	0.3768	0.5153	0.5335	0.6106
CHRNA9; nicotinic acetylcholine receptor alpha-9	7.664	0	0.14	0	0.1659
chrR; chromate reductase, NAD(P)H dehydrogenase (quinone)	0.9362	2.1017	3.1355	1.2753	4.5006
chrR; putative transcriptional regulator	121.603	156.133	233.301	202.456	280.725
CHS1; chitin synthase [EC:2.4.1.16]	11.1335	0.7985	1.4502	0.6078	0.9207
chvG; two-component system, OmpR family, sensor histidine kinase ChvG [EC:2.7.13.3]	31.0587	24.9549	29.6563	21.4713	34.6923
chvI; two-component system, OmpR family, response regulator ChvI	50.706	39.7299	57.8792	42.2561	71.0348
CIAPIN1; anamorsin	5.672	0	0	0	0
cidA; holin-like protein	0.9146	24.4135	22.038	20.2253	24.0884
cimA; (R)-citramalate synthase [EC:2.3.1.182]	22.6295	8.7076	7.5853	8.4743	9.5077
citE; citrate lyase subunit beta / citryl-CoA lyase [EC:4.1.3.34]	35.8318	248.748	44.0726	193.292	22.2172
citF; citrate lyase subunit alpha / citrate CoA-transferase [EC:2.8.3.10]	0.6977	0	0	0	0
citG; triphosphoribosyl-dephospho-CoA synthase [EC:2.4.2.52]	0.7274	0	0.1324	0	0.9409
CLASP1_2; CLIP-associating protein 1/2	2.5514	0	0	0	0
CLCN3_4_5; chloride channel 3/4/5	0.924	0.1273	0.2612	0.2703	0.3094
CLCN7; chloride channel 7	20.3651	0.1365	0	0	0
CLEC16A; protein CLEC16A	21.8375	0.1008	0.1033	0	0
CLEC3B; C-type lectin domain family 3 member B	0	0.2317	0	0.082	0.2815
CLIP1; CAP-Gly domain-containing linker protein 1	2.9096	0	0	0	0.2436
CLIP2; CAP-Gly domain-containing linker protein 2	2.4336	9.7404	7.0184	7.5909	15.4459
CLK2_3; dual specificity protein kinase CLK2/3 [EC:2.7.12.1]	0.4748	0.512	0.3734	0	0.7812
CLNS1A; chloride channel, nucleotide-sensitive, 1A	2.2492	0	0	0	0
CLOCK; circadian locomoter output cycles kaput protein [EC:2.3.1.48]	5.758	0	0	0	0
CLP1; polyribonucleotide 5'-hydroxyl-kinase [EC:2.7.1.78]	1.1028	3.7986	4.6755	0.968	3.8775
clpA; ATP-dependent Clp protease ATP-binding subunit ClpA	335.942	700.331	970.079	677.536	910.192
clpB; ATP-dependent Clp protease ATP-binding subunit ClpB	411.294	1792.04	1465.75	743.802	1133.27
clpC; ATP-dependent Clp protease ATP-binding subunit ClpC	638.444	235.388	264.636	265.738	223.393
clpP; ATP-dependent Clp protease, protease subunit [EC:3.4.21.92]	640.161	538.686	549.383	527.075	576.277
clpS; ATP-dependent Clp protease adaptor protein ClpS	162.838	256.424	294.393	261.488	308.272
clpX; ATP-dependent Clp protease ATP-binding subunit ClpX	403.175	782.74	819.136	619.633	845.436
clsA_B; cardiolipin synthase A/B [EC:2.7.8.-]	5.9157	14.9107	20.9226	12.2111	25.9316
clsC; cardiolipin synthase C [EC:2.7.8.-]	0	8.9825	10.4224	13.5514	9.9057
CLSTN3; calsyntenin 3	0.3599	0.1983	0	0.1053	0
CLTB; clathrin light chain B	6.5284	0.3787	0.2913	0.3518	0.2301
CLTC; clathrin heavy chain	101.47	1.7757	2.0864	1.1678	1.5958
CLUAP1; clusterin-associated protein 1	11.5356	0.0906	0	0.2842	0.2202
CMAH; CMP-N-acetylneuraminate monooxygenase [EC:1.14.18.2]	0	0.3148	0.2537	0.3581	1.1748
CMAS; N-acylneuraminate/3-deoxy-D-glycero-D-galacto-nononate cytidylyltransferase [EC:2.7.7.43 2.7.7.92]	0	0.3768	0.2319	0.8802	0.0916
CMC2; COX assembly mitochondrial protein 2	5.2026	0	0.105	0	0.1244
cmk; CMP/dCMP kinase [EC:2.7.4.25]	151.815	192.268	154.542	222.044	194.074
CML; calcium-binding protein CML	1.8871	0.3193	0	0	0
CMO; choline monooxygenase [EC:1.14.15.7]	90.9286	24.5391	36.2622	21.9652	36.4721
cmoA; tRNA (cmo5U34)-methyltransferase [EC:2.1.1.-]	20.394	82.7076	66.1064	74.1227	76.4499
cmoB; tRNA (mo5U34)-methyltransferase [EC:2.1.1.-]	22.4157	62.5709	54.8544	68.7903	59.9904
CMPK1; UMP-CMP kinase [EC:2.7.4.14]	17.5248	1.8913	10.4606	0.8044	2.9377
CMTR1; cap1 methyltransferase [EC:2.1.1.57]	0	1.4987	0.6588	0.682	1.5611
CNBP; cellular nucleic acid-binding protein	12.7212	0	0	0	0
CNNM; metal transporter CNNM	9.288	0.6465	1.7177	1.0823	1.6027
CNOT1; CCR4-NOT transcription complex subunit 1	51.3978	1.7617	2.1533	1.9858	1.204
CNOT2; CCR4-NOT transcription complex subunit 2	6.0332	0	0	0	0
CNOT3; CCR4-NOT transcription complex subunit 3	2.4596	0.2771	0.1421	0	0.3367
CNOT4; CCR4-NOT transcription complex subunit 4 [EC:2.3.2.27]	11.3652	0	0	0.1625	0.0927
CNOT6; CCR4-NOT transcription complex subunit 6 [EC:3.1.13.4]	13.5801	0.2617	0.2684	0.4168	0.159
CNOT7_8; CCR4-NOT transcription complex subunit 7/8	10.9651	1.2501	1.5935	1.2194	0.9533
cntA; carnitine monooxygenase subunit [EC:1.14.13.239]	18.983	3.2981	4.4597	2.9546	4.7171
COA6; cytochrome c oxidase assembly factor 6	4.5788	0	0	0	0
coaA; type I pantothenate kinase [EC:2.7.1.33]	6.3057	0.3054	0.5317	0.7026	0.6299
coaBC; phosphopantothenoylcysteine decarboxylase / phosphopantothenate---cysteine ligase [EC:4.1.1.36 6.3.2.5]	143.414	222.989	257.17	167.775	264.495
coaE; dephospho-CoA kinase [EC:2.7.1.24]	49.1497	86.9917	86.2768	73.0153	89.1965
COASY; phosphopantetheine adenylyltransferase / dephospho-CoA kinase [EC:2.7.7.3 2.7.1.24]	6.4377	1.422	2.1511	0.3449	1.7881
coaW; type II pantothenate kinase [EC:2.7.1.33]	20.9537	2.4104	4.2301	1.3503	4.1343
coaX; type III pantothenate kinase [EC:2.7.1.33]	65.143	109.51	105.209	82.0482	108.134
cobA-hemD; uroporphyrinogen III methyltransferase / synthase [EC:2.1.1.107 4.2.1.75]	7.484	0	0	0	0
cobA; cob(I)alamin adenosyltransferase [EC:2.5.1.17]	61.1367	97.8551	108.058	76.7507	101.628
cobA; uroporphyrin-III C-methyltransferase [EC:2.1.1.107]	61.2524	19.0182	13.1709	16.2221	15.027
cobB-cbiA; cobyrinic acid a,c-diamide synthase [EC:6.3.5.9 6.3.5.11]	29.7388	11.4469	8.4258	13.541	8.3789
cobC; alpha-ribazole phosphatase [EC:3.1.3.73]	6.3492	1.8019	1.7103	1.5339	2.3142
cobC1; cobalamin biosynthetic protein CobC	29.1114	12.5617	15.6593	9.3886	21.799
cobF; precorrin-6A synthase [EC:2.1.1.152]	0.6921	2.3204	1.1661	1.4024	2.8931
cobG; precorrin-3B synthase [EC:1.14.13.83]	3.0066	2.0109	1.63	0.8904	1.1899
cobH-cbiC; precorrin-8X/cobalt-precorrin-8 methylmutase [EC:5.4.99.61 5.4.99.60]	41.549	15.5439	11.9856	9.2524	15.3737
cobI-cbiL; precorrin-2/cobalt-factor-2 C20-methyltransferase [EC:2.1.1.130 2.1.1.151]	52.4	14.3132	8.3357	9.1046	14.9992
cobK-cbiJ; precorrin-6A/cobalt-precorrin-6A reductase [EC:1.3.1.54 1.3.1.106]	21.5147	7.8847	9.8717	5.4379	10.5484
cobL; precorrin-6Y C5,15-methyltransferase (decarboxylating) [EC:2.1.1.132]	61.6325	12.879	13.3313	7.0584	10.8808
cobM; precorrin-4/cobalt-precorrin-4 C11-methyltransferase [EC:2.1.1.133 2.1.1.271]	46.0712	14.038	13.7817	7.9566	12.4876
cobN; cobaltochelatase CobN [EC:6.6.1.2]	51.4702	17.0114	16.3612	11.9637	18.5403
cobP; adenosylcobinamide kinase / adenosylcobinamide-phosphate guanylyltransferase [EC:2.7.1.156 2.7.7.62]	38.4255	23.1405	24.1973	21.7488	28.71
cobQ; adenosylcobyric acid synthase [EC:6.3.5.10]	28.2992	32.1657	33.3833	30.1327	37.5228
cobS; cobaltochelatase CobS [EC:6.6.1.2]	181.209	112.711	127.697	98.6255	142.166
cobT; cobaltochelatase CobT [EC:6.6.1.2]	104.158	51.4278	56.3323	35.4752	67.1322
cobW; cobalamin biosynthesis protein CobW	70.9216	25.7934	22.4419	23.6307	22.9744
cobZ; tricarballylate dehydrogenase	7.8773	6.2839	1.6854	9.9445	5.8282
codA; cytosine/creatinine deaminase [EC:3.5.4.1 3.5.4.21]	34.9172	9.6319	29.5355	9.097	28.3548
codB; cytosine permease	1.074	0.4142	0.5414	0.6177	0.8231
cofC; 2-phospho-L-lactate guanylyltransferase [EC:2.7.7.68]	8.854	1.2352	2.0101	0.8332	1.5586
cofD; LPPG:FO 2-phospho-L-lactate transferase [EC:2.7.8.28]	9.6437	3.5198	3.6535	1.7539	3.5474
cofE; coenzyme F420-0:L-glutamate ligase / coenzyme F420-1:gamma-L-glutamate ligase [EC:6.3.2.31 6.3.2.34]	16.2146	7.4663	7.3013	5.0311	7.9755
COG1; conserved oligomeric Golgi complex subunit 1	4.0064	0	0	0	0
COG2; conserved oligomeric Golgi complex subunit 2	12.1085	0	0	0	0
COG3; conserved oligomeric Golgi complex subunit 3	12.2987	0.9721	1.0167	0.7778	0.6845
COG5; conserved oligomeric Golgi complex subunit 5	10.5893	0	0	0.8958	0
COG6; conserved oligomeric Golgi complex subunit 6	12.3214	0	0	0	0
COG8; conserved oligomeric Golgi complex subunit 8	6.6633	0	0	0	0
COL28A; collagen type XXVIII alpha	0.924	1.1457	1.8281	4.5958	2.3205
COL2A; collagen, type II, alpha	2.2046	0.757	0.1342	0.6252	0.7155
COL4A; collagen, type IV, alpha	8.052	1.5423	1.753	3.8948	2.4821
COL5AS; collagen, type V/XI/XXIV/XXVII, alpha	18.6615	4.8122	3.7329	3.4563	2.5653
COL6A; collagen, type VI, alpha	1.9445	2.1741	2.0184	3.1478	1.6612
COL7A; collagen, type VII, alpha	0.7326	0.7402	0.6212	2.9293	1.8807
colA; microbial collagenase [EC:3.4.24.3]	0	1.1474	1.0298	1.6705	0.8403
comA; phosphosulfolactate synthase [EC:4.4.1.19]	10.5407	6.0994	4.3685	6.5661	3.0084
comB; 2-phosphosulfolactate phosphatase [EC:3.1.3.71]	0.3757	4.3186	2.8368	4.6166	1.3838
comC; (2R)-3-sulfolactate dehydrogenase (NADP+) [EC:1.1.1.338]	67.4272	28.6364	23.508	22.5719	24.4927
comD; sulfopyruvate decarboxylase subunit alpha [EC:4.1.1.79]	58.7844	15.4035	17.0706	12.295	21.1293
comE; sulfopyruvate decarboxylase subunit beta [EC:4.1.1.79]	53.602	17.9123	27.3808	14.6159	26.6375
comEA; competence protein ComEA	5.7261	35.0718	31.3712	45.3399	33.9636
comEB; dCMP deaminase [EC:3.5.4.12]	52.5438	33.8916	25.4148	54.2886	25.9589
comEC; competence protein ComEC	23.6293	39.9084	44.1488	30.524	49.9032
comM; magnesium chelatase family protein	54.0391	48.8425	62.2556	35.0597	63.1617
comR; TetR/AcrR family transcriptional regulator, copper-responsive repressor	6.5682	4.7334	4.5696	6.5041	6.1469
COMT; catechol O-methyltransferase [EC:2.1.1.6]	11.0667	0	0	0	0
COPA; coatomer subunit alpha	58.353	0.4644	1.3121	0.8661	0.6053
copA; P-type Cu+ transporter [EC:7.2.2.8]	92.5014	88.6883	151.995	88.1737	150.789
copB; P-type Cu2+ transporter [EC:7.2.2.9]	23.6035	56.2401	58.8845	41.5479	67.9903
COPB1; coatomer subunit beta	37.428	0.5522	0.2358	0.7854	0.5384
COPB2; coatomer subunit beta'	20.3438	1.2072	2.4411	1.6338	1.4795
copC; copper resistance protein C	25.5773	35.3596	63.1189	45.7024	71.3319
COPD; coatomer subunit delta	22.0637	0.931	0.5476	0.9546	0.4345
COPE; coatomer subunit epsilon	6.1962	0.1513	0.1164	0	0.092
COPG; coatomer subunit gamma	28.4925	2.7812	3.3518	2.785	3.1007
COPS2; COP9 signalosome complex subunit 2	15.0082	2.3419	3.0316	3.1294	2.6511
COPS4; COP9 signalosome complex subunit 4	21.5518	0	0	0.0752	0
COPS5; COP9 signalosome complex subunit 5 [EC:3.4.-.-]	7.6557	0.5312	1.1177	0.5851	0.4695
COPS6; COP9 signalosome complex subunit 6	8.7878	0.479	0.3276	0.5086	0.194
COPS7; COP9 signalosome complex subunit 7	1.4245	0.2355	0.161	0.2501	0.0954
COPZ; coatomer subunit zeta	10.8952	0	0	0	0.1258
COQ10; coenzyme Q-binding protein COQ10	38.945	40.8115	37.4726	42.7417	45.1215
COQ4; ubiquinone biosynthesis protein COQ4	19.9991	2.8742	4.3847	0.7862	5.4573
COQ5; 2-methoxy-6-polyprenyl-1,4-benzoquinol methylase [EC:2.1.1.201]	5.2937	0.4558	0.374	0.1291	0.2954
COQ7; 3-demethoxyubiquinol 3-hydroxylase [EC:1.14.99.60]	50.4579	26.5718	23.6354	20.8304	30.4807
COQ9; ubiquinone biosynthesis protein COQ9	65.1697	32.8057	53.4451	27.7807	57.3402
corA; magnesium transporter	6.74	19.4086	11.7915	21.0801	16.9099
corC; magnesium and cobalt transporter	65.3542	117.714	131.266	94.8109	156.25
CORO1B_1C_6; coronin-1B/1C/6	0.393	0.2166	1.9992	0.2299	0.3948
COX1; cytochrome c oxidase subunit 1 [EC:1.9.3.1]	957.934	116.187	134.357	110.49	91.9637
COX10; heme o synthase [EC:2.5.1.141]	126.446	182.953	236.129	194.581	236.689
COX11; cytochrome c oxidase assembly protein subunit 11	158.898	179.263	335.636	194.279	348.155
COX15; cytochrome c oxidase assembly protein subunit 15	138.88	141.666	234.393	120.109	231.575
COX17; cytochrome c oxidase assembly protein subunit 17	4.884	0	0	0	0
COX19; cytochrome c oxidase assembly protein subunit 19	10.1965	0	0	0	0
COX2; cytochrome c oxidase subunit 2	320.143	42.2802	41.948	42.1297	32.914
COX3; cytochrome c oxidase subunit 3	392.019	53.4889	55.6868	44.3724	34.1104
COX5A; cytochrome c oxidase subunit 5a	2.2792	0	0	0	0
COX5B; cytochrome c oxidase subunit 5b	7.5974	0.0872	0.2684	0.0926	0.212
COX6B; cytochrome c oxidase subunit 6b	6.7664	0.785	0.302	0.2084	0.6169
COX7C; cytochrome c oxidase subunit 7c	5.3419	1.472	0.6039	0.3126	0
coxA; cytochrome c oxidase subunit I [EC:1.9.3.1]	701.489	931.206	1407.29	1083.79	1314.79
coxB; cytochrome c oxidase subunit II [EC:1.9.3.1]	598.47	613.399	975.06	670.134	855.394
coxC; cytochrome c oxidase subunit III [EC:1.9.3.1]	371.492	450.861	605.628	500.925	601.353
coxL; aerobic carbon-monoxide dehydrogenase large subunit [EC:1.2.5.3]	145.284	92.6375	182.807	60.3803	151.287
coxM; aerobic carbon-monoxide dehydrogenase medium subunit [EC:1.2.5.3]	64.0507	37.7178	82.3034	26.713	82.0458
coxS; aerobic carbon-monoxide dehydrogenase small subunit [EC:1.2.5.3]	98.6971	60.8269	110.412	40.6133	87.1902
cpaA; prepilin peptidase CpaA [EC:3.4.23.43]	0.1988	4.4659	3.1395	4.764	7.2683
cpaB; pilus assembly protein CpaB	2.0498	5.004	3.4663	12.7336	5.8983
cpaC; pilus assembly protein CpaC	0.7931	11.6767	9.5169	22.2748	17.8641
cpaD; pilus assembly protein CpaD	0	0.5541	0.6821	0.4707	0.1347
cpaE; pilus assembly protein CpaE	0	1.916	3.0032	2.9222	2.6357
cpaF; pilus assembly protein CpaF [EC:7.4.2.8]	0.2843	3.0862	2.236	3.7547	1.5093
cpcA; phycocyanin alpha chain	26.2645	4.676	5.1487	5.2785	7.2661
cpcB; phycocyanin beta chain	5.1381	1.0216	1.3272	1.7647	1.7205
cpcC; phycocyanin-associated rod linker protein	1.1396	0	0.2684	0.8891	0.1908
cpcG; phycobilisome rod-core linker protein	4.0895	0.5409	1.2945	1.8186	2.1362
CPD; carboxypeptidase D [EC:3.4.17.22]	1.3149	0.5888	0.0465	0	0.1101
cpdA; 3',5'-cyclic-AMP phosphodiesterase [EC:3.1.4.53]	56.1847	53.4779	58.697	48.1955	68.3651
cpdB; 2',3'-cyclic-nucleotide 2'-phosphodiesterase / 3'-nucleotidase [EC:3.1.4.16 3.1.3.6]	1.7319	8.6984	6.5689	12.1824	6.4002
cpeA; phycoerythrin alpha chain	44.7964	4.5642	6.2604	8.2743	8.0127
cpeB; phycoerythrin beta chain	437.93	20.5705	20.1233	18.9685	15.6673
cpeC; phycoerythrin-associated linker protein	3.8357	1.7445	2.0678	2.4503	2.544
cpeD; phycoerythrin-associated linker protein	0.2532	0.3657	0.5354	0.5853	0.0848
cpg; glutamate carboxypeptidase [EC:3.4.17.11]	41.9808	45.7359	15.3729	51.9726	13.4491
cphA; cyanophycin synthetase [EC:6.3.2.29 6.3.2.30]	18.5856	14.4329	20.466	13.3605	17.9864
cphB; cyanophycinase [EC:3.4.15.6]	12.7229	4.4538	4.6114	2.9034	4.2447
CPI1; cycloeucalenol cycloisomerase [EC:5.5.1.9]	8.0129	0	0	0	0
CPK; calcium-dependent protein kinase [EC:2.7.11.1]	50.5023	2.6328	3.9078	1.7686	3.0509
CPL1_2; RNA polymerase II C-terminal domain phosphatase-like 1/2 [EC:3.1.3.16]	8.6772	0	0	0	0
CPL3_4; RNA polymerase II C-terminal domain phosphatase-like 3/4 [EC:3.1.3.16]	9.911	0	0.0257	0	0.0609
CPOX; coproporphyrinogen III oxidase [EC:1.3.3.3]	124.443	127.506	144.09	106.565	153.313
CPS1; carbamoyl-phosphate synthase (ammonia) [EC:6.3.4.16]	2.2492	0	0	0	0
CPSF1; cleavage and polyadenylation specificity factor subunit 1	16.0951	0	0.0676	0	0.1601
CPSF2; cleavage and polyadenylation specificity factor subunit 2	6.6204	0.4931	1.0345	0.6434	0.3228
CPSF3; cleavage and polyadenylation specificity factor subunit 3 [EC:3.1.27.-]	27.3888	0	0	0	0.1388
CPSF3L; integrator complex subunit 11 [EC:3.1.27.-]	3.828	0.1455	0.2238	0.2317	0.1326
CPSF4; cleavage and polyadenylation specificity factor subunit 4	2.5641	0.1884	0.0966	0.2501	0.2862
cpt; chloramphenicol 3-O phosphotransferase [EC:2.7.1.-]	0.9497	3.5763	5.1595	2.7785	3.2153
CPT1A; carnitine O-palmitoyltransferase 1, liver isoform [EC:2.3.1.21]	5.1209	0.5277	0.364	0.2294	0.1013
cptB; antitoxin CptB	41.8117	76.667	71.6199	60.3677	80.4349
cpxA; two-component system, OmpR family, sensor histidine kinase CpxA [EC:2.7.13.3]	0.4516	27.5432	29.2905	20.0783	27.6436
cpxR; two-component system, OmpR family, response regulator CpxR	36.543	89.0738	107.131	65.7669	98.3625
crcB; fluoride exporter	42.7154	81.0378	61.5782	79.5795	68.9912
creA; CreA protein	0	22.2609	20.3507	16.0717	13.6529
creB; two-component system, OmpR family, catabolic regulation response regulator CreB	3.0829	1.4461	1.33	0.9732	1.7179
CREB3; cyclic AMP-responsive element-binding protein 3	0	0	0.5368	0	0
creD; inner membrane protein	5.1159	4.675	3.3297	5.7124	2.8943
CRK; proto-oncogene C-crk	0.7274	2.8061	2.6727	3.4051	5.3586
CRLS; cardiolipin synthase (CMP-forming) [EC:2.7.8.41]	14.2836	3.515	2.2459	1.9603	2.5793
CRN; crooked neck	21.5479	0.9496	0.6752	0.5407	1.0829
CRNS1; carnosine synthase [EC:6.3.2.11]	0	0.2771	0.1421	0.1471	0
croR; 3-hydroxybutyryl-CoA dehydratase [EC:4.2.1.55]	18.1154	22.9266	15.3859	19.4561	16.7032
crp; CRP/FNR family transcriptional regulator, cyclic AMP receptor protein	27.5199	23.8892	18.5639	33.3043	34.0106
crt; enoyl-CoA hydratase [EC:4.2.1.17]	76.3635	69.671	62.4978	60.6921	68.6483
crtB; 15-cis-phytoene synthase [EC:2.5.1.32]	53.7957	21.3512	30.6232	19.657	38.2821
crtC; carotenoid 1,2-hydratase [EC:4.2.1.131]	7.9407	2.6417	3.7062	4.9994	2.8054
crtD; 1-hydroxycarotenoid 3,4-desaturase [EC:1.3.99.27]	12.4478	2.0897	2.9329	3.8202	2.6106
crtF; demethylspheroidene O-methyltransferase [EC:2.1.1.210]	11.868	1.4429	3.0798	1.4993	2.0993
crtI; phytoene desaturase [EC:1.3.99.26 1.3.99.28 1.3.99.29 1.3.99.31]	141.942	59.3163	93.6523	59.8524	92.396
crtISO; prolycopene isomerase [EC:5.2.1.13]	1.4446	0	0	0.1409	0
crtR; beta-carotene hydroxylase [EC:1.14.13.-]	5.6313	5.2146	5.7021	5.8897	6.6209
crtW; beta-carotene/zeaxanthin 4-ketolase [EC:1.14.99.63 1.14.99.64]	1.4171	0.1464	0.1502	0.7256	0.2373
crtZ; beta-carotene 3-hydroxylase [EC:1.14.15.24]	33.0117	15.968	15.5847	21.3943	16.7145
CRY; cryptochrome	14.6028	0.2617	0.4855	0.4167	0.4906
CRYB; beta-crystallin	0	0	0.5368	0.3705	0
CRYG; gamma-crystallin	1.5083	2.3736	1.582	0.9022	2.0427
CS; citrate synthase [EC:2.3.3.1]	380.275	921.069	557.006	884.194	617.244
CS26; S-sulfo-L-cysteine synthase (O-acetyl-L-serine-dependent) [EC:2.5.1.144]	1.848	0.5092	0.2612	0.2703	0
CSAD; sulfinoalanine decarboxylase [EC:4.1.1.29]	7.2915	3.2012	2.2795	2.8229	2.4486
CSE1; exportin-2 (importin alpha re-exporter)	18.1447	0.6716	0.603	0.5175	0.2228
CSG1; inositol phosphorylceramide mannosyltransferase catalytic subunit [EC:2.4.1.-]	6.1233	0	0	0	0
csgE; curli production assembly/transport component CsgE	0	0.2004	0	0.3192	0.3654
csgG; curli production assembly/transport component CsgG	3.0566	0.7299	1.1058	1.0291	1.281
csiD; glutarate hydroxylase [EC:1.14.11.-]	1.1912	9.3754	4.3785	9.7791	5.2324
csiR; GntR family transcriptional regulator, carbon starvation induced regulator	4.5272	6.5169	5.6256	4.3847	5.4104
CSL4; exosome complex component CSL4	8.7025	0	0	0	0
CSLA; beta-mannan synthase [EC:2.4.1.32]	11.5756	0	0	0	0
CSMD; CUB and sushi domain-containing protein	12.9832	3.7069	4.8178	3.0899	3.1846
csn1; CRISPR-associated endonuclease Csn1 [EC:3.1.-.-]	0	0	0.8398	1.1451	0.3225
CSNK1; casein kinase 1 [EC:2.7.11.1]	16.0106	0.2063	0.0819	0	0
CSNK1A; casein kinase 1, alpha [EC:2.7.11.1]	4.062	0	0.1913	0	0.1133
CSNK2A; casein kinase II subunit alpha [EC:2.7.11.1]	20.9889	0.5635	0.1117	0.0288	0.1323
CSNK2B; casein kinase II subunit beta	5.6588	0.6407	0.7946	0.4161	0.2703
csoR; CsoR family transcriptional regulator, copper-sensing transcriptional repressor	19.3049	15.2606	30.4385	29.9157	42.5465
cspA; cold shock protein	451.384	937.201	816.725	1075.43	917.058
CSPP1; centrosome and spindle pole-associated protein 1	1.332	0.1223	0	0.3897	0.1487
csrA; carbon storage regulator	23.0162	73.0238	72.4843	89.7627	95.5244
CSRP; cysteine and glycine-rich protein	1.6864	0.5683	0.3605	0	0.0909
CST3; cystatin-C	1.1492	0.3167	0.2707	0.1961	0.1924
cstA; carbon starvation protein	11.3162	5.3149	7.0252	5.8717	6.4784
CSTA_B; cystatin-A/B	0.8547	0.0471	0.2899	0	0
CSTF2; cleavage stimulation factor subunit 2	0.4683	0.4451	0	0.9041	0.3371
csx10; CRISPR-associated protein Csx10	0	7.1546	10.9621	3.3531	5.9408
CTBP; C-terminal binding protein	0	0.1406	0.2884	0.5804	0
CTCF; transcriptional repressor CTCF	0.4815	0.1327	0.2722	0.1409	0
CTDSP; carboxy-terminal domain RNA polymerase II polypeptide A small phosphatase [EC:3.1.3.16]	33.6052	1.0705	0.2988	0.2273	0
CTDSPL2; CTD small phosphatase-like protein 2 [EC:3.1.3.-]	30.7384	0.497	0.6628	0.2855	0.8021
CTF18; chromosome transmission fidelity protein 18	10.1507	0.2078	0	0.9561	0.5051
CTH; cystathionine gamma-lyase [EC:4.4.1.1]	6.9408	9.2349	9.3079	9.4814	9.183
CTNNA; catenin alpha	2.0111	0	0	0	0
CTNNBL1; beta-catenin-like protein 1	17.8374	0	0	0	0.3318
CTR9; RNA polymerase-associated protein CTR9	18.0778	0.4243	1.2967	0.9011	1.4955
ctrA; two-component system, cell cycle response regulator CtrA	3.6028	7.5603	7.2877	12.7793	10.4598
CTRB; chymotrypsin [EC:3.4.21.1]	2.0111	0.4156	0.1421	0.8826	0.1684
CTSA; cathepsin A (carboxypeptidase C) [EC:3.4.16.5]	2.035	0.2355	0.9892	0.2858	0.8994
CTSB; cathepsin B [EC:3.4.22.1]	33.5217	0.7003	0.814	0.5632	0.5026
CTSC; cathepsin C [EC:3.4.14.1]	9.7853	0.649	0.2301	0.3705	0.3142
CTSD; cathepsin D [EC:3.4.23.5]	17.3643	1.2216	1.9969	0.6816	0.7801
CTSE; cathepsin E [EC:3.4.23.34]	3.6714	0	0.1288	0	0
CTSF; cathepsin F [EC:3.4.22.41]	3.2356	0.4153	0.6538	0.6465	0.8513
CTSH; cathepsin H [EC:3.4.22.16]	7.8541	0.5092	0.2612	0.1352	0
CTSL; cathepsin L [EC:3.4.22.15]	4.121	0.2355	0.5468	0.8335	1.5264
CTSZ; cathepsin X [EC:3.4.18.1]	37.8213	1.4725	1.7348	0.8431	1.7566
cueR; MerR family transcriptional regulator, copper efflux regulator	24.6651	20.2914	31.3208	20.8828	28.0934
CUGBP; CUG-BP- and ETR3-like factor	13.2731	0	0	0	0.1347
CUL1; cullin 1	43.5079	1.6278	1.8476	1.6308	0.6339
CUL3; cullin 3	21.0988	0.6729	1.2463	0.5435	0.34
CUL4; cullin 4	12.0796	0	0	0	0.2436
CUL5; cullin 5	0.814	3.8131	4.9464	5.5967	9.1311
CUL9; cullin 9	0	1.1248	0.8653	0	1.1961
cupin 2 domain-containing protein	0	1.7303	1.1832	1.0207	0.4673
curA; NADPH-dependent curcumin reductase [EC:1.3.1.-]	159.6	85.1088	100.009	72.542	91.0969
cusA; Cu(I)/Ag(I) efflux system membrane protein CusA/SilA	57.3346	302.976	205.523	337.54	217.532
cusB; membrane fusion protein, Cu(I)/Ag(I) efflux system	18.0395	163.483	219.849	175.836	195.552
cusR; two-component system, OmpR family, copper resistance phosphate regulon response regulator CusR	0	6.7727	14.5406	5.2436	17.3883
cusS; two-component system, OmpR family, heavy metal sensor histidine kinase CusS [EC:2.7.13.3]	0	1.8116	3.1262	1.3578	3.8332
cutA; periplasmic divalent cation tolerance protein	0.3676	17.1047	22.5225	11.4285	18.4287
cutC; copper homeostasis protein	1.3301	1.6269	1.5277	4.3632	1.5553
cuyA; L-cysteate sulfo-lyase [EC:4.4.1.25]	23.1575	8.7535	8.0172	6.9414	8.9594
cvpA; membrane protein required for colicin V production	75.5539	163.148	107.33	165.925	139.048
CWC15; protein CWC15	3.2052	0.703	0.7211	2.0901	1.7086
CWC22; pre-mRNA-splicing factor CWC22	24.3412	0	0.138	0.0746	0
cwlK; peptidoglycan LD-endopeptidase CwlK [EC:3.4.-.-]	6.1191	10.7143	19.0822	6.8344	64.772
cyaC; cytolysin-activating lysine-acyltransferase [EC:2.3.1.-]	0.8941	1.9279	2.9054	3.3356	3.3825
cyaY; CyaY protein	4.5563	57.0755	62.4666	55.626	54.7333
CYB5; cytochrome b5	14.7721	0.1273	0	0	0.1547
cybB; cytochrome b561	16.2896	18.4175	22.0183	20.5513	24.2431
CYC; cytochrome c	254.678	342.466	324.209	313.072	361.542
CYC1; ubiquinol-cytochrome c reductase cytochrome c1 subunit	188.479	548.518	464.279	483.175	489.332
cycB; arabinogalactan oligomer / maltooligosaccharide transport system substrate-binding protein	0.4498	0.3719	0	0.2632	0
cydA; cytochrome bd ubiquinol oxidase subunit I [EC:7.1.1.7]	14.3278	72.5091	79.3406	65.1429	82.8236
cydB; cytochrome bd ubiquinol oxidase subunit II [EC:7.1.1.7]	14.8017	69.3526	82.3111	62.3131	78.8006
cydC; ATP-binding cassette, subfamily C, bacterial CydC	0	23.1119	39.3853	16.3527	34.7873
cydD; ATP-binding cassette, subfamily C, bacterial CydD	0.0652	19.5628	25.52	15.9273	26.223
cydX; cytochrome bd-I ubiquinol oxidase subunit X [EC:7.1.1.7]	0	0.4282	0.4392	0.2273	0.2602
cynS; cyanate lyase [EC:4.2.1.104]	3.0551	82.9376	43.6958	39.4015	33.0063
cynT; carbonic anhydrase [EC:4.2.1.1]	195.048	426.801	416.832	402.158	340.831
cyoB; cytochrome o ubiquinol oxidase subunit I [EC:7.1.1.3]	3.7987	1.8318	0.2684	2.5006	1.908
cyoC; cytochrome o ubiquinol oxidase subunit III	0.2514	0.0693	0.1421	0.2206	0.5892
CYP152A; fatty-acid peroxygenase [EC:1.11.2.4]	0	0	0.9473	0.1961	0.2245
CYP199A2; 4-methoxybenzoate monooxygenase (O-demethylating) [EC:1.14.99.15]	8.75	2.5074	3.3455	1.0959	3.9206
CYP27A1; cholestanetriol 26-monooxygenase [EC:1.14.15.15]	1.4499	0.736	0.5176	0.3572	0.5622
CYP51; sterol 14alpha-demethylase [EC:1.14.14.154 1.14.15.36]	15.746	0	0	0.0652	0.0746
cypD_E; cytochrome P450 / NADPH-cytochrome P450 reductase [EC:1.14.14.1 1.6.2.4]	0.4815	0	0	0	0
cysB; LysR family transcriptional regulator, cys regulon transcriptional activator	18.1733	84.3207	97.1953	83.1752	125.684
cysC; adenylylsulfate kinase [EC:2.7.1.25]	21.6403	96.5492	85.5755	100.281	115.798
cysD; sulfate adenylyltransferase subunit 2 [EC:2.7.7.4]	43.246	239.371	108.061	264.605	167.816
cysE; serine O-acetyltransferase [EC:2.3.1.30]	159.47	299.315	323.388	283.567	369.395
cysG; uroporphyrin-III C-methyltransferase / precorrin-2 dehydrogenase / sirohydrochlorin ferrochelatase [EC:2.1.1.107 1.3.1.76 4.99.1.4]	109.046	194.708	201.083	156.727	258.881
cysH; phosphoadenosine phosphosulfate reductase [EC:1.8.4.8 1.8.4.10]	37.3591	245.484	143.016	215.2	280.15
cysI; sulfite reductase (NADPH) hemoprotein beta-component [EC:1.8.1.2]	173.313	560.951	373.017	607.566	715.97
cysJ; sulfite reductase (NADPH) flavoprotein alpha-component [EC:1.8.1.2]	16.5687	270.23	102.18	374.81	362.457
cysK; cysteine synthase [EC:2.5.1.47]	140.552	663.616	456.091	766.548	652.293
cysM; [CysO sulfur-carrier protein]-thiocarboxylate-dependent cysteine synthase [EC:2.5.1.113]	2.9444	0.0901	0.3236	0.0957	0.1643
cysM; S-sulfo-L-cysteine synthase (O-acetyl-L-serine-dependent) [EC:2.5.1.144]	32.9957	17.4809	25.2056	23.5582	30.0311
cysN; sulfate adenylyltransferase subunit 1 [EC:2.7.7.4]	21.7684	291.548	144.927	295.309	279.744
cysNC; bifunctional enzyme CysN/CysC [EC:2.7.7.4 2.7.1.25]	26.2188	18.3729	7.7588	19.3334	12.9034
cysQ; 3'(2'), 5'-bisphosphate nucleotidase [EC:3.1.3.7]	117.37	194.54	218.086	172.523	198.202
cysZ; CysZ protein	27.4734	73.6943	74.1457	67.203	75.7943
CYTB; ubiquinol-cytochrome c reductase cytochrome b subunit	800.993	1041.79	626.106	999.176	691.398
cytR; LacI family transcriptional regulator, repressor for deo operon, udp, cdd, tsx, nupC, and nupG	5.2375	9.6706	18.4839	8.8194	12.6969
czcA; cobalt-zinc-cadmium resistance protein CzcA	8.7938	56.0123	68.3865	47.9577	75.1357
czcB; membrane fusion protein, cobalt-zinc-cadmium efflux system	5.0562	14.3639	14.8513	15.591	19.6013
czcC; outer membrane protein, cobalt-zinc-cadmium efflux system	7.414	6.457	10.1751	8.9436	11.8487
czcD; cobalt-zinc-cadmium efflux system protein	3.5971	28.1188	39.5317	16.3479	28.2809
D2HGDH; D-2-hydroxyglutarate dehydrogenase [EC:1.1.99.39]	20.8388	0.7195	0.7655	1.5849	1.3887
D4ST1; dermatan 4-sulfotransferase 1 [EC:2.8.2.35]	0	0	0	0.3126	0
DAAM; dishevelled associated activator of morphogenesis	0	0.3719	0.5086	0.3948	0
DAB2IP; disabled homolog 2-interacting protein	0.444	0.367	0.251	0	0
dacB; serine-type D-Ala-D-Ala carboxypeptidase/endopeptidase (penicillin-binding protein 4) [EC:3.4.16.4 3.4.21.-]	27.9046	4.4321	6.4955	3.5294	6.2313
dacC; serine-type D-Ala-D-Ala carboxypeptidase (penicillin-binding protein 5/6) [EC:3.4.16.4]	132.439	175.268	189.506	186.542	224.388
dadA; D-amino-acid dehydrogenase [EC:1.4.5.1]	104.019	43.8725	51.6668	47.4185	65.3892
DAGL; sn1-specific diacylglycerol lipase [EC:3.1.1.-]	9.051	1.0058	1.4026	0.8629	0.8087
DAK; triose/dihydroxyacetone kinase / FAD-AMP lyase (cyclizing) [EC:2.7.1.28 2.7.1.29 4.6.1.15]	12.4283	1.8544	5.2392	2.2319	8.8156
dalD; D-arabinitol 4-dehydrogenase [EC:1.1.1.11]	6.4687	2.4263	3.4612	2.0657	3.9081
dam; DNA adenine methylase [EC:2.1.1.72]	0.1225	61.7965	52.7648	42.9318	72.3041
damX; DamX protein	5.3357	9.1313	8.9187	8.2986	9.0049
DAP3; small subunit ribosomal protein S29	4.8502	0.163	0.2675	0.2423	0.2377
dapA; 4-hydroxy-tetrahydrodipicolinate synthase [EC:4.3.3.7]	224.528	510.76	431.881	411.866	420.689
dapB; 4-hydroxy-tetrahydrodipicolinate reductase [EC:1.17.1.8]	159.968	233.386	165.73	182.935	153.875
dapC; N-succinyldiaminopimelate aminotransferase [EC:2.6.1.17]	6.299	3.4418	2.5538	3.8878	3.8949
dapD; 2,3,4,5-tetrahydropyridine-2,6-dicarboxylate N-succinyltransferase [EC:2.3.1.117]	244.871	556.969	399.157	468.955	412.766
dapE; succinyl-diaminopimelate desuccinylase [EC:3.5.1.18]	88.1214	122.957	107.971	121.634	120.144
dapF; diaminopimelate epimerase [EC:5.1.1.7]	107.163	116.724	102.662	105.574	122.049
DAPK; death-associated protein kinase [EC:2.7.11.1]	0.4955	0	0	0	0
DARS; aspartyl-tRNA synthetase [EC:6.1.1.12]	14.8292	0.4218	1.135	3.8428	2.0504
dat; D-alanine transaminase [EC:2.6.1.21]	82.2761	110.224	101.443	92.5322	104.707
dauA; D-arginine dehydrogenase [EC:1.4.99.6]	9.7825	0.2779	0.2565	0.118	0.4728
davA; 5-aminopentanamidase [EC:3.5.1.30]	4.5457	1.0949	0.7161	0.6668	0.724
DAW1; dynein assembly factor with WDR repeat domains 1	12.8942	0	0	0	0.0836
DBI; diazepam-binding inhibitor (GABA receptor modulator, acyl-CoA-binding protein)	18.9695	0	0	0	0
dbpA; ATP-independent RNA helicase DbpA [EC:3.6.4.13]	18.1225	77.4228	71.6968	84.4365	73.2321
DBR1; lariat debranching enzyme [EC:3.1.-.-]	6.7761	0	0	0	0
DBT; 2-oxoisovalerate dehydrogenase E2 component (dihydrolipoyl transacylase) [EC:2.3.1.168]	8.917	64.0938	143.011	169.65	112.635
DCAA; acyl-CoA dehydrogenase [EC:1.3.99.-]	20.0098	5.804	6.509	5.5756	7.4966
DCAF1; DDB1- and CUL4-associated factor 1 [EC:2.7.11.1]	5.698	0	0	0	0
DCAF11; DDB1- and CUL4-associated factor 11	4.5967	0.2191	0	0	0
DCAF12; DDB1- and CUL4-associated factor 12	5.5818	0	0	0	0
DCAF13; DDB1- and CUL4-associated factor 13	9.6551	0.5864	0.1813	0.5153	0
DCAF6; DDB1- and CUL4-associated factor 6	9.3275	0.2298	0	0	0
DCAF7; DDB1- and CUL4-associated factor 7	9.8176	0	0	0	0.0387
dcd; dCTP deaminase [EC:3.5.4.13]	78.534	159.859	155.75	145.25	168.458
DCHS1_2; protocadherin-16/23	0	0.1983	0.687	0	0.241
DCLRE1A; DNA cross-link repair 1A protein	21.5871	0	0	0	0
dcp; peptidyl-dipeptidase Dcp [EC:3.4.15.5]	132.783	137.825	179.75	152.483	170.559
DCP2; mRNA-decapping enzyme subunit 2 [EC:3.6.1.62]	13.7956	0	0.0829	0.057	0.0983
DCPS; m7GpppX diphosphatase [EC:3.6.1.59]	12.7389	0	0	0	0.0729
dctB; two-component system, NtrC family, C4-dicarboxylate transport sensor histidine kinase DctB [EC:2.7.13.3]	54.6884	32.1957	45.292	29.2213	54.5166
dctD; two-component system, NtrC family, C4-dicarboxylate transport response regulator DctD	23.1531	28.2837	26.407	18.4388	27.9526
dctM; C4-dicarboxylate transporter, DctM subunit	45.4565	132.599	46.4833	119.546	40.6345
dctP; C4-dicarboxylate-binding protein DctP	240.803	325.942	375.859	220.322	303.986
DCTPP1; dCTP diphosphatase [EC:3.6.1.12]	1.0768	0.1484	0.2694	0.0788	0.3606
dctQ; C4-dicarboxylate transporter, DctQ subunit	36.1341	85.7218	38.0079	79.1014	43.8372
dcuB; anaerobic C4-dicarboxylate transporter DcuB	0	0.2731	0	0.4349	0
DCUN1D1_2; DCN1-like protein 1/2	6.5501	0	0.0903	0	0
DCXR; L-xylulose reductase [EC:1.1.1.10]	1.1589	0.8423	0.1638	0.2899	0
dcyD; D-cysteine desulfhydrase [EC:4.4.1.15]	11.0979	7.0469	5.0947	9.5028	7.062
DDAH; dimethylargininase [EC:3.5.3.18]	10.9575	1.5432	0.9241	0.5256	0.6117
DDB1; DNA damage-binding protein 1	32.9432	0	0.032	0	0
DDC; aromatic-L-amino-acid/L-tryptophan decarboxylase [EC:4.1.1.28 4.1.1.105]	15.1896	7.755	7.8673	5.8848	8.3682
ddc; L-2,4-diaminobutyrate decarboxylase [EC:4.1.1.86]	0.5103	0	0.2884	0.1493	0
dddL; dimethylpropiothetin dethiomethylase [EC:4.4.1.3]	0	0.7715	0.3332	1.509	0.0987
DDHD1; phospholipase DDHD1 [EC:3.1.1.-]	1.7094	0.471	0	0.8752	0.4293
ddl; D-alanine-D-alanine ligase [EC:6.3.2.4]	114.511	126.167	126.114	99.3464	111.394
DDRGK1; DDRGK domain-containing protein 1	3.366	0.1346	0.9364	0.3572	0.4818
DDX1; ATP-dependent RNA helicase DDX1 [EC:3.6.4.13]	16.083	0	0	0	0
DDX10; ATP-dependent RNA helicase DDX10/DBP4 [EC:3.6.4.13]	19.0932	10.3203	11.9032	9.668	10.2798
DDX11; chromosome transmission fidelity protein 1 [EC:3.6.4.13]	12.3078	0	0	0	0
DDX18; ATP-dependent RNA helicase DDX18/HAS1 [EC:3.6.4.13]	21.4024	0.1889	0.6224	0.0501	0.0603
DDX19; ATP-dependent RNA helicase DDX19/DBP5 [EC:3.6.4.13]	15.8476	0	0	0	0
DDX21; ATP-dependent RNA helicase DDX21 [EC:3.6.4.13]	6.7787	0	0	0	0
DDX23; ATP-dependent RNA helicase DDX23/PRP28 [EC:3.6.4.13]	21.3944	0	0	0	0
DDX24; ATP-dependent RNA helicase DDX24/MAK5 [EC:3.6.4.13]	13.1216	0	0	0	0
DDX27; ATP-dependent RNA helicase DDX27 [EC:3.6.4.13]	11.0992	0	0	0	0
DDX31; ATP-dependent RNA helicase DDX31/DBP7 [EC:3.6.4.13]	13.0632	0	0	0	0
DDX39; ATP-dependent RNA helicase DDX39 [EC:3.6.4.13]	2.81	0	0.1271	0.3948	0.3074
DDX3X; ATP-dependent RNA helicase DDX3X [EC:3.6.4.13]	17.8617	0.4411	0.1939	0.2676	0
DDX41; ATP-dependent RNA helicase DDX41 [EC:3.6.4.13]	12.6081	0.0641	0	0	0
DDX46; ATP-dependent RNA helicase DDX46/PRP5 [EC:3.6.4.13]	20.9821	0	0.0636	0	0
DDX47; ATP-dependent RNA helicase DDX47/RRP3 [EC:3.6.4.13]	20.0874	0	0	0	0.1396
DDX49; ATP-dependent RNA helicase DDX49/DBP8 [EC:3.6.4.13]	4.6744	0.2082	0.1412	0.1621	0.0407
DDX5; ATP-dependent RNA helicase DDX5/DBP2 [EC:3.6.4.13]	45.4083	0.076	0	0	0.0891
DDX52; ATP-dependent RNA helicase DDX52/ROK1 [EC:3.6.4.13]	7.5974	0	0	0	0
DDX54; ATP-dependent RNA helicase DDX54/DBP10 [EC:3.6.4.13]	9.8093	0	0	0	0
DDX55; ATP-dependent RNA helicase DDX55/SPB4 [EC:3.6.4.13]	6.8416	0	0	0	0
DDX56; ATP-dependent RNA helicase DDX56/DBP9 [EC:3.6.4.13]	10.4375	0.0637	0.1959	0.2703	0.0774
DDX6; ATP-dependent RNA helicase DDX6/DHH1 [EC:3.6.4.13]	30.0328	0.6073	1.2781	0.6462	0.7077
DDX60; ATP-dependent RNA helicase DDX60 [EC:3.6.4.13]	1.9819	0.1365	0.14	0.145	0
DEAD/DEAH box helicase domain-containing protein	11.0463	2.4285	2.7228	0.9073	3.4527
deaD; ATP-dependent RNA helicase DeaD [EC:3.6.4.13]	148.72	162.892	129.187	221.71	192.082
dedA; membrane-associated protein	0.8063	0.7999	0.866	0.8493	1.836
dedD; DedD protein	12.8767	73.3602	88.3346	61.3426	91.5291
degP; serine protease Do [EC:3.4.21.107]	334.505	463.035	584.27	387.933	594.181
degQ; serine protease DegQ [EC:3.4.21.-]	6.2516	86.9972	101.945	118.78	106.328
DEGS; sphingolipid 4-desaturase/C4-monooxygenase [EC:1.14.19.17 1.14.18.5]	11.219	0.1534	0.1574	0.8388	0.6291
dehH; haloacetate dehalogenase [EC:3.8.1.3]	27.6838	6.2998	7.2304	4.4455	10.1172
denD; D-erythronate 2-dehydrogenase [EC:1.1.1.410]	20.7922	15.3786	19.1821	12.5383	20.9445
DENND1; DENN domain-containing protein 1	0.2391	0.3294	0.4054	3.7772	1.6011
DENND5; DENN domain-containing protein 5	2.0111	0.2512	0.1288	0.4001	0.6824
deoA; thymidine phosphorylase [EC:2.4.2.4]	37.651	79.0571	105.472	55.5509	89.2973
deoB; phosphopentomutase [EC:5.4.2.7]	22.9637	45.3189	43.1048	29.2071	35.6407
deoC; deoxyribose-phosphate aldolase [EC:4.1.2.4]	29.8864	37.5583	27.1315	27.6363	25.6903
deoD; purine-nucleoside phosphorylase [EC:2.4.2.1]	21.8222	69.6674	67.0303	61.6586	55.6944
deoxyribodipyrimidine photolyase-related protein	71.0368	41.9615	53.129	50.8904	64.6543
DEPTOR; DEP domain-containing mTOR-interacting protein	1.5308	0.2812	0	0	0
DERL1; Derlin-1	1.5263	0.3364	0	0	0.1022
DERL2_3; Derlin-2/3	11.644	0.1903	0.2928	0.101	0
desC; sn-1 stearoyl-lipid 9-desaturase [EC:1.14.19.28]	0	0.2312	0.1778	0.675	0.6321
DESI2; deubiquitinase DESI2 [EC:3.4.19.12]	7.8541	0	0	0	0
dfrA1; dihydrofolate reductase (trimethoprim resistance protein) [EC:1.5.1.3]	0	1.0352	1.5928	0.7694	0.6919
dfx; superoxide reductase [EC:1.15.1.2]	5.6932	267.968	80.8153	245.807	63.2017
DGAT2; diacylglycerol O-acyltransferase 2, plant [EC:2.3.1.20]	7.204	0	0	0	0.0409
dgcA; dimethylglycine catabolism A	0	1.3671	1.3717	2.024	1.4137
dgcB; diguanylate cyclase [EC:2.7.7.65]	0.3239	36.892	38.6609	21.9858	33.7713
dgcB; dimethylglycine catabolism B	0	0.5253	0.5223	0.6873	0.6384
DGD; digalactosyldiacylglycerol synthase [EC:2.4.1.241]	23.625	0.0464	0	0	0
dgkA; diacylglycerol kinase (ATP) [EC:2.7.1.107]	66.1622	40.1674	49.6997	41.1594	50.3525
dgoA; 2-dehydro-3-deoxyphosphogalactonate aldolase [EC:4.1.2.21]	38.4222	8.3843	6.5675	6.2096	9.5587
dgoD; galactonate dehydratase [EC:4.2.1.6]	24.6458	3.4342	5.2404	2.4078	9.0163
dgoK; 2-dehydro-3-deoxygalactonokinase [EC:2.7.1.58]	39.5148	8.1456	7.1252	5.4629	8.1478
dgt; dGTPase [EC:3.1.5.1]	61.5004	169.763	236.374	118.493	203.065
dhaa; 3-hydroxy-D-aspartate aldolase [EC:4.1.3.41]	3.2015	7.1103	9.7984	15.5127	15.4041
dhaA; haloalkane dehalogenase [EC:3.8.1.5]	40.4128	18.7277	22.7823	16.8137	18.6837
dhaK; phosphoenolpyruvate---glycerone phosphotransferase subunit DhaK [EC:2.7.1.121]	2.2561	0.2869	0.6867	0	0.6392
DHBD; 2,3-dihydroxybenzoate decarboxylase [EC:4.1.1.46]	0	0.7288	0.2769	0.5446	0.6888
dhcR; LysR family transcriptional regulator, carnitine catabolism transcriptional activator	1.6026	52.3959	75.4397	31.9488	68.0512
DHCR7; 7-dehydrocholesterol reductase [EC:1.3.1.21]	15.5152	0	0	0	0
DHFR-TS; dihydrofolate reductase / thymidylate synthase [EC:1.5.1.3 2.1.1.45]	13.1304	0.0481	0	0	0
DHFR; dihydrofolate reductase [EC:1.5.1.3]	90.8181	118.134	119.003	93.5175	108.479
DHODH; dihydroorotate dehydrogenase [EC:1.3.5.2]	62.0705	151.019	117	151.332	121.069
DHPS; deoxyhypusine synthase [EC:2.5.1.46]	39.9121	19.4966	15.6275	26.5493	11.6905
DHRS1; dehydrogenase/reductase SDR family member 1 [EC:1.1.-.-]	24.4633	9.2468	11.5776	10.403	10.2627
DHRS12; dehydrogenase/reductase SDR family member 12 [EC:1.1.-.-]	10.6414	0.1248	0.064	0	0
DHRS4; dehydrogenase/reductase SDR family member 4 [EC:1.1.-.-]	0	0.1385	0.2842	0.1471	0.5051
DHRS7C; dehydrogenase/reductase SDR family member 7C [EC:1.1.-.-]	2.3742	0	0	0	0
DHX15; pre-mRNA-splicing factor ATP-dependent RNA helicase DHX15/PRP43 [EC:3.6.4.13]	12.9516	0.5195	0.8171	1.4773	0.6945
DHX16; pre-mRNA-splicing factor ATP-dependent RNA helicase DHX16 [EC:3.6.4.13]	17.2028	0	0	0.055	0.0315
DHX29; ATP-dependent RNA helicase DHX29 [EC:3.6.4.13]	9.4808	0	0	0	0
DHX30; ATP-dependent RNA helicase DHX30 [EC:3.6.4.13]	1.9261	0	0.1361	0.1409	0.0806
DHX34; ATP-dependent RNA helicase DHX34 [EC:3.6.4.13]	6.9301	0	0	0	0
DHX36; ATP-dependent RNA helicase DHX36 [EC:3.6.4.13]	37.8384	0	0	0	0
DHX37; ATP-dependent RNA helicase DHX37/DHR1 [EC:3.6.4.13]	13.5387	0	0.1464	0	0
DHX38; pre-mRNA-splicing factor ATP-dependent RNA helicase DHX38/PRP16 [EC:3.6.4.13]	28.4913	0	0.0521	0.1078	0
DHX57; ATP-dependent RNA helicase DHX57 [EC:3.6.4.13]	20.9175	0	0	0	0
DHX8; ATP-dependent RNA helicase DHX8/PRP22 [EC:3.6.4.13]	33.3733	0	0.4623	0.1457	0.2756
diaA; DnaA initiator-associating protein	0.1744	89.7868	101.781	78.9765	89.8057
DICER1; endoribonuclease Dicer [EC:3.1.26.-]	10.8079	1.6561	1.0503	0.8098	1.8322
DIM1; 18S rRNA (adenine1779-N6/adenine1780-N6)-dimethyltransferase [EC:2.1.1.183]	9.7115	0	0	0	0
dinB; DNA polymerase IV [EC:2.7.7.7]	64.0804	35.6346	38.2867	40.894	36.7728
dinG; ATP-dependent DNA helicase DinG [EC:3.6.4.12]	32.328	110.704	104.793	86.3034	112.838
dinJ; DNA-damage-inducible protein J	0	33.8976	51.8932	21.643	38.625
diox1; all-trans-8'-apo-beta-carotenal 15,15'-oxygenase [EC:1.13.11.75]	36.3448	6.9284	5.1949	1.9265	3.9147
DIP2; U3 small nucleolar RNA-associated protein 12	2.7159	0.088	0.0903	0.0935	0
DIS3; exosome complex exonuclease DIS3/RRP44 [EC:3.1.13.-]	30.3063	0	0.0749	0	0
DIS3L2; DIS3-like exonuclease 2 [EC:3.1.13.-]	15.8603	0	0	0	0.0535
divK; two-component system, cell cycle response regulator DivK	0	0.5984	0.3855	1.2972	0.0901
djlA; DnaJ like chaperone protein	81.6495	163.541	183.301	139.854	168.952
DKC1; H/ACA ribonucleoprotein complex subunit 4 [EC:5.4.99.-]	28.5372	0.1784	0.2724	0.2783	0.1768
dkgA; 2,5-diketo-D-gluconate reductase A [EC:1.1.1.346]	5.62	0	0	0	0
dksA; DnaK suppressor protein	173.424	546.93	400.148	433.649	450.778
DLAT; pyruvate dehydrogenase E2 component (dihydrolipoamide acetyltransferase) [EC:2.3.1.12]	346.872	498.546	564.744	410.187	582.502
dld; D-lactate dehydrogenase	40.9795	105.308	151.031	220.828	125.975
dld; D-lactate dehydrogenase (quinone) [EC:1.1.5.12]	7.6651	7.8226	4.8492	6.4341	5.7784
DLD; dihydrolipoamide dehydrogenase [EC:1.8.1.4]	553.497	1051.6	985.088	933.181	979.144
DLG3; discs large protein 3	0	0.3248	1.3328	1.7246	0
DLG4; discs large protein 4	0	0	0.3332	0.6898	0.3948
DLST; 2-oxoglutarate dehydrogenase E2 component (dihydrolipoamide succinyltransferase) [EC:2.3.1.61]	364.848	531.359	413.514	510.045	484.407
DMC1; meiotic recombination protein DMC1	7.5096	0	0	0	0
dmd-tmd; dimethylamine/trimethylamine dehydrogenase [EC:1.5.8.1 1.5.8.2]	44.8599	10.4427	22.142	10.8991	20.6297
dmdA; dimethylsulfoniopropionate demethylase [EC:2.1.1.269]	117.067	30.9056	36.7363	31.2624	44.9127
dmdB; 3-(methylthio)propionyl---CoA ligase [EC:6.2.1.44]	44.7685	57.4533	67.2175	48.9209	58.6578
dmdC; 3-(methylthio)propanoyl-CoA dehydrogenase [EC:1.3.8.-]	64.2636	28.183	38.7537	34.5267	44.8426
dmdD; (methylthio)acryloyl-CoA hydratase [EC:4.2.1.155]	16.2262	10.2384	11.493	9.0518	12.1597
dmg; dimethylglycine oxidase [EC:1.5.3.10]	4.9357	0.0693	0.2281	0.1626	0.0931
DMGDH; dimethylglycine dehydrogenase [EC:1.5.8.4]	576.092	150.937	202.027	159.634	196.298
dmlR; LysR family transcriptional regulator, transcriptional activator for dmlA	0.7829	0.4315	0.2213	0.3054	0.0874
dmmA; dimethylamine monooxygenase subunit A [EC:1.14.13.238]	34.5437	15.9735	37.3332	12.3166	32.5841
dmmB; dimethylamine monooxygenase subunit B [EC:1.14.13.238]	34.8466	10.911	28.8125	9.3873	21.7881
dmmC; dimethylamine monooxygenase subunit C [EC:1.14.13.238]	19.0512	7.8879	17.2067	3.0628	14.4695
dmpA; D-aminopeptidase [EC:3.4.11.19]	4.8695	1.3212	0.9078	1.2339	2.5502
dmpB; catechol 2,3-dioxygenase [EC:1.13.11.2]	23.4847	16.5873	64.4158	15.1039	22.8487
dmpC; aminomuconate-semialdehyde/2-hydroxymuconate-6-semialdehyde dehydrogenase [EC:1.2.1.32 1.2.1.85]	27.9018	16.0321	47.2408	19.471	18.6602
dmpD; 2-hydroxymuconate-semialdehyde hydrolase [EC:3.7.1.9]	1.2298	2.6936	32.6568	2.8179	3.684
dmpH; 2-oxo-3-hexenedioate decarboxylase [EC:4.1.1.77]	4.038	16.3037	62.0748	9.5144	18.4274
dmpK; phenol/toluene 2-monooxygenase (NADH) P0/A0	3.9297	0.4331	11.9356	2.5294	0.7851
dmpL; phenol/toluene 2-monooxygenase (NADH) P1/A1 [EC:1.14.13.244 1.14.13.243]	1.7678	6.8954	81.493	9.0669	11.8825
dmpM; phenol/toluene 2-monooxygenase (NADH) P2/A2 [EC:1.14.13.244 1.14.13.243]	1.5194	2.6167	33.3904	6.5572	3.816
dmpN; phenol/toluene 2-monooxygenase (NADH) P3/A3 [EC:1.14.13.244 1.14.13.243]	5.8565	15.5177	152.011	28.3664	21.6365
dmpO; phenol/toluene 2-monooxygenase (NADH) P4/A4 [EC:1.14.13.244 1.14.13.243]	0.5651	9.0693	77.2936	9.3097	12.5066
dmpP; phenol/toluene 2-monooxygenase (NADH) P5/A5 [EC:1.14.13.244 1.14.13.243]	0.6033	7.51	68.7184	6.7245	9.5056
DNA2; DNA replication ATP-dependent helicase Dna2 [EC:3.6.4.12]	11.6387	0	0	0	0
dnaA; chromosomal replication initiator protein	308.015	190.372	197.822	205.71	190.385
DNAAF1; dynein assembly factor 1, axonemal	13.2949	0.8496	0.8926	0.7136	0.2873
DNAAF2; dynein assembly factor 2, axonemal	10.7586	0	0	0	0
DNAAF3; dynein assembly factor 3, axonemal	5.9489	0.4147	0.4457	0.8598	0.168
DNAAF5; dynein assembly factor 5, axonemal	2.849	0	0	0	0
dnaB; replicative DNA helicase [EC:3.6.4.12]	215.873	195.642	183.361	230.265	205.578
dnaC; DNA replication protein DnaC	0.7447	7.6396	12.4549	11.9948	11.0841
dnaE; DNA polymerase III subunit alpha [EC:2.7.7.7]	231.097	237.455	187.244	254.748	205.356
dnaE2; error-prone DNA polymerase [EC:2.7.7.7]	53.5437	10.1739	4.4944	9.3015	8.3753
dnaG; DNA primase [EC:2.7.7.101]	124.774	135.897	121.749	130.461	148.983
DNAH; dynein heavy chain, axonemal	2050.76	73.5104	64.8511	72.977	53.3293
DNAI1; dynein intermediate chain 1, axonemal	31.147	0.5102	0.0404	0.3842	0.3154
DNAI2; dynein intermediate chain 2, axonemal	22.6791	0.4821	0.5508	0.5	0.1547
dnaJ; molecular chaperone DnaJ	489.23	660.298	699.212	508.058	677.208
DNAJA2; DnaJ homolog subfamily A member 2	22.9303	3.8936	1.9573	2.8769	2.1945
DNAJA5; DnaJ homolog subfamily A member 5	11.8448	0	0	0	0
DNAJB1; DnaJ homolog subfamily B member 1	3.1687	1.1488	1.6026	0.1464	0.1675
DNAJB11; DnaJ homolog subfamily B member 11	7.3021	0.4677	0.7178	0.8932	0.8957
DNAJB12; DnaJ homolog subfamily B member 12	9.8775	0	0	0	0
DNAJB4; DnaJ homolog subfamily B member 4	14.3025	0.785	1.8732	0.3334	0.2792
DNAJB6; DnaJ homolog subfamily B member 6	16.0762	0	0.1695	0	0
DNAJC11; DnaJ homolog subfamily C member 11	6.2161	0	0	0	0
DNAJC17; DnaJ homolog subfamily C member 17	0	0.5981	0.1534	0	0
DNAJC19; DnaJ homolog subfamily C member 19	7.6474	0	0	0	0
DNAJC2; DnaJ homolog subfamily C member 2	10.8851	0.8075	0	0.5716	0
DNAJC28; DnaJ homolog subfamily C member 28	10.0109	0	0	0	0.1265
DNAJC6; DnaJ homolog subfamily C member 6	0.6331	0.8723	0	0	0
DNAJC7; DnaJ homolog subfamily C member 7	13.6966	2.5009	2.0905	1.3746	1.6297
DNAJC8; DnaJ homolog subfamily C member 8	14.3561	0	0	0	0
DNAJC9; DnaJ homolog subfamily C member 9	12.1766	0	0	0	0
dnaK; molecular chaperone DnaK	3242.94	6154.25	5892.61	4219.66	5164.25
DNAL1; dynein light chain 1, axonemal	13.7171	0.434	0.3912	0.1064	0
DNAL4; dynein light chain 4, axonemal	2.3852	0	0	0	0
DNALI; dynein light intermediate chain, axonemal	11.5194	0	0	0	0
dnaN; DNA polymerase III subunit beta [EC:2.7.7.7]	380.932	403.375	481.984	375.66	467.917
dnaQ; DNA polymerase III subunit epsilon [EC:2.7.7.7]	134.021	263.063	287.383	229.011	288.752
dnaX; DNA polymerase III subunit gamma/tau [EC:2.7.7.7]	140.096	152.351	145.872	146.692	159.514
dndD; DNA sulfur modification protein DndD	2.0987	3.1825	3.6927	1.4444	2.7063
DNM1_3; dynamin 1/3 [EC:3.6.5.5]	4.3202	0.2298	0	0	0
DNM1L; dynamin 1-like protein [EC:3.6.5.5]	33.7882	0.8942	0.7428	0.5856	0.94
DNMT1; DNA (cytosine-5)-methyltransferase 1 [EC:2.1.1.37]	48.4187	26.6415	22.963	20.7649	20.8489
DNPEP; aspartyl aminopeptidase [EC:3.4.11.21]	42.3407	20.2799	18.1934	21.3621	21.368
doc; death on curing protein	2.4985	2.557	4.0392	8.7681	2.9713
DOC2B; double C2-like domain-containing protein beta	3.108	0.367	1.2549	0.2598	0.446
DOCK6_7_8; dedicator of cytokinesis protein 6/7/8	2.1956	0.8643	0.8865	1.56	0.5251
DOCK9_10_11; dedicator of cytokinesis protein 9/10/11	3.1478	7.1237	4.5981	6.4917	3.2136
dodecin	1.0055	26.144	33.8792	32.3233	36.9567
doeA; ectoine hydrolase [EC:3.5.4.44]	44.0216	25.0376	28.232	22.8574	31.5766
doeB; N2-acetyl-L-2,4-diaminobutanoate deacetylase [EC:3.5.1.125]	5.4732	3.8588	2.1534	3.4144	1.8246
doeD; L-2,4-diaminobutyrate transaminase [EC:2.6.1.76]	8.4371	2.445	13.8886	6.8071	6.4011
doeX; Lrp/AsnC family transcriptional regulator, regulator of ectoine-degradation genes	13.3399	8.5664	10.5657	6.1597	11.5909
DOLK; dolichol kinase [EC:2.7.1.108]	5.3182	0	0	0	0
DOLPP1; dolichyldiphosphatase [EC:3.6.1.43]	2.59	0	0	0	0
dop; Pup amidohydrolase [EC:3.5.1.119]	0.6907	0.2855	0.1952	0	0
DOPA 4	0.924	1.0959	1.4987	0.9147	2.0893
DOPA; 4,5-DOPA dioxygenase extradiol [EC:1.13.11.-]	0	1.0236	1.0797	0.7815	0.6531
DOT1L; [histone H3]-lysine79 N-trimethyltransferase [EC:2.1.1.360]	2.9332	0.8503	1.2126	0.4599	0.7196
dpe; D-psicose/D-tagatose/L-ribulose 3-epimerase [EC:5.1.3.30 5.1.3.31]	25.0127	2.7947	6.2914	2.598	9.5998
DPEP; membrane dipeptidase [EC:3.4.13.19]	67.8023	44.6379	60.7914	55.771	53.0761
DPH1; 2-(3-amino-3-carboxypropyl)histidine synthase [EC:2.5.1.108]	13.8427	0.2957	0	0	0
DPH5; diphthine methyl ester synthase [EC:2.1.1.314]	8.1279	0.2899	0.446	0.6155	0
DPH6; diphthine-ammonia ligase [EC:6.3.1.14]	5.6425	0	0	0	0
dpkA; delta1-piperideine-2-carboxylate reductase [EC:1.5.1.21]	34.8387	10.5329	10.9524	6.551	8.0816
DPM1; dolichol-phosphate mannosyltransferase [EC:2.4.1.83]	49.2139	13.6287	12.874	21.4481	13.0889
DPM2; dolichol phosphate-mannose biosynthesis regulatory protein	6.8377	0	0	0	0
dpo; DNA polymerase bacteriophage-type [EC:2.7.7.7]	0	6.2954	2.3073	2.5167	1.4677
DPP3; dipeptidyl-peptidase III [EC:3.4.14.4]	37.6653	24.0593	18.1307	23.9635	15.9267
DPP4; dipeptidyl-peptidase 4 [EC:3.4.14.5]	59.5819	59.5745	74.379	67.2397	63.2628
DPP9; dipeptidyl-peptidase 9 [EC:3.4.14.5]	1.6026	3.1647	1.8118	2.2662	3.0409
dppA; dipeptide transport system substrate-binding protein	63.091	8.2338	20.1031	10.8042	25.7588
dppB; dipeptide transport system permease protein	5.7151	0.1406	0.1154	0.1194	1.011
dppC; dipeptide transport system permease protein	5.2422	0.5098	0.4642	0.1471	0.8777
dppD; dipeptide transport system ATP-binding protein	7.2773	0.5132	0.5793	0.2753	0.8264
dppF; dipeptide transport system ATP-binding protein	9.4967	0.2326	1.0628	0.2161	0.8127
dps; starvation-inducible DNA-binding protein	4.7553	13.3038	7.3602	11.4823	10.3265
DPY30; protein dpy-30	1.848	0	0	0	0
DPYD; dihydropyrimidine dehydrogenase (NADP+) [EC:1.3.1.2]	18.5062	0	0.0929	0.2885	0.1101
DPYS; dihydropyrimidinase [EC:3.5.2.2]	70.7562	29.0983	48.0564	20.5492	48.8455
DR1; down-regulator of transcription 1	8.4912	0.1231	0.1263	0	0.3741
DRC1; dynein regulatry complex protein 1	12.2101	0.0434	0.0891	0	0.1055
DRS2; phospholipid-transporting ATPase [EC:7.6.2.1]	22.7822	0.6192	0.4609	0.7699	0.2855
dsbA; thiol:disulfide interchange protein DsbA	92.7827	200.045	237.95	191.735	218.228
dsbB; disulfide bond formation protein DsbB	21.9465	85.0088	93.3273	82.1161	103.353
dsbC; thiol:disulfide interchange protein DsbC [EC:5.3.4.1]	38.3619	116.439	97.9373	140.028	100.914
dsbD; thiol:disulfide interchange protein DsbD [EC:1.8.1.8]	126.969	193.959	196.639	226.735	193.79
dsbG; thiol:disulfide interchange protein DsbG	0	0	0.3221	0	0.1908
DSC1; voltage-gated cation channel	10.8283	0.4358	0.2751	0.4983	0.7333
dsdA; D-serine dehydratase [EC:4.3.1.18]	0	9.2784	11.3261	9.1431	8.8089
dsdC; LysR family transcriptional regulator, D-serine deaminase activator	0	1.9732	2.6886	2.8945	2.1117
DSP; desmoplakin	0.231	0.8911	0.6529	0.811	0.3094
dsrA; dissimilatory sulfite reductase alpha subunit [EC:1.8.99.5]	1.0055	0.1385	0	0.1471	0.1684
dsrB; dissimilatory sulfite reductase beta subunit [EC:1.8.99.5]	2.8624	0.4811	0.6173	0.8456	1.2686
dsrC; dissimilatory sulfite reductase related protein	3.986	0.5622	1.0323	0.4506	0.318
DST; dystonin	21.7869	0.2842	1.6006	0.0459	1.0758
dtd; D-aminoacyl-tRNA deacylase [EC:3.1.1.96]	43.5927	53.6557	56.4027	43.6797	57.7667
DTL; denticleless	8.2351	0	0	0	0
DUG3; glutamine amidotransferase	0	4.4792	5.3601	2.8687	5.0544
DUOX; dual oxidase [EC:1.6.3.1 1.11.1.-]	0	0	0.2801	0	0
DUOXA1; dual oxidase maturation factor 1	1.4245	0.0785	0.3221	0	0.0954
DUR3; urea-proton symporter	35.0998	2.2748	1.1719	1.5932	1.1573
DUS1; tRNA-dihydrouridine synthase 1 [EC:1.3.1.88]	10.5567	0	0.0547	0	0
DUS3; tRNA-dihydrouridine synthase 3 [EC:1.3.1.89]	23.7627	0	0	0	0
dusA; tRNA-dihydrouridine synthase A [EC:1.-.-.-]	98.4906	70.973	71.2479	66.3313	81.5614
dusB; tRNA-dihydrouridine synthase B [EC:1.-.-.-]	55.9365	260.899	155.677	264.089	277.526
dusC; tRNA-dihydrouridine synthase C [EC:1.-.-.-]	1.9579	45.914	47.1155	33.6818	54.161
DUSP10; dual specificity phosphatase 10 [EC:3.1.3.16 3.1.3.48]	1.1789	0	0.6664	0	0
dut; dUTP pyrophosphatase [EC:3.6.1.23]	112.671	42.1219	50.2045	45.1469	98.5834
DVR; divinyl chlorophyllide a 8-vinyl-reductase [EC:1.3.1.75]	10.8761	2.7902	2.4459	1.4207	2.1242
dxr; 1-deoxy-D-xylulose-5-phosphate reductoisomerase [EC:1.1.1.267]	101.42	113.102	84.5667	94.2206	101.998
dxs; 1-deoxy-D-xylulose-5-phosphate synthase [EC:2.2.1.7]	200.723	218.004	174.386	176.498	176.998
DYNC1H; dynein heavy chain 1, cytosolic	13.4607	1.0375	0.995	1.0143	0.1832
DYNC1I; dynein intermediate chain, cytosolic	0	0.769	1.0254	0.6532	1.8691
DYNC1LI; dynein light intermediate chain 1, cytosolic	0.9497	0.1308	0	0	0.159
DYNC2H; dynein heavy chain 2, cytosolic	81.4493	0.5394	0.9658	0.6335	0.203
DYNLL; dynein light chain LC8-type	74.7376	3.4046	2.7164	3.1595	2.1611
DYNLRB; dynein light chain roadblock-type	18.3194	0.1472	0.302	0.5448	0.6236
DYNLT; dynein light chain Tctex-type 1	21.736	0.0812	0.168	0.3039	0.1991
DYRK2_3_4; dual specificity tyrosine-phosphorylation-regulated kinase 2/3/4 [EC:2.7.12.1]	1.2481	0.1675	0	0	0
DYX1C1; dyslexia susceptibility 1 candidate gene 1 protein	10.0262	0.415	0.6404	0.2256	0.45
DZIP1; zinc finger protein DZIP1	7.8465	0	0	0	0
E1.1.1.122; D-threo-aldose 1-dehydrogenase [EC:1.1.1.122]	3.7649	6.894	7.7396	5.7597	12.4698
E1.1.1.219; dihydroflavonol-4-reductase [EC:1.1.1.219]	0	0	0.2684	0.8335	0
E1.1.1.30; 3-hydroxybutyrate dehydrogenase [EC:1.1.1.30]	29.7868	129.884	126.53	156.715	104.933
E1.1.1.306; S-(hydroxymethyl)mycothiol dehydrogenase [EC:1.1.1.306]	11.5603	1.8196	1.561	0.2326	3.1453
E1.1.1.39; malate dehydrogenase (decarboxylating) [EC:1.1.1.39]	5.4207	0.2366	0.5158	0.5653	0.665
E1.1.1.40; malate dehydrogenase (oxaloacetate-decarboxylating)(NADP+) [EC:1.1.1.40]	232.456	330.994	304.709	317.807	405.155
E1.1.1.65; pyridoxine 4-dehydrogenase [EC:1.1.1.65]	14.3336	0	0.5602	0	0
E1.1.1.67; mannitol 2-dehydrogenase [EC:1.1.1.67]	33.2453	26.2182	28.9289	27.3186	22.0564
E1.1.1.82; malate dehydrogenase (NADP+) [EC:1.1.1.82]	11.9019	0	0	0	0
E1.1.1.9; D-xylulose reductase [EC:1.1.1.9]	7.6982	2.5544	7.4696	2.0461	6.6597
E1.1.1.90; aryl-alcohol dehydrogenase [EC:1.1.1.90]	1.4085	0.8792	1.0466	0	1.5663
E1.1.99.36; alcohol dehydrogenase (nicotinoprotein) [EC:1.1.99.36]	0.9497	0	0.2684	0	0
E1.1.99.3G; gluconate 2-dehydrogenase gamma chain [EC:1.1.99.3]	0	0.2692	0.8173	1.6808	0.4777
E1.11.1.11; L-ascorbate peroxidase [EC:1.11.1.11]	14.5906	0.3802	1.7766	0.4485	0.8727
E1.11.1.5; cytochrome c peroxidase [EC:1.11.1.5]	130.596	114.469	161.756	86.1956	153.048
E1.13.11.4; gentisate 1,2-dioxygenase [EC:1.13.11.4]	5.7206	1.375	0.7495	0.6424	1.4609
E1.14.11.1; gamma-butyrobetaine dioxygenase [EC:1.14.11.1]	34.4108	15.4222	14.5529	13.7845	14.6322
E1.14.13.1; salicylate hydroxylase [EC:1.14.13.1]	35.9556	14.5277	9.5172	11.886	15.4159
E1.14.13.40; anthraniloyl-CoA monooxygenase [EC:1.14.13.40]	1.7757	4.0326	4.1439	1.4316	2.2622
E1.14.13.7; phenol 2-monooxygenase (NADPH) [EC:1.14.13.7]	4.1004	84.6962	185.947	44.0603	123.192
E1.14.13.81; magnesium-protoporphyrin IX monomethyl ester (oxidative) cyclase [EC:1.14.13.81]	33.0406	15.1539	20.4569	22.4099	14.4506
E1.14.19.3; linoleoyl-CoA desaturase [EC:1.14.19.3]	89.8698	30.5876	29.4748	48.9402	27.9253
E1.16.1.7; ferric-chelate reductase [EC:1.16.1.7]	1.221	0.5559	1.0053	0.5747	1.1199
E1.17.4.1A; ribonucleoside-diphosphate reductase alpha chain [EC:1.17.4.1]	1044.87	1475.16	1376.12	1678	1706.97
E1.17.4.1B; ribonucleoside-diphosphate reductase beta chain [EC:1.17.4.1]	375.116	395.753	412.349	526.911	662.65
E1.2.1.68; coniferyl-aldehyde dehydrogenase [EC:1.2.1.68]	39.8388	158.868	276.091	224.819	273.627
E1.2.1.88; 1-pyrroline-5-carboxylate dehydrogenase [EC:1.2.1.88]	116.325	45.8969	43.3535	66.6833	43.8611
E1.2.7.8; indolepyruvate ferredoxin oxidoreductase [EC:1.2.7.8]	51.9125	42.2247	29.2827	39.86	35.7141
E1.3.3.6; acyl-CoA oxidase [EC:1.3.3.6]	27.8011	14.2263	6.2726	17.5139	2.876
E1.4.1.4; glutamate dehydrogenase (NADP+) [EC:1.4.1.4]	149.939	67.765	55.2432	79.5851	50.4867
E1.4.1.9; leucine dehydrogenase [EC:1.4.1.9]	27.2773	94.592	105.61	135.662	84.0298
E1.6.2.2; cytochrome-b5 reductase [EC:1.6.2.2]	9.6382	1.83	1.5314	2.2763	0.9773
E1.7.1.7; GMP reductase [EC:1.7.1.7]	9.4657	4.9361	5.9044	6.9753	8.3137
E2.1.1.131; precorrin-3B C17-methyltransferase [EC:2.1.1.131]	0.9535	2.4396	1.8094	1.2354	3.1014
E2.1.1.143; 24-methylenesterol C-methyltransferase [EC:2.1.1.143]	8.8801	0	0	0.1624	0.0743
E2.1.1.77; protein-L-isoaspartate(D-aspartate) O-methyltransferase [EC:2.1.1.77]	160.412	198.189	221.159	175.759	223.781
E2.1.1.95; tocopherol O-methyltransferase [EC:2.1.1.95]	8.3297	0	0	0	0.1659
E2.1.3.-; carbamoyltransferase [EC:2.1.3.-]	22.0384	23.789	25.4294	32.1917	43.7783
E2.2.1.1; transketolase [EC:2.2.1.1]	495.842	727.598	504.781	724.162	555.955
E2.2.1.2; transaldolase [EC:2.2.1.2]	165.882	375.41	390.616	361.938	337.772
E2.2.1.6L; acetolactate synthase I/II/III large subunit [EC:2.2.1.6]	460.092	651.053	611.371	532.18	656.274
E2.2.1.6S; acetolactate synthase I/III small subunit [EC:2.2.1.6]	158.953	133.821	115.357	138.459	168.169
E2.3.1.158; phospholipid:diacylglycerol acyltransferase [EC:2.3.1.158]	17.4383	0	0.14	0	0
E2.3.1.207; beta-ketodecanoyl-[acyl-carrier-protein] synthase [EC:2.3.1.207]	17.7219	100.1	138.204	88.8587	132.442
E2.3.1.37; 5-aminolevulinate synthase [EC:2.3.1.37]	146.805	166.848	159.992	143.432	211.838
E2.3.1.54; formate C-acetyltransferase [EC:2.3.1.54]	16.958	2.0522	1.9419	2.2994	1.2669
E2.3.1.7; carnitine O-acetyltransferase [EC:2.3.1.7]	5.848	0	0.0509	0	0.1205
E2.3.1.8; phosphate acetyltransferase [EC:2.3.1.8]	35.6642	71.6087	33.7232	82.7582	22.9236
E2.3.1.9; acetyl-CoA C-acetyltransferase [EC:2.3.1.9]	718.276	1081.28	899.69	1089.29	785.083
E2.3.3.10; hydroxymethylglutaryl-CoA synthase [EC:2.3.3.10]	14.182	5.9936	4.3786	7.7442	4.6444
E2.4.1.14; sucrose-phosphate synthase [EC:2.4.1.14]	2.2775	0.4003	0.37	0.8217	1.0378
E2.4.1.321; cellobionic acid phosphorylase [EC:2.4.1.321]	0	2.9051	1.7853	2.2052	1.1504
E2.4.1.34; 1,3-beta-glucan synthase [EC:2.4.1.34]	6.676	0.5017	1.135	0.5008	1.7046
E2.4.1.352; glucosylglycerate phosphorylase [EC:2.4.1.352]	0	9.2593	0.5629	3.4165	1.519
E2.4.1.4; amylosucrase [EC:2.4.1.4]	0	0.5234	0.2684	0	0.636
E2.4.1.64; alpha,alpha-trehalose phosphorylase [EC:2.4.1.64]	0	0.9354	0.2741	0.3547	0.1624
E2.4.1.7; sucrose phosphorylase [EC:2.4.1.7]	3.9727	132.735	141.098	70.3173	108.153
E2.4.1.82; raffinose synthase [EC:2.4.1.82]	6.7477	0	0	0	0
E2.4.2.21; nicotinate-nucleotide--dimethylbenzimidazole phosphoribosyltransferase [EC:2.4.2.21]	70.5897	38.8352	26.214	39.7768	28.8684
E2.5.1.54; 3-deoxy-7-phosphoheptulonate synthase [EC:2.5.1.54]	221.726	558.952	470.231	550.17	472.435
E2.5.1.68; short-chain Z-isoprenyl diphosphate synthase [EC:2.5.1.68]	0	0.1427	0.1464	1.4289	0.3634
E2.6.1.11; acetylornithine aminotransferase [EC:2.6.1.11]	17.4948	0.2019	0	0.1316	0
E2.6.1.18; beta-alanine--pyruvate transaminase [EC:2.6.1.18]	60.1199	25.2015	35.7983	28.8255	30.8113
E2.6.1.42; branched-chain amino acid aminotransferase [EC:2.6.1.42]	427.706	578.116	565.945	566.146	615.051
E2.6.1.83; LL-diaminopimelate aminotransferase [EC:2.6.1.83]	62.4186	5.2542	6.0302	5.0724	6.0487
E2.7.1.12; gluconokinase [EC:2.7.1.12]	14.6436	4.1392	3.3506	2.3612	3.5614
E2.7.1.20; adenosine kinase [EC:2.7.1.20]	15.7073	2.3238	1.9895	0.93	1.5262
E2.7.1.224; cytidine diphosphoramidate kinase [EC:2.7.1.224]	1.0487	0.6935	0.1778	0.3682	0.9833
E2.7.1.36; mevalonate kinase [EC:2.7.1.36]	39.9739	24.0922	25.2816	36.6726	22.0966
E2.7.1.4; fructokinase [EC:2.7.1.4]	73.7334	115.885	118.839	103.622	97.4844
E2.7.1.46; L-arabinokinase [EC:2.7.1.46]	4.3185	0	0	0	0
E2.7.1.71; shikimate kinase [EC:2.7.1.71]	98.4635	299.237	244.228	275.611	273.356
E2.7.12.1; dual-specificity kinase [EC:2.7.12.1]	4.046	0.1115	0.2859	0.4439	0.4064
E2.7.3.13; glutamine kinase [EC:2.7.3.13]	2.5563	3.9645	3.1655	4.051	4.2688
E2.7.3.3; arginine kinase [EC:2.7.3.3]	1.0205	9.7448	2.946	6.0049	1.1475
E2.7.4.8; guanylate kinase [EC:2.7.4.8]	144.417	154.942	152.831	150.987	148.617
E2.7.7.24; glucose-1-phosphate thymidylyltransferase [EC:2.7.7.24]	160.267	176.628	148.47	167.019	154.221
E2.7.7.3A; pantetheine-phosphate adenylyltransferase [EC:2.7.7.3]	122.579	231.262	266.633	227.251	266.227
E2.7.7.3B; pantetheine-phosphate adenylyltransferase [EC:2.7.7.3]	6.7496	0	0	0	0
E2.7.7.41; phosphatidate cytidylyltransferase [EC:2.7.7.41]	80.3909	117.335	101.635	112.203	101.867
E2.7.7.53; ATP adenylyltransferase [EC:2.7.7.53]	0.3637	0	0.4442	0.8644	0
E2.7.8.26; adenosylcobinamide-GDP ribazoletransferase [EC:2.7.8.26]	42.5782	13.9253	21.53	17.8607	25.4739
E2.8.3.5A; 3-oxoacid CoA-transferase subunit A [EC:2.8.3.5]	63.8032	250.582	225.757	422.5	187.483
E2.8.3.5B; 3-oxoacid CoA-transferase subunit B [EC:2.8.3.5]	77.5047	197.154	170.13	315.462	183.23
E2F3; transcription factor E2F3	4.4522	0.3338	0.4151	0.1516	0.4051
E2F7_8; transcription factor E2F7/8	6.0332	0	0	0	0
E3.1.1.17; gluconolactonase [EC:3.1.1.17]	21.6766	16.8702	17.7628	13.1835	16.5338
E3.1.1.45; carboxymethylenebutenolidase [EC:3.1.1.45]	43.614	136.792	85.9878	204.291	52.3332
E3.1.11.2; exodeoxyribonuclease III [EC:3.1.11.2]	242.488	165.305	164.942	161.242	181.489
E3.1.2.23; 4-hydroxybenzoyl-CoA thioesterase [EC:3.1.2.23]	0.805	3.3841	2.9871	3.3048	2.2898
E3.1.21.4; type II restriction enzyme [EC:3.1.21.4]	0	3.2094	1.5842	2.2291	2.0488
E3.1.21.7; deoxyribonuclease V [EC:3.1.21.7]	4.3185	0.3967	0	0.5265	0.1205
E3.1.3.1; alkaline phosphatase [EC:3.1.3.1]	16.7648	418.796	105.39	958.348	126.613
E3.1.3.15B; histidinol-phosphatase (PHP family) [EC:3.1.3.15]	0	21.9477	5.6492	25.2608	4.9671
E3.1.3.25; myo-inositol-1(or 4)-monophosphatase [EC:3.1.3.25]	181.519	259.782	218.933	283.519	270.07
E3.1.3.37; sedoheptulose-bisphosphatase [EC:3.1.3.37]	13.812	0.4271	0.6336	0.9069	0.9158
E3.1.3.48; protein-tyrosine phosphatase [EC:3.1.3.48]	19.9228	122.065	137.823	110.911	131.349
E3.1.3.5; 5'-nucleotidase [EC:3.1.3.5]	43.7613	34.1494	20.0139	49.6175	27.9452
E3.1.3.70; mannosyl-3-phosphoglycerate phosphatase [EC:3.1.3.70]	2.1887	37.2977	20.1842	19.2681	21.8512
E3.1.3.8; 3-phytase [EC:3.1.3.8]	14.0593	45.2763	12.8656	138.815	22.2319
E3.1.3.97; 3',5'-nucleoside bisphosphate phosphatase [EC:3.1.3.97]	47.932	44.7436	44.2629	53.8247	54.8098
E3.1.4.46; glycerophosphoryl diester phosphodiesterase [EC:3.1.4.46]	46.9078	43.6276	35.548	52.9313	38.494
E3.1.6.1; arylsulfatase [EC:3.1.6.1]	56.5676	195.35	264.093	239.983	203.27
E3.2.1.14; chitinase [EC:3.2.1.14]	15.7808	17.9874	18.4893	34.0276	14.2567
E3.2.1.17; lysozyme [EC:3.2.1.17]	6.5092	12.67	49.2181	8.7316	68.1498
E3.2.1.197; beta-1,2-mannosidase [EC:3.2.1.197]	0	0.1396	0	0.1482	0.1696
E3.2.1.1A; alpha-amylase [EC:3.2.1.1]	0.5844	0.4831	0.1652	0	0
E3.2.1.2; beta-amylase [EC:3.2.1.2]	6.1729	0	0	0	0
E3.2.1.22B; alpha-galactosidase [EC:3.2.1.22]	36.1026	7.2151	10.0915	6.0046	6.4918
E3.2.1.25; beta-mannosidase [EC:3.2.1.25]	6.4277	2.2034	2.3152	2.6238	1.5952
E3.2.1.4; endoglucanase [EC:3.2.1.4]	34.2422	4.5725	4.9629	5.1216	3.5932
E3.2.1.6; endo-1,3(4)-beta-glucanase [EC:3.2.1.6]	2.802	0.7953	0.7229	0.2718	0.4803
E3.2.1.8; endo-1,4-beta-xylanase [EC:3.2.1.8]	1.3393	6.6712	7.7111	2.5322	7.6537
E3.2.1.86B; 6-phospho-beta-glucosidase [EC:3.2.1.86]	12.8033	9.1802	13.2086	8.1354	6.3246
E3.2.1.89; arabinogalactan endo-1,4-beta-galactosidase [EC:3.2.1.89]	2.8706	2.0843	4.186	2.685	2.4708
E3.3.1.1; adenosylhomocysteinase [EC:3.3.1.1]	654.352	485.222	374.314	463.181	403.535
E3.3.2.8; limonene-1,2-epoxide hydrolase [EC:3.3.2.8]	8.6555	2.4471	4.771	1.5997	4.5101
E3.4.16.4; D-alanyl-D-alanine carboxypeptidase [EC:3.4.16.4]	43.8094	22.6154	33.5299	20.1292	38.1627
E3.4.17.19; carboxypeptidase Taq [EC:3.4.17.19]	24.4163	25.1189	17.0079	17.4183	18.0063
E3.4.21.102; carboxyl-terminal processing protease [EC:3.4.21.102]	484.056	540.735	664.096	482.122	607.076
E3.4.21.50; lysyl endopeptidase [EC:3.4.21.50]	26.7609	10.3394	8.5899	14.5837	6.7706
E3.4.23.40; phytepsin [EC:3.4.23.40]	29.3079	1.1762	1.4004	0.7184	0.6951
E3.5.1.1; L-asparaginase [EC:3.5.1.1]	39.5512	48.8863	37.0166	73.1328	40.6199
E3.5.1.11; penicillin amidase [EC:3.5.1.11]	61.3197	54.2784	55.4236	47.6079	63.9933
E3.5.1.129; N5-(cytidine 5'-diphosphoramidyl)-L-glutamine hydrolase [EC:3.5.1.129]	0.9743	1.5159	1.2693	1.1663	2.0283
E3.5.1.24; choloylglycine hydrolase [EC:3.5.1.24]	0.4849	0.6738	0.6903	0.4642	0.3677
E3.5.1.4; amidase [EC:3.5.1.4]	132.009	36.5079	43.4289	30.7879	38.0295
E3.5.1.49; formamidase [EC:3.5.1.49]	19.0148	11.7731	12.9318	13.8933	20.995
E3.5.1.56; N,N-dimethylformamidase [EC:3.5.1.56]	4.7231	3.4984	4.8606	2.8087	4.7008
E3.5.1.77; N-carbamoyl-D-amino-acid hydrolase [EC:3.5.1.77]	3.5083	1.7304	1.9884	2.7618	2.3595
E3.5.1.81; N-acyl-D-amino-acid deacylase [EC:3.5.1.81]	49.1699	8.5977	7.4927	5.5162	8.5867
E3.5.2.10; creatinine amidohydrolase [EC:3.5.2.10]	31.4625	3.3955	4.652	4.1748	7.6184
E3.5.3.1; arginase [EC:3.5.3.1]	31.2909	7.0148	7.33	12.0193	7.2327
E3.5.3.3; creatinase [EC:3.5.3.3]	57.3935	24.9943	22.9903	24.6056	19.0157
E3.5.4.16; GTP cyclohydrolase I [EC:3.5.4.16]	0.6805	15.7811	2.76	11.2415	1.1207
E3.5.4.3; guanine deaminase [EC:3.5.4.3]	38.3374	19.1567	17.077	7.7418	17.0898
E3.5.4.32; 8-oxoguanine deaminase [EC:3.5.4.32]	8.7724	4.6969	3.6981	2.9558	4.4255
E3.5.5.1; nitrilase [EC:3.5.5.1]	21.4233	9.6685	20.3471	8.2778	21.0772
E3.5.5.7; aliphatic nitrilase [EC:3.5.5.7]	0	0.2075	0	1.9829	0.5043
E3.5.99.7; 1-aminocyclopropane-1-carboxylate deaminase [EC:3.5.99.7]	15.8992	31.7192	28.5022	28.6408	29.6941
E3.6.1.22; NAD+ diphosphatase [EC:3.6.1.22]	43.6118	42.014	46.5004	34.3662	50.8453
E3.8.1.2; 2-haloacid dehalogenase [EC:3.8.1.2]	43.1624	62.7994	71.5716	61.7212	71.6565
E4.1.1.15; glutamate decarboxylase [EC:4.1.1.15]	13.0729	133.712	123.17	95.5818	130.167
E4.1.1.17; ornithine decarboxylase [EC:4.1.1.17]	50.2142	74.724	34.8434	94.0367	57.8846
E4.1.1.32; phosphoenolpyruvate carboxykinase (GTP) [EC:4.1.1.32]	42.8495	22.4464	44.8186	17.5945	59.4755
E4.1.1.49; phosphoenolpyruvate carboxykinase (ATP) [EC:4.1.1.49]	358.009	1375.78	915.43	1096.75	905.164
E4.1.1.82; phosphonopyruvate decarboxylase [EC:4.1.1.82]	4.934	4.8572	3.7846	3.0493	5.0215
E4.1.3.1; isocitrate lyase [EC:4.1.3.1]	380.863	1212.34	881.323	1569.03	2055.96
E4.1.3.3; N-acetylneuraminate lyase [EC:4.1.3.3]	5.5368	1.212	2.0246	1.0098	1.8898
E4.1.3.4; hydroxymethylglutaryl-CoA lyase [EC:4.1.3.4]	83.0971	76.0853	100.696	73.6659	83.242
E4.2.1.2A; fumarate hydratase, class I [EC:4.2.1.2]	65.0331	346.818	211.842	314.115	190.762
E4.2.1.2B; fumarate hydratase, class II [EC:4.2.1.2]	197.77	149.995	120.211	137.115	155.532
E4.2.1.46; dTDP-glucose 4,6-dehydratase [EC:4.2.1.46]	119.237	110.726	102.771	119.107	116.855
E4.3.1.15; diaminopropionate ammonia-lyase [EC:4.3.1.15]	76.7338	28.9163	33.5659	23.4835	33.3522
E4.3.1.17; L-serine dehydratase [EC:4.3.1.17]	81.6829	66.712	85.2873	128.263	101.915
E4.3.1.19; threonine dehydratase [EC:4.3.1.19]	240.258	206.536	235.802	185.123	281.397
E4.4.1.11; methionine-gamma-lyase [EC:4.4.1.11]	37.1653	10.8334	19.3215	18.2614	14.3838
E4.6.1.1; adenylate cyclase [EC:4.6.1.1]	46.9126	31.991	34.7828	41.0404	59.9633
E5.1.3.15; glucose-6-phosphate 1-epimerase [EC:5.1.3.15]	25.5951	78.6445	87.3198	70.3544	83.5901
E5.1.3.6; UDP-glucuronate 4-epimerase [EC:5.1.3.6]	38.1209	78.9181	75.4366	70.6039	98.0048
E5.1.99.4; alpha-methylacyl-CoA racemase [EC:5.1.99.4]	38.0922	14.6463	19.051	15.9752	30.0772
E5.2.1.8; peptidylprolyl isomerase [EC:5.2.1.8]	20.0313	10.4766	5.9472	9.1566	5.6819
E5.3.3.1; steroid Delta-isomerase [EC:5.3.3.1]	0.4919	1.0166	0.4171	1.0075	0.4942
E5.4.99.2A; methylmalonyl-CoA mutase, N-terminal domain [EC:5.4.99.2]	1.8993	1.1776	0.671	1.5282	1.113
E5.4.99.5; chorismate mutase [EC:5.4.99.5]	5.8761	0	0	0	0
E6.3.4.6; urea carboxylase [EC:6.3.4.6]	3.1141	7.8233	4.894	3.2	10.0084
E6.3.5.1; NAD+ synthase (glutamine-hydrolysing) [EC:6.3.5.1]	46.1297	19.9911	14.3772	18.4387	17.7023
E6.4.1.4A; 3-methylcrotonyl-CoA carboxylase alpha subunit [EC:6.4.1.4]	35.2932	59.8737	88.2222	44.211	60.6562
E6.4.1.4B; 3-methylcrotonyl-CoA carboxylase beta subunit [EC:6.4.1.4]	32.5401	50.9873	118.7	62.631	66.244
E6.5.1.2; DNA ligase (NAD+) [EC:6.5.1.2]	194.604	192.345	156.717	241.705	206.56
E7.1.1.2; NADH dehydrogenase [EC:7.1.1.2]	97.502	82.3407	84.7671	75.0309	88.5121
E7.6.2.1; phospholipid-translocating ATPase [EC:7.6.2.1]	29.5574	0.4332	1.3208	0.79	1.1143
EAF; ELL-associated factor	0.9768	0	0.138	0	0
eamA; O-acetylserine/cysteine efflux transporter	15.3615	4.0023	5.6441	5.9711	6.7309
EARS; glutamyl-tRNA synthetase [EC:6.1.1.17]	252.867	316.613	260.995	309.67	279.159
eat; ethanolamine permease	1.2226	1.6571	0.7481	2.9174	3.3988
EBP2; rRNA-processing protein EBP2	9.3573	0	0	0	0.0686
ebr; small multidrug resistance pump	0.924	0.3395	0.5223	0.3605	0.4125
ECE; endothelin-converting enzyme [EC:3.4.24.71]	7.7079	0.5112	0.3646	0	0
ECI1; Delta3-Delta2-enoyl-CoA isomerase [EC:5.3.3.8]	3.4656	1.5082	2.9099	0.3907	2.0389
ecm; ethylmalonyl-CoA mutase [EC:5.4.99.63]	37.641	13.5636	10.0744	10.6551	10.9583
ECM29; proteasome component ECM29	19.0344	0	0.4181	0	0
ECM4; glutathionyl-hydroquinone reductase [EC:1.8.5.7]	67.3416	41.246	129.3	51.0915	69.2612
eco; ecotin	2.2625	0	0.1421	0.2942	0.1684
ectA; L-2,4-diaminobutyric acid acetyltransferase [EC:2.3.1.178]	3.7987	0.2093	0.3221	0.2223	0.3816
ectB; diaminobutyrate-2-oxoglutarate transaminase [EC:2.6.1.76]	0	0.7462	0.1487	0.9233	0.3317
ectC; L-ectoine synthase [EC:4.2.1.108]	1.3618	2.8551	2.6385	0.704	4.047
ectD; ectoine hydroxylase [EC:1.14.11.55]	4.2893	1.6851	3.4189	1.2681	5.4762
eda; 2-dehydro-3-deoxyphosphogluconate aldolase / (4S)-4-hydroxy-2-oxoglutarate aldolase [EC:4.1.2.14 4.1.3.42]	63.1604	116.017	177.299	138.775	123.086
EDC4; enhancer of mRNA-decapping protein 4	11.1278	0.2447	0.0377	0.1299	0
edd; phosphogluconate dehydratase [EC:4.2.1.12]	85.0928	141.002	244	219.659	141.092
EDD1; E3 ubiquitin-protein ligase EDD1 [EC:2.3.2.26]	1.3675	0.7536	0.1933	0.6002	0
EDEM1; ER degradation enhancer, mannosidase alpha-like 1	18.0862	0	0	0	0
EEF1A; elongation factor 1-alpha	371.552	32.5989	48.19	18.8244	23.0132
EEF1AKMT1; EEF1A lysine methyltransferase 1 [EC:2.1.1.-]	9.1279	0	0	0	0
EEF1AKMT4; EEF1A lysine methyltransferase 4 [EC:2.1.1.-]	2.9729	0	0	0	0
EEF1B; elongation factor 1-beta	3.885	0.571	0.6588	0.6062	0
EEF1D; elongation factor 1-delta	7.4247	0.1903	1.1712	0	0.3469
EEF1G; elongation factor 1-gamma	34.57	1.3014	2.9252	0.3758	1.3163
EEF2; elongation factor 2	136.529	8.5352	12.1173	3.5534	6.4583
EEF2KMT; protein-lysine N-methyltransferase EEF2KMT [EC:2.1.1.-]	22.5113	2.0213	0.9896	2.4012	1.3695
eexD; ATP-binding cassette, subfamily C, bacterial EexD	12.7498	9.9272	7.2072	6.2519	10.7977
eexE; membrane fusion protein, epimerase transport system	15.6191	7.0202	5.4232	4.5282	11.5535
EF3; elongation factor 3	202.777	11.3936	18.6368	9.9941	17.9938
efeB; deferrochelatase/peroxidase EfeB [EC:1.11.1.-]	0.5895	0	0.1666	0	0
EFHC1; EF-hand domain-containing protein 1	37.0555	0.2228	0	0.3495	0.0898
efp; elongation factor P	151.366	366.247	307.196	307.541	288.579
EFTUD2; 116 kDa U5 small nuclear ribonucleoprotein component	34.448	0	0.14	0.2899	0
EGD1; nascent polypeptide-associated complex subunit beta	46.6743	4.1184	4.5809	2.3235	1.7548
EGD2; nascent polypeptide-associated complex subunit alpha	33.1792	1.9381	1.3238	1.0109	1.2788
EGH; egghead protein (zeste-white 4 protein)	0.6704	0.1385	0.2368	0.1961	0.2245
EGLN; hypoxia-inducible factor prolyl hydroxylase [EC:1.14.11.29]	10.1169	0	0	0	0
EHD1; EH domain-containing protein 1	23.3834	0.1529	0.4124	0.184	0.4586
EHF; ETS homologous factor	4.1897	0	0.7579	0	0.2806
EI24; etoposide-induced 2.4 mRNA	7.9982	0	0	0	0
EIF1; translation initiation factor 1	54.1719	90.8365	87.6574	66.6613	86.4996
EIF1A; translation initiation factor 1A	5.9291	0.6323	0.3706	0.5557	0.5565
EIF2A; translation initiation factor 2A	7.0405	0	0.2101	0.0944	0.216
EIF2AK1; eukaryotic translation initiation factor 2-alpha kinase 1 [EC:2.7.11.1]	5.6571	0	0	0	0.1647
EIF2AK4; eukaryotic translation initiation factor 2-alpha kinase 4 [EC:2.7.11.1]	20.1574	0.314	0.2539	0	0
EIF2B3; translation initiation factor eIF-2B subunit gamma	6.3312	0	0	0	0
EIF2B4; translation initiation factor eIF-2B subunit delta	6.5726	0	0	0	0
EIF2S1; translation initiation factor 2 subunit 1	19.9236	0.7401	1.255	3.4743	1.2064
EIF2S2; translation initiation factor 2 subunit 2	23.3299	0	1.0049	0	0
EIF2S3; translation initiation factor 2 subunit 3	15.7863	0.4341	0.0891	0.1152	0.0264
EIF3A; translation initiation factor 3 subunit A	27.1262	0.3039	0.7519	1.8588	2.1351
EIF3B; translation initiation factor 3 subunit B	33.5727	0.4181	2.7353	0.2858	0.3089
EIF3C; translation initiation factor 3 subunit C	25.5963	0	0	0.1282	0.477
EIF3D; translation initiation factor 3 subunit D	12.8516	0	0.1487	0	0.3522
EIF3E; translation initiation factor 3 subunit E	12.1203	0.063	0	0.0669	0.0766
EIF3F; translation initiation factor 3 subunit F	2.5514	0.2812	0.1442	0	0.1709
EIF3G; translation initiation factor 3 subunit G	18.2785	0	0	0.1786	0
EIF3H; translation initiation factor 3 subunit H	16.5158	0	0	0.1482	0
EIF3I; translation initiation factor 3 subunit I	16.7556	0.0933	0	0	0
EIF3J; translation initiation factor 3 subunit J	3.5367	0.6903	0.7913	0.388	0.1974
EIF3K; translation initiation factor 3 subunit K	0	0.2771	0.5684	0	0
EIF3L; translation initiation factor 3 subunit L	23.7904	0	0.6539	0.7694	0.1892
EIF3M; translation initiation factor 3 subunit M	10.2073	0.0678	0	0	0
EIF4A; translation initiation factor 4A	54.7302	6.4108	6.991	2.6333	2.7209
EIF4A3; ATP-dependent RNA helicase [EC:3.6.4.13]	14.4942	0	0	0	0
EIF4E; translation initiation factor 4E	26.3834	2.925	2.6791	1.4103	0.9252
EIF4EBP2; eukaryotic translation initiation factor 4E binding protein 2	3.9147	0.5034	0.295	0.3054	0.4369
EIF4G; translation initiation factor 4G	37.7967	1.4194	2.9573	1.1425	1.9447
EIF5; translation initiation factor 5	24.4778	0.36	0.0509	0	0.1205
EIF5A; translation initiation factor 5A	78.2281	5.0819	5.4186	4.1612	5.9131
EIF5B; translation initiation factor 5B	12.7403	0.4439	0.8839	0.3951	0.4522
EIF6; translation initiation factor 6	16.862	1.5704	1.098	0.7512	1.2131
elaA; ElaA protein	35.2024	33.0369	27.1243	29.8073	26.974
ELAVL1; ELAV-like protein 1	0	0.7536	0	0	0.229
ELAVL2_3_4; ELAV like protein 2/3/4	0	0.1745	0.1789	0.4631	0.636
ELF2C; eukaryotic translation initiation factor 2C	7.0058	3.1032	3.2967	5.5308	4.0404
ELOB; elongin-B	2.5325	0	0.3579	0	0
ELP3; elongator complex protein 3 [EC:2.3.1.48]	0	0.2798	0	0	0.1133
EMC1; ER membrane protein complex subunit 1	13.1568	0	0	0	0
EMC10; ER membrane protein complex subunit 10	3.108	0	0.0799	0	0
EMC3; ER membrane protein complex subunit 3	17.9912	0	0	0.0772	0.0884
EMC4; ER membrane protein complex subunit 4	5.9458	0	0	0	0
EMC7; ER membrane protein complex subunit 7	0.3525	0.1942	0	0.1031	0.118
EMG1; rRNA small subunit pseudouridine methyltransferase Nep1 [EC:2.1.1.260]	1.7315	0	0.5565	0.3666	0.5394
EML1_2; echinoderm microtubule-associated protein-like 1/2	20.7372	0.0515	0.161	0.059	0
EML5; echinoderm microtubule-associated protein-like 5	0	0.8677	0.6357	1.1845	0.3013
EML6; echinoderm microtubule-associated protein-like 6	55.9624	0.359	0.0808	0.062	0.3046
emrA; membrane fusion protein, multidrug efflux system	0.6977	0.8256	0	0.8286	0
emrB; MFS transporter, DHA2 family, multidrug resistance protein	0	0.2692	0	0	0.1635
emrE; small multidrug resistance pump	15.6014	10.1651	10.9137	10.7952	9.1367
ena; enamidase [EC:3.5.2.18]	1.0577	1.087	1.5064	0.4547	0.8779
endA; deoxyribonuclease I [EC:3.1.21.1]	0	3.2867	4.0866	3.2452	2.7326
ENDOG; endonuclease G, mitochondrial	8.5787	16.5097	22.0951	17.5286	16.9708
endonuclease III related protein	0	2.2267	0.2342	2.6067	0.4163
ENDOU; poly(U)-specific endoribonuclease [EC:3.1.-.-]	1.8648	0.2731	0.7002	0.2899	0
engA; GTPase	144.453	188.616	168.599	209.139	190.892
engB; GTP-binding protein	96.0442	106.424	90.606	108.899	97.7059
ENO; enolase [EC:4.2.1.11]	381.831	572.154	411.841	560.468	429.494
ENP1; essential nuclear protein 1	9.8291	0.2512	0	0	0
ENPP1_3; ectonucleotide pyrophosphatase/phosphodiesterase family member 1/3 [EC:3.1.4.1 3.6.1.9]	0	0.4096	0.14	0.145	0.1659
ENPP7; ectonucleotide pyrophosphatase/phosphodiesterase family member 7 [EC:3.1.4.12]	0	0.5307	0	0.2818	0.1612
entC; isochorismate synthase [EC:5.4.4.2]	12.8559	5.0071	6.4372	8.2922	5.6765
ENTPD5_6; ectonucleoside triphosphate diphosphohydrolase 5/6 [EC:3.6.1.6]	0	1.2517	1.6893	0.1399	0.9607
envC; murein hydrolase activator	9.0556	45.7752	48.4781	28.3151	46.1055
envZ; two-component system, OmpR family, osmolarity sensor histidine kinase EnvZ [EC:2.7.13.3]	32.296	52.5041	67.4247	44.0351	69.8006
EP300; E1A/CREB-binding protein [EC:2.3.1.48]	26.2779	0.5594	0.7962	1.0984	1.1871
EP400; E1A-binding protein p400 [EC:3.6.4.-]	36.9709	0.9479	0.5368	0.5821	0.1272
epd; D-erythrose 4-phosphate dehydrogenase [EC:1.2.1.72]	15.3541	68.129	52.3851	67.6154	60.9359
EPHA4; Eph receptor A4 [EC:2.7.10.1]	8.3971	0	0	0	0
EPHA5; Eph receptor A5 [EC:2.7.10.1]	0.888	0.367	0	0.2598	0.2973
EPHA6; Eph receptor A6 [EC:2.7.10.1]	0	1.1614	0	0.6851	0
EPHX4; epoxide hydrolase 4 [EC:3.3.-.-]	3.6371	0.6013	0.6853	0.4256	0.5683
epmA; elongation factor P--(R)-beta-lysine ligase [EC:6.3.1.-]	17.394	41.5324	36.0657	38.5186	40.6096
epmB; L-lysine 2,3-aminomutase [EC:5.4.3.-]	20.9363	52.7344	58.8438	50.2761	57.3398
epmC; elongation factor P hydroxylase [EC:1.14.-.-]	16.7383	40.0123	51.1279	27.8673	52.3768
EPN; epsin	9.3241	0	0	0	0
EPRS; bifunctional glutamyl/prolyl-tRNA synthetase [EC:6.1.1.17 6.1.1.15]	2.7351	0	0.2899	0	0
epsD; glycosyltransferase EpsD [EC:2.4.-.-]	0	0.4977	1.1668	0.302	0.648
epsO; pyruvyl transferase EpsO [EC:2.-.-.-]	0	3.7864	5.8228	1.8806	4.1256
eptA; lipid A ethanolaminephosphotransferase [EC:2.7.8.43]	16.4694	27.719	30.0201	27.2459	33.1974
eptB; KDO II ethanolaminephosphotransferase [EC:2.7.8.42]	0.991	0	0	0.4349	0.1659
era; GTPase	94.8108	125.858	106.788	113.117	117.287
ERB1; ribosome biogenesis protein ERB1	14.8411	1.7617	2.4542	2.5721	2.7186
ERBB2IP; erbb2-interacting protein	0	0.5138	0.1757	0.7275	0.4163
ERC1; ELKS/RAB6-interacting/CAST family member 1	3.7444	4.3334	3.092	9.3643	5.6585
ERC2; ELKS/RAB6-interacting/CAST family member 2	0.9497	0.2617	0	0	0
ERCC1; DNA excision repair protein ERCC-1	8.2637	0.6708	0.902	0.4847	0.3558
ERCC2; DNA excision repair protein ERCC-2 [EC:3.6.4.12]	11.0922	0	0	0	0
ERCC3; DNA excision repair protein ERCC-3 [EC:3.6.4.12]	12.6979	1.3182	3.1516	3.3047	2.3677
ERCC4; DNA excision repair protein ERCC-4 [EC:3.1.-.-]	24.1441	1.2212	0.5368	0.3705	0.954
ERCC5; DNA excision repair protein ERCC-5	7.6202	0.492	0.8333	0.3815	0.6047
ERCC6; DNA excision repair protein ERCC-6	14.7763	0	0	0	0
ERCC6L; DNA excision repair protein ERCC-6-like [EC:3.6.4.12]	6.2846	0	0.1361	0.1409	0.1612
ERCC6L2; DNA excision repair protein ERCC-6-like 2 [EC:3.6.4.-]	19.3323	0	0	0	0.0751
ERCC8; DNA excision repair protein ERCC-8	3.4188	0	0	0	0
ERF3; peptide chain release factor subunit 3	16.1554	0	0	0.0658	0
ERGIC3; endoplasmic reticulum-Golgi intermediate compartment protein 3	7.9508	0	0	0	0
ERK; mitogen-activated protein kinase 1/3 [EC:2.7.11.24]	15.4854	0.1794	0	0	0.109
ERLIN; erlin	6.7152	0.3528	0.3846	0	0
ERN1; serine/threonine-protein kinase/endoribonuclease IRE1 [EC:2.7.11.1 3.1.26.-]	6.9103	0	0.4532	0.1785	0.3611
ERO1L; ERO1-like protein alpha [EC:1.8.4.-]	0.6575	0.2717	0	0	0
erpA; iron-sulfur cluster insertion protein	58.4392	234.062	279.708	246.493	337.565
ERV1; mitochondrial FAD-linked sulfhydryl oxidase [EC:1.8.3.2]	3.5799	0.3379	0.3541	0.4557	0.5394
eryA; erythritol kinase (D-erythritol 1-phosphate-forming) [EC:2.7.1.215]	0.8433	0.1495	0.3088	0.8839	0.4349
eryB; D-erythritol 1-phosphate dehydrogenase [EC:1.1.1.402]	0	0.2125	0	0.2256	0.0861
eryC; D-erythrulose 1-phosphate 3-epimerase [EC:5.1.3.38]	0.4726	0	0.3117	0.6914	0.2638
eryH; L-erythrulose 1-phosphate isomerase [EC:5.3.1.33]	0.4274	0.3533	0.765	1.292	0.9063
eryI; D-erythrulose 4-phosphate isomerase [EC:5.3.1.34]	0	0.1859	0.5721	0.9871	0.7532
estP; pyrethroid hydrolase [EC:3.1.1.88]	0	7.063	9.128	3.3394	6.9243
ETF1; peptide chain release factor subunit 1	36.0189	0.9141	0.3538	0.4256	0.7307
ETFBKMT; ETFB lysine methyltransferase [EC:2.1.1.-]	4.8456	0	0	0	0
ETFDH; electron-transferring-flavoprotein dehydrogenase [EC:1.5.5.1]	209.765	501.879	685.676	508.885	590.499
ETHE1; sulfur dioxygenase [EC:1.13.11.18]	15.0193	0	0.1812	0	0.0715
etk-wzc; tyrosine-protein kinase Etk/Wzc [EC:2.7.10.-]	0.8476	15.6022	11.4825	15.6753	11.493
ETS1; C-ets-1	1.6925	0.1865	0.1913	0.1486	0.3967
ettA; energy-dependent translational throttle protein EttA	43.1039	208.755	196.169	206.823	188.647
eutB; ethanolamine ammonia-lyase large subunit [EC:4.3.1.7]	0	0	0	0.6453	0.1846
eutM; ethanolamine utilization protein EutM	0	0.1812	0	0.7694	0
eutR; AraC family transcriptional regulator, ethanolamine operon transcriptional activator	0	2.6389	2.6696	2.2179	2.7308
evaA; dTDP-4-dehydro-6-deoxy-alpha-D-glucopyranose 2,3-dehydratase [EC:4.2.1.159]	0	1.6383	1.9139	1.0631	1.5485
exaA; alcohol dehydrogenase (cytochrome c) [EC:1.1.2.8]	0	0.2546	0.3917	1.3517	0
exbB; biopolymer transport protein ExbB	614.003	1193.58	1038.69	1603.23	1100.78
exbD; biopolymer transport protein ExbD	177.874	416.489	375.557	483.082	417.719
EXD1; exonuclease 3'-5' domain-containing protein 1	1.5308	0	0	0	0
EXO1; exonuclease 1 [EC:3.1.-.-]	11.311	0	0	0	0
EXOC1; exocyst complex component 1	0.9631	0.5307	1.0888	0	0.1612
EXOC3; exocyst complex component 3	8.2183	0.0453	0.0465	0.0721	0.055
EXOC5; exocyst complex component 5	5.8997	0	0	0	0
EXOC6; exocyst complex component 6	1.554	0	0	0	0
EXOC7; exocyst complex component 7	5.6532	0	0	0	0
exoP; polysaccharide biosynthesis transport protein	2.2119	11.2982	6.469	3.6037	7.3248
exoX; exodeoxyribonuclease X [EC:3.1.11.-]	0	14.1724	0.8124	10.4894	0.5065
EXTL3; alpha-1,4-N-acetylglucosaminyltransferase EXTL3 [EC:2.4.1.223 2.4.1.224]	0	0	0	0.1755	0.2008
exuT; MFS transporter, ACS family, hexuronate transporter	9.9028	44.2475	71.307	34.5653	58.6631
EYA1; eyes absent homolog 1 [EC:3.1.3.48]	0.8997	0.124	0	0.2632	0
EZH2; [histone H3]-lysine27 N-trimethyltransferase EZH2 [EC:2.1.1.356]	14.6395	10.7263	8.3234	17.9254	16.8885
FAAH; fatty acid amide hydrolase [EC:3.5.1.99]	0	0.1256	0.1288	0.4001	0.4579
faaH; fumarylacetoacetate (FAA) hydrolase [EC:3.7.1.2]	13.9543	69.0442	57.9874	74.015	37.8795
FAB2; acyl-[acyl-carrier-protein] desaturase [EC:1.14.19.2 1.14.19.11 1.14.19.26]	22.1526	6.5288	3.8116	7.0518	4.8938
fabA; 3-hydroxyacyl-[acyl-carrier protein] dehydratase / trans-2-decenoyl-[acyl-carrier protein] isomerase [EC:4.2.1.59 5.3.3.14]	147.933	278.359	275.125	274.511	296.556
fabB; 3-oxoacyl-[acyl-carrier-protein] synthase I [EC:2.3.1.41]	178.335	250.824	278.857	264.762	311.917
fabD; [acyl-carrier-protein] S-malonyltransferase [EC:2.3.1.39]	175.392	245.126	204.792	237.648	222.416
fabF; 3-oxoacyl-[acyl-carrier-protein] synthase II [EC:2.3.1.179]	319.868	548.002	374.413	620.548	403.193
fabG; 3-oxoacyl-[acyl-carrier protein] reductase [EC:1.1.1.100]	297.036	458.49	406.719	453.461	387.442
fabH; 3-oxoacyl-[acyl-carrier-protein] synthase III [EC:2.3.1.180]	246.042	218.402	134.266	224.529	138.211
fabI; enoyl-[acyl-carrier protein] reductase I [EC:1.3.1.9 1.3.1.10]	231.641	270.476	210.293	250.582	221.463
fabK; enoyl-[acyl-carrier protein] reductase II [EC:1.3.1.9]	37.8087	14.5603	12.3931	18.3745	11.295
FABP3; fatty acid-binding protein 3, muscle and heart	3.1489	0	0	0	0.1506
FABP7; fatty acid-binding protein 7, brain	3.3906	0.0779	0.1597	0	0
fabR; TetR/AcrR family transcriptional regulator, fatty acid biosynthesis regulator	0	42.0559	53.0806	30.659	58.459
fabV; enoyl-[acyl-carrier protein] reductase / trans-2-enoyl-CoA reductase (NAD+) [EC:1.3.1.9 1.3.1.44]	33.4743	175.492	176.634	181.915	178.203
fabY; acetoacetyl-[acyl-carrier protein] synthase [EC:2.3.1.180]	26.9612	88.4013	66.4194	77.3791	67.9724
fabZ; 3-hydroxyacyl-[acyl-carrier-protein] dehydratase [EC:4.2.1.59]	66.9266	249.492	182.319	244.698	196.933
FAD2; omega-6 fatty acid desaturase / acyl-lipid omega-6 desaturase (Delta-12 desaturase) [EC:1.14.19.6 1.14.19.22]	0.3108	0.7708	1.2298	0.1819	0.2081
FAD3; acyl-lipid omega-3 desaturase [EC:1.14.19.25 1.14.19.35 1.14.19.36]	1.4446	0.2654	0.2722	0.0704	0.1612
FAD4; palmitoyl-[glycerolipid] 3-(E)-desaturase [EC:1.14.19.43]	7.2808	0	0	0	0
FAD6; acyl-lipid omega-6 desaturase (Delta-12 desaturase) [EC:1.14.19.23 1.14.19.45]	17.1902	27.567	22.4952	27.6248	29.2397
fadA; acetyl-CoA acyltransferase [EC:2.3.1.16]	230.238	650.799	1119.11	759.985	853.955
fadB; 3-hydroxyacyl-CoA dehydrogenase / enoyl-CoA hydratase / 3-hydroxybutyryl-CoA epimerase / enoyl-CoA isomerase [EC:1.1.1.35 4.2.1.17 5.1.2.3 5.3.3.8]	46.8147	678.382	992.906	821.042	840.306
fadD19; 3-oxocholest-4-en-26-oate---CoA ligase [EC:6.2.1.42]	21.4286	7.3043	5.8458	4.64	6.4936
fadD3; HIP---CoA ligase [EC:6.2.1.41]	6.9953	4.8627	3.4406	2.8071	2.3001
fadE; acyl-CoA dehydrogenase [EC:1.3.99.-]	14.5448	84.9393	161.191	118.73	116.327
fadE26; 3-oxocholest-4-en-26-oyl-CoA dehydrogenase alpha subunit [EC:1.3.99.-]	1.4458	14.723	23.2123	13.1793	14.5035
fadH; 2,4-dienoyl-CoA reductase (NADPH2) [EC:1.3.1.34]	85.9825	180.276	382.538	156.294	238.925
fadJ; 3-hydroxyacyl-CoA dehydrogenase / enoyl-CoA hydratase / 3-hydroxybutyryl-CoA epimerase [EC:1.1.1.35 4.2.1.17 5.1.2.3]	117.993	374.35	663.103	438.17	547.522
fadL; long-chain fatty acid transport protein	26.082	61.5623	65.401	85.7005	96.1003
fadN; 3-hydroxyacyl-CoA dehydrogenase [EC:1.1.1.35]	563.188	281.833	383.091	211.938	370.698
fadR; GntR family transcriptional regulator, negative regulator for fad regulon and positive regulator of fabA	0.2885	88.7815	125.593	62.8163	121.783
FADS2; acyl-CoA 6-desaturase (Delta-6 desaturase) [EC:1.14.19.3]	6.2161	0	0	0	0
fae; 5,6,7,8-tetrahydromethanopterin hydro-lyase [EC:4.2.1.147]	9.2572	4.0899	6.369	5.5868	31.8036
FAF1; FAS-associated factor 1	0	0	0	1.1836	0.563
FAH; dihydroceramide fatty acyl 2-hydroxylase [EC:1.14.18.7]	7.9617	0	0	0	0.1568
FAH; fumarylacetoacetase [EC:3.7.1.2]	87.9975	28.7358	32.4911	36.3151	31.6641
FAM132A; adipolin	0.2947	0	0	0.5174	0.3948
FAM20C; extracellular serine/threonine protein kinase FAM20C [EC:2.7.11.1]	0	0.3489	0.7158	0.3705	0
FAM32A; protein FAM32A	5.2597	0	0	0	0
FAM50; protein FAM50	21.8201	0	0	0	0
FAN1; fanconi-associated nuclease 1 [EC:3.1.21.- 3.1.4.1]	3.0748	0.4435	1.4803	0.7102	0.6431
FANCD2; fanconi anemia group D2 protein	0	0.091	1.307	0.0966	0.553
FANCM; fanconi anemia group M protein	15.7892	0	0	0	0.0596
FARSA; phenylalanyl-tRNA synthetase alpha chain [EC:6.1.1.20]	184.532	265.825	189.294	255.047	203.453
FARSB; phenylalanyl-tRNA synthetase beta chain [EC:6.1.1.20]	266.71	328.822	277.289	302.013	291.885
FAS2; fatty acid synthase subunit alpha, fungi type [EC:2.3.1.86]	1.7684	0	0	0	0.1974
FAT1_2_3; protocadherin Fat 1/2/3	7.2695	8.5147	6.0006	10.6407	3.1709
FAT4; protocadherin Fat 4	0.8476	0.2125	0	0	0
FATA; fatty acyl-ACP thioesterase A [EC:3.1.2.14]	17.8268	0.1346	0.069	0	0
fatty-acyl-CoA synthase [EC:6.2.1.-]	334.557	372.512	514.095	356.474	431.975
fatty aldehyde decarbonylase [EC:4.1.99.5]	4.2041	0.5861	0.4008	0.4202	1.0695
FBA; fructose-bisphosphate aldolase, class II [EC:4.1.2.13]	313.715	537.866	411.117	463.773	326.356
fbaB; fructose-bisphosphate aldolase, class I [EC:4.1.2.13]	5.0754	4.198	3.0227	9.1434	2.5742
fbiC; FO synthase [EC:2.5.1.147 4.3.1.32]	35.1322	11.9222	12.6591	9.7964	15.2075
FBN2_3; fibrillin 2/3	9.2523	0	0	0.066	0.1133
FBP; fructose-1,6-bisphosphatase I [EC:3.1.3.11]	108.88	193.198	172.676	176.448	155.774
FBXL16; F-box and leucine-rich repeat protein 16	1.9616	1.4671	0.3168	2.6236	0.6568
FBXL2_20; F-box and leucine-rich repeat protein 2/20	2.5138	0.1385	0	0	0
FBXO11; F-box protein 11	2.2792	0.471	0.161	0.1667	0.3816
FBXO18; F-box protein, helicase, 18 [EC:3.6.4.12]	0	0.0779	0.3993	0	0.2838
FBXO31; F-box protein 31	0.5028	0	0	0	0
FBXO9; F-box protein 9	4.5788	0	0.0863	0	0
fccB; sulfide dehydrogenase [flavocytochrome c] flavoprotein chain [EC:1.8.2.3]	0.1295	180.117	108.726	499.244	11.636
fcs; feruloyl-CoA synthase [EC:6.2.1.34]	17.8279	6.2778	5.4866	5.0926	6.9907
FCY1; cytosine/creatinine deaminase [EC:3.5.4.1 3.5.4.21]	3.512	14.6708	25.5619	10.3544	12.5845
FDFT1; farnesyl-diphosphate farnesyltransferase [EC:2.5.1.21]	8.8459	0	0	0	0.0801
FDH; formate dehydrogenase [EC:1.17.1.9]	24.3383	13.0486	16.2029	11.0959	13.2554
fdhA; formate dehydrogenase (coenzyme F420) alpha subunit [EC:1.17.98.3 1.8.98.6]	0	12.5729	19.2138	6.2893	17.7662
fdhA; glutathione-independent formaldehyde dehydrogenase [EC:1.2.1.46]	8.0873	4.6271	2.337	5.3582	2.5667
fdhD; FdhD protein	74.8257	47.625	65.3647	53.345	63.5389
fdoG; formate dehydrogenase major subunit [EC:1.17.1.9]	258.804	216.332	422.293	309.388	365.827
fdoH; formate dehydrogenase iron-sulfur subunit	56.6067	71.6755	153.773	118.022	114.171
fdoI; formate dehydrogenase subunit gamma	20.4835	38.1649	55.1491	43.4526	57.7372
FDPS; farnesyl diphosphate synthase [EC:2.5.1.1 2.5.1.10]	1.1396	0	0	0	0
fdsD; formate dehydrogenase subunit delta [EC:1.17.1.9]	0	0.2991	0	0	0.5451
fdwB; formate dehydrogenase beta subunit [EC:1.17.1.9]	83.3719	24.6633	30.0191	25.1703	29.5065
fdx; ferredoxin, 2Fe-2S	132.713	223.041	220.967	210.304	248.049
FDX2; ferredoxin-2, mitochondrial	9.7681	0	0	0	0
fdxA; ferredoxin	119.121	167.398	140.978	151.05	171.948
fecA; Fe(3+) dicitrate transport protein	125.651	47.7392	94.3423	54.8253	60.2443
fecI; RNA polymerase sigma-19 factor, ECF subfamily	1.4251	14.0147	21.6652	15.8595	23.2409
fecR; transmembrane sensor	0.1971	15.981	24.0661	11.3929	19.4096
FEM1B; Fem-1 homolog b	2.8255	0	0	0	0
FEN1; flap endonuclease-1 [EC:3.-.-.-]	5.7635	0.1805	0.1481	0	0.0877
feoA; ferrous iron transport protein A	34.5977	6.1431	11.665	7.5861	10.3573
feoB; ferrous iron transport protein B	57.4033	75.4155	73.278	87.167	85.0572
fer; ferredoxin	0.4884	0.6154	0.6608	0.1429	0.9463
FER1L6; fer-1-like protein 6	0.5895	1.4812	2.5661	2.3276	1.368
FERMT2; kindlin 2	2.5514	0.1923	0	0.4479	0.2336
FGF2; fibroblast growth factor 2	7.8506	6.071	12.168	5.0383	10.5151
FGFR1; fibroblast growth factor receptor 1 [EC:2.7.10.1]	0	0.1777	0.547	0	0.216
fha1; type VI secretion system protein	1.6416	2.065	2.6023	0.1671	0.4302
fhaB; filamentous hemagglutinin	0	1.5886	0	0.3923	0
fhs; formate--tetrahydrofolate ligase [EC:6.3.4.3]	239.407	118.994	94.6893	112.304	93.8469
fic; cell filamentation protein	0	0.3226	2.6421	0.274	1.5434
fieF; ferrous-iron efflux pump FieF	2.6877	35.2634	23.2918	22.7636	25.4808
FIG4; phosphatidylinositol 3,5-bisphosphate 5-phosphatase [EC:3.1.3.-]	5.62	0	0	0	0
[truncated: 4,551 more rows]
