# Supplementary material for: Metatranscriptomic Analysis of Oil-Exposed Seawater Bacterial Communities Archived by an Environmental Sample Processor (ESP)
Source: Microorganisms. 2020 May 15;8(5):744. doi: 10.3390/microorganisms8050744 (PMC7284936; doi:10.3390/microorganisms8050744)
Supplement: Supplementary file 1 [file microorganisms-08-00744-s001.zip › Table S7 Upregulated CDS.xlsx]

## Sheet: Summary of results for DE CDS
Table S7. Summary of results obtained with differentially abundant CDS that were significantly upregulated on seawater with oil.
	DEseq2 statistics						TPM count						DIAMOND annotation (LCA parameter top 5%)		DIAMOND annotation (LCA parameter top 2%)		Putative function by KEGG			Putative function with taxonomic annotation by BLAST (DIAMOND best blast hit)
CDS ID	log2FC	pvalue	baseMean	lfcSE	stat	padj	T0	T4C	T4O	T7C	T7O	TPM sum	taxid	taxname	taxid	taxname	KEGG Orthology	Gene	Definition	Accession number, putative function, taxonomy	Accession number, putative function, taxonomy	Accession number, putative function, taxonomy
gene_2	1.20875	0.0157409	978.017	0.500546	2.41487	0.185731	0.09	18	40.45	13.11	30.96	102.61	28229	Colwellia psychrerythraea	28229	Colwellia psychrerythraea				WP_011044472.1 sensor histidine kinase: Colwellia psychrerythraea	AAZ26137.1 sensor histidine kinase: Colwellia psychrerythraea 34H
gene_8	1.00932	0.038449	1123.6	0.487588	2.07004	0.326061	0.2	12.63	23.13	9.46	21.09	66.51	1236	Gammaproteobacteria	508461	Neiella marina				WP_087505344.1 DUF5011 domain-containing protein: Neiella marina
gene_9	0.998266	0.0503668	914.362	0.510143	1.95684	0.38219	0	11.45	18.9	6.89	17.57	54.81	2267621	Candidatus Colwellia aromaticivorans	2267621	Candidatus Colwellia aromaticivorans				WP_114324894.1 hypothetical protein: Candidatus Colwellia aromaticivorans
gene_71	2.08172	0.00183718	62.4151	0.668211	3.11536	0.041607	10.37	1.82	6.33	1.59	8.05	28.16	1224	Proteobacteria	1224	Proteobacteria	K07112		uncharacterized protein	AAM48688.1 conserved hypothetical protein: uncultured marine proteobacterium	AII88499.1 hypothetical protein, integral membrane proteins YeeE/YedE: Planktomarina temperata RCA23
gene_72	2.023	0.00453871	52.4295	0.71281	2.83807	0.0789787	11.56	1.13	5.31	1.9	6.93	26.83	482892	uncultured marine proteobacterium	482892	uncultured marine proteobacterium	K07112		uncharacterized protein	AAM48689.1 conserved hypothetical protein: uncultured marine proteobacterium
gene_73	1.0269	0.0382651	402.027	0.495608	2.072	0.325159	17.62	9.01	18.7	9.6	18.98	73.91	1224	Proteobacteria	1224	Proteobacteria				AAM48690.1 metallo-beta-lactamase family protein: uncultured marine proteobacterium
gene_74	2.11796	0.0257704	22.3486	0.949904	2.22965	0.255725	10.01	0.87	2.42	0.36	2.94	16.6	1224	Proteobacteria	1224	Proteobacteria	K17218	sqr	sulfide:quinone oxidoreductase [EC:1.8.5.4]	AII88502.1 hypothetical protein RCA23_c30020: Planktomarina temperata RCA23
gene_245	3.32016	2.66443e-06	377.009	0.70715	4.69513	0.00027856	0	4.48	11.83	3.28	66.37	85.96	1051675	Erwinia phage vB_EamP-S6	1051675	Erwinia phage vB_EamP-S6				YP_007005821.1 major capsid protein: Erwinia phage vB_EamP-S6	AEJ81604.1 major capsid protein: Erwinia phage vB_EamP-S6
gene_246	2.81657	0.0002311	123.935	0.764884	3.68234	0.00896854	0	2.13	3.88	1.47	21.73	29.21	1913109	Vibrio phage vB_VspP_pVa5	1913109	Vibrio phage vB_VspP_pVa5				APC46054.1 putative N4 g55 protein: Vibrio phage vB_VspP_pVa5
gene_247	4.10427	1.33043e-06	145.644	0.84884	4.83515	0.000159989	0	0.43	1.93	0.73	18.21	21.3	196895	unclassified Podoviridae	196895	unclassified Podoviridae				AUR82505.1 coil containing protein: Vibrio phage 1.025.O._10N.222.46.B6	AUR82613.1 coil containing protein: Vibrio phage 1.026.O._10N.222.49.C7	AUR90755.1 coil containing protein: Vibrio phage 1.150.O._10N.222.46.A6
gene_248	3.80599	6.12901e-06	219.502	0.841682	4.52189	0.000541582	0	0.61	1.08	0.28	11.52	13.49	2500581	Vibrio virus vB_VspP_SBP1	2500581	Vibrio virus vB_VspP_SBP1				AZU99643.1 hypothetical protein SBP1_gp051: Vibrio virus vB_VspP_SBP1
gene_249	4.37158	4.69865e-06	75.9022	0.954949	4.57781	0.000436878	0	0.57	1.59	0.3	16.89	19.35	0		0
gene_250	4.11379	8.44036e-07	215.554	0.835305	4.9249	0.000111509	0	0.4	1.64	0.69	17.4	20.13	0		0
gene_251	4.054	4.40374e-08	1253.08	0.740612	5.47385	1.0444e-05	0	0.48	1.51	0.35	12.37	14.71	196895	unclassified Podoviridae	1965485	Vibrio phage pVco-5				ARM71100.1 virion-encapsulated RNA polymerase: Vibrio phage pVco-5
gene_252	5.21407	0.00111505	18.0615	1.59952	3.25976	0.0290233	0	0	0.82	0.43	14.86	16.11	0		0
gene_253	4.11681	7.48647e-07	192.595	0.831964	4.9483	0.000100877	0	1.59	4.19	1.02	41.72	48.52	0		0
gene_254	3.73627	1.61867e-05	109.889	0.866505	4.31189	0.00116079	0	2.46	5.04	0.98	41.44	49.92	1		1					AYP69314.1 holliday junction resolvase: Klebsiella phage Pylas
gene_255	3.916	1.50314e-06	286.308	0.814	4.81082	0.000176905	0.29	1.59	3.91	1.52	43.52	50.83	1		754052	Pseudoalteromonas phage pYD6-A				YP_007674283.1 hypothetical protein PYDG_00076: Pseudoalteromonas phage pYD6-A	AGH57605.1 hypothetical protein PYDG_00076: Pseudoalteromonas phage pYD6-A
gene_256	3.80214	0.0171664	249.928	1.59544	2.38312	0.197127	0	1.95	2.35	0.85	37.22	42.37	77133	uncultured bacterium	77133	uncultured bacterium				EKD22502.1 N4 gp44-like protein: uncultured bacterium
gene_257	3.55425	0.0170613	734.512	1.49001	2.38538	0.196326	0	2.25	2.92	1.08	36.73	42.98	196895	unclassified Podoviridae	196895	unclassified Podoviridae				AUR97297.1 coil containing protein: Vibrio phage 1.238.A._10N.261.52.F10	AUR97391.1 coil containing protein: Vibrio phage 1.238.B._10N.261.52.F10	AUR97965.1 coil containing protein: Vibrio phage 1.245.O._10N.261.54.C7
gene_258	3.58367	0.000123197	54.9349	0.933325	3.83968	0.0055463	0	0.45	1.38	0.6	11.24	13.67	196895	unclassified Podoviridae	1881383	Vibrio phage 1.097.O._10N.286.49.B3				APC46041.1 hypothetical protein vBVspPpVa5_0031: Vibrio phage vB_VspP_pVa5
gene_281	1.1891	0.0225864	714.568	0.521451	2.28036	0.235463	42.27	11.96	22.98	6.88	19.78	103.87	28211	Alphaproteobacteria	28211	Alphaproteobacteria	K00128	ALDH	aldehyde dehydrogenase (NAD+) [EC:1.2.1.3]	ADI20159.1 NAD-dependent aldehyde dehydrogenases: uncultured alpha proteobacterium EB080_L06A09
gene_282	1.12244	0.0296648	661.004	0.516175	2.17454	0.279305	15.7	4.56	9.03	2.91	7.14	39.34	28211	Alphaproteobacteria	28211	Alphaproteobacteria	K03529	smc	chromosome segregation protein	ADI20461.1 chromosome segregation ATPases: uncultured alpha proteobacterium EB080_L43F08
gene_283	1.87578	0.00020187	367.204	0.504693	3.71666	0.00810385	43.85	7	22.51	6.75	27.77	107.88	28211	Alphaproteobacteria	28211	Alphaproteobacteria	K03192	ureJ	urease accessory protein	ADI20459.1 hydrogenase/urease accessory protein: uncultured alpha proteobacterium EB080_L43F08
gene_286	1.14933	0.0360482	164.587	0.548246	2.09638	0.313811	19.05	5.61	11.46	4.48	10.79	51.39	28211	Alphaproteobacteria	28211	Alphaproteobacteria	K19221	cobA, btuR	cob(I)alamin adenosyltransferase [EC:2.5.1.17]	WP_108863800.1 cob(I)yrinic acid a,c-diamide adenosyltransferase: Rhodobacteraceae bacterium Water-Bin34	ADI20165.1 ATP:corrinoid adenosyltransferase: uncultured alpha proteobacterium EB080_L06A09	RZO41080.1 cob(I)yrinic acid a,c-diamide adenosyltransferase: Rhodobacteraceae bacterium
gene_361	1.13843	0.0394381	432.945	0.552749	2.05959	0.330673	10.31	11.96	20.77	5.78	18.13	66.95	2	Bacteria	1236	Gammaproteobacteria	K04773	sppA	protease IV [EC:3.4.21.-]	WP_075172374.1 S49 family peptidase: Neptunomonas phycophila
gene_384	1.22878	0.0486715	85.6866	0.623283	1.97146	0.375022	4.85	0.78	2.47	1.23	2.21	11.54	745002	OM182 clade	745002	OM182 clade				KRP39179.1 hypothetical protein ABS26_10570: OM182 bacterium BACL3 MAG-120531-bin86
gene_385	1.6059	0.0188317	56.9156	0.683697	2.34885	0.20897	7.44	0.59	2.33	0.76	1.75	12.87	1655577	OM182 bacterium BACL3 MAG-120507-bin80	1655577	OM182 bacterium BACL3 MAG-120507-bin80	K17225	soxC	sulfane dehydrogenase subunit SoxC	KRO72218.1 sulfite dehydrogenase, partial: OM182 bacterium BACL3 MAG-120507-bin80
gene_445	1.35945	0.0478444	60.7625	0.687025	1.97875	0.371212	9.69	1.32	2.12	0.92	3.65	17.7	666509	Planktomarina temperata RCA23	666509	Planktomarina temperata RCA23	K12255	gbuA	guanidinobutyrase [EC:3.5.3.7]	AII87322.1 agmatinase SpeB: Planktomarina temperata RCA23
gene_446	1.10786	0.0419836	486.991	0.544757	2.03368	0.343115	31.11	15.32	22.63	7.63	26.77	103.46	2	Bacteria	2	Bacteria	K00133	asd	aspartate-semialdehyde dehydrogenase [EC:1.2.1.11]	WP_008035645.1 aspartate-semialdehyde dehydrogenase: Rhodobacterales bacterium HTCC2255	EAU52409.1 aspartate-semialdehyde dehydrogenase: alpha proteobacterium HTCC2255
gene_447	1.01355	0.0503177	680.223	0.517843	1.95725	0.381935	25.69	15.44	23.52	8.96	25.59	99.2	2	Bacteria	2	Bacteria	K00052	leuB, IMDH	3-isopropylmalate dehydrogenase [EC:1.1.1.85]	WP_108864211.1 3-isopropylmalate dehydrogenase: Rhodobacteraceae bacterium Water-Bin34	RZO42424.1 3-isopropylmalate dehydrogenase: Rhodobacteraceae bacterium
gene_460	1.99324	0.000127905	1134.96	0.520366	3.83046	0.00571169	10.26	3.39	8.59	2.86	16.33	41.43	2	Bacteria	2	Bacteria	K00265	gltB	glutamate synthase (NADPH) large chain [EC:1.4.1.13]	ABL97605.1 glutamate synthase large subunit: uncultured marine bacterium EB0_39F01
gene_461	2.03625	0.00116202	131.964	0.626917	3.24804	0.0299037	11.2	3.78	8.24	2.26	16.62	42.1	2	Bacteria	2	Bacteria	K00266	gltD	glutamate synthase (NADPH) small chain [EC:1.4.1.13]	WP_008035621.1 NAD(P)-dependent oxidoreductase: Rhodobacterales bacterium HTCC2255	EAU52394.1 Glutamate synthase (beta subunit): alpha proteobacterium HTCC2255	ABX59274.1 NADPH-dependent glutamate synthase beta chain-related oxidase: uncultured marine bacterium EB000_55B11
gene_468	1.06728	0.0492624	235.14	0.542781	1.96631	0.377327	8.29	5.29	8.39	3.36	9.71	35.04	28211	Alphaproteobacteria	28211	Alphaproteobacteria	K00817	hisC	histidinol-phosphate aminotransferase [EC:2.6.1.9]	RZO42235.1 histidinol-phosphate transaminase: Rhodobacteraceae bacterium
gene_470	1.71159	0.00864005	91.4315	0.651791	2.62598	0.122963	5.4	1.73	3.58	0.8	4.74	16.25	367336	Rhodobacterales bacterium HTCC2255	367336	Rhodobacterales bacterium HTCC2255				WP_008034681.1 DUF2125 domain-containing protein: Rhodobacterales bacterium HTCC2255	EAU53226.1 hypothetical protein OM2255_06840: Rhodobacterales bacterium HTCC2255
gene_471	1.76057	0.0150525	51.0377	0.724181	2.43111	0.180258	6.65	1.78	4.51	0.89	4.52	18.35	28211	Alphaproteobacteria	28211	Alphaproteobacteria	K07232	CHAC, chaC	glutathione-specific gamma-glutamylcyclotransferase [EC:4.3.2.7]	WP_008034679.1 gamma-glutamylcyclotransferase: Rhodobacterales bacterium HTCC2255	EAU53225.1 cation transport protein ChaC, putative: Rhodobacterales bacterium HTCC2255
gene_472	1.03962	0.0419507	507.104	0.511117	2.03401	0.343029	22.46	10.91	17.39	7.21	19.75	77.72	28211	Alphaproteobacteria	367336	Rhodobacterales bacterium HTCC2255				WP_008034677.1 hypothetical protein: Rhodobacterales bacterium HTCC2255	EAU53224.1 hypothetical protein OM2255_06830: Rhodobacterales bacterium HTCC2255
gene_474	1.8012	0.000564644	647.131	0.522382	3.44805	0.0175725	40.27	7.54	20.09	4.25	20.88	93.03	28211	Alphaproteobacteria	28211	Alphaproteobacteria	K03694	clpA	ATP-dependent Clp protease ATP-binding subunit ClpA	WP_008034673.1 ATP-dependent Clp protease ATP-binding subunit ClpA: Rhodobacterales bacterium HTCC2255	EAU53222.1 Chaperonin clpA/B: Rhodobacterales bacterium HTCC2255
gene_475	1.34982	0.0532337	96.6013	0.698296	1.93302	0.395047	5.36	0.95	3.67	3	6.34	19.32	666509	Planktomarina temperata RCA23	666509	Planktomarina temperata RCA23				AII86416.1 TRAP dicarboxylate transporter, subunit DctP: Planktomarina temperata RCA23
gene_476	2.05464	0.0518274	15.6882	1.05661	1.94456	0.38884	2.25	0.39	1.22	0.36	1.92	6.14	666509	Planktomarina temperata RCA23	666509	Planktomarina temperata RCA23				AII86417.1 TRAP transporter, subunit DctQ: Planktomarina temperata RCA23
gene_482	1.07418	0.0494461	213.177	0.546736	1.96472	0.378126	7.82	3.32	4.94	2.54	7.39	26.01	666509	Planktomarina temperata RCA23	666509	Planktomarina temperata RCA23	K01464	DPYS, dht, hydA	dihydropyrimidinase [EC:3.5.2.2]	AII86423.1 D-hydantoinase/dihydropyrimidinase Dht: Planktomarina temperata RCA23
gene_508	1.26559	0.0125807	427.69	0.507166	2.49542	0.159228	0.43	5.2	10.87	5.82	15.54	37.86	2480798	Alteromonas sp. KUL49	2480798	Alteromonas sp. KUL49				WP_130635853.1 TolC family protein: Alteromonas sp. KUL49	TAP40862.1 TolC family protein: Alteromonas sp. KUL49	GEA11042.1 hypothetical protein KUL49_14170: Alteromonas sp. KUL49
gene_509	1.10563	0.0337794	415.831	0.520861	2.12269	0.30173	0.06	4.02	9.39	6.2	12.49	32.16	2	Bacteria	2	Bacteria	K07798	cusB, silB	membrane fusion protein, Cu(I)/Ag(I) efflux system	WP_130635852.1 efflux RND transporter periplasmic adaptor subunit: Alteromonas sp. KUL49	TAP40861.1 efflux RND transporter periplasmic adaptor subunit: Alteromonas sp. KUL49	GEA11041.1 copper transporter: Alteromonas sp. KUL49
gene_510	1.12058	0.0319811	675.577	0.522502	2.14465	0.291872	0.07	3.14	7.71	5.38	10.74	27.04	2	Bacteria	2	Bacteria	K07787	cusA, silA	Cu(I)/Ag(I) efflux system membrane protein CusA/SilA	WP_130635851.1 efflux RND transporter permease subunit: Alteromonas sp. KUL49	TAP40860.1 efflux RND transporter permease subunit: Alteromonas sp. KUL49	GEA11040.1 cation transporter: Alteromonas sp. KUL49
gene_515	2.13146	0.0244116	21.5337	0.947069	2.25059	0.247457	2.2	0.17	1.13	0.34	1.09	4.93	28211	Alphaproteobacteria	454601	Maritalea myrionectae	K21416	acoA	acetoin:2,6-dichlorophenolindophenol oxidoreductase subunit alpha [EC:1.1.1.-]	WP_117395140.1 thiamine pyrophosphate-dependent dehydrogenase E1 component subunit alpha: Maritalea myrionectae	AVX03510.1 pyruvate dehydrogenase (acetyl-transferring): Maritalea myrionectae
gene_517	1.63009	0.0127874	67.063	0.654751	2.48964	0.160805	2.36	0.63	1.52	0.57	2.19	7.27	311410	Labrenzia alba	311410	Labrenzia alba	K02027	ABC.MS.S	multiple sugar transport system substrate-binding protein	CTQ56341.1 Maltose-binding periplasmic proteins/domains: Labrenzia alba
gene_518	1.31975	0.0382432	109.658	0.636871	2.07224	0.325045	9.04	2.57	3.97	1.15	5.33	22.06	311410	Labrenzia alba	311410	Labrenzia alba	K10440	rbsC	ribose transport system permease protein	WP_055678859.1 ABC transporter permease: Labrenzia alba	CTQ56340.1 D-allose transport system permease protein AlsC: Labrenzia alba
gene_519	1.4007	0.0519361	53.2971	0.720651	1.94366	0.38934	3.14	1.23	2.34	0.56	2.37	9.64	311410	Labrenzia alba	311410	Labrenzia alba	K10440	rbsC	ribose transport system permease protein	WP_055678858.1 ABC transporter permease: Labrenzia alba	CTQ56339.1 Autoinducer 2 import system permease protein LsrC: Labrenzia alba
gene_520	1.39266	0.0256466	92.1079	0.624086	2.23152	0.254977	5.46	1.24	3.13	0.83	2.28	12.94	31989	Rhodobacteraceae	31989	Rhodobacteraceae	K10441	rbsA	ribose transport system ATP-binding protein [EC:7.5.2.7]	WP_055678857.1 sugar ABC transporter ATP-binding protein: Labrenzia alba	CTQ56338.1 Ribose import ATP-binding protein RbsA: Labrenzia alba
gene_521	2.77891	1.40154e-06	159.546	0.575966	4.82479	0.000167498	5.31	1.46	9.18	1	7.62	24.57	31989	Rhodobacteraceae	31989	Rhodobacteraceae				WP_068356881.1 substrate-binding domain-containing protein: Rhodobacteraceae bacterium SB2	OAH06584.1 ABC transporter periplasmic-binding protein YtfQ precursor: Rhodobacteraceae bacterium SB2
gene_522	1.76519	0.0281451	34.8198	0.804093	2.19526	0.270264	1.78	0.77	2.41	0.45	1.7	7.11	28211	Alphaproteobacteria	28211	Alphaproteobacteria	K03366	butA, budC	meso-butanediol dehydrogenase / (S,S)-butanediol dehydrogenase / diacetyl reductase [EC:1.1.1.- 1.1.1.76 1.1.1.304]	WP_029030264.1 SDR family oxidoreductase: Salinarimonas rosea
gene_525	1.95745	0.00707209	58.9732	0.72675	2.69343	0.107349	5.82	1.09	2.58	0.43	3.31	13.23	31989	Rhodobacteraceae	393663	Pseudoruegeria aquimaris	K10561	rhaQ	rhamnose transport system permease protein	WP_085869719.1 ABC transporter permease: Pseudoruegeria aquimaris	SLN61254.1 Autoinducer 2 import system permease protein LsrD: Pseudoruegeria aquimaris
gene_526	1.74808	0.0220166	53.5281	0.763327	2.29008	0.231709	4.54	1.14	2.68	0.35	2.33	11.04	28211	Alphaproteobacteria	31989	Rhodobacteraceae	K10560	rhaP	rhamnose transport system permease protein	TCS57625.1 rhamnose ABC transporter membrane protein: Primorskyibacter sedentarius
gene_528	1.79998	0.00142274	134.125	0.564256	3.19	0.0346116	7.83	1.99	6.52	1.75	6.41	24.5	31989	Rhodobacteraceae	31989	Rhodobacteraceae	K10559	rhaS	rhamnose transport system substrate-binding protein	WP_058272419.1 rhamnose ABC transporter substrate-binding protein: Ruegeria atlantica	CUH42336.1 Autoinducer 2-binding protein LsrB precursor: Ruegeria atlantica
gene_567	2.16605	0.00477046	1080.41	0.76752	2.82214	0.0816626	0	1.92	44.65	20.17	53.39	120.13	455436	Glaciecola sp. HTCC2999	455436	Glaciecola sp. HTCC2999	K02275	coxB, ctaC	cytochrome c oxidase subunit II [EC:1.9.3.1]	WP_050751053.1 cytochrome c oxidase subunit II: Glaciecola sp. HTCC2999
gene_568	2.35467	0.00271274	1503.35	0.785271	2.99854	0.0551136	0.13	1.46	44.13	17.76	53.08	116.56	1236	Gammaproteobacteria	455436	Glaciecola sp. HTCC2999	K02274	coxA, ctaD	cytochrome c oxidase subunit I [EC:1.9.3.1]	WP_010181525.1 cytochrome c oxidase subunit I: Glaciecola sp. HTCC2999
gene_570	2.26735	0.00196185	901.184	0.732362	3.09595	0.0435739	0	2.42	46.58	19.43	57.51	125.94	455436	Glaciecola sp. HTCC2999	455436	Glaciecola sp. HTCC2999	K02276	coxC, ctaE	cytochrome c oxidase subunit III [EC:1.9.3.1]	WP_010181521.1 cytochrome c oxidase subunit 3: Glaciecola sp. HTCC2999
gene_572	1.50329	0.0355842	75.3382	0.715292	2.10165	0.311576	0	0.77	4.4	2.58	5.02	12.77	455436	Glaciecola sp. HTCC2999	455436	Glaciecola sp. HTCC2999				WP_010181517.1 SURF1 family protein: Glaciecola sp. HTCC2999
gene_573	1.82924	0.00156484	137.014	0.578437	3.16238	0.0370482	0	2.52	9.76	3.79	12.55	28.62	455436	Glaciecola sp. HTCC2999	455436	Glaciecola sp. HTCC2999				WP_010181515.1 hypothetical protein: Glaciecola sp. HTCC2999
gene_574	2.25517	0.000259169	612.85	0.617343	3.65302	0.00977738	0.21	2.98	28.78	10.59	35.4	77.96	455436	Glaciecola sp. HTCC2999	455436	Glaciecola sp. HTCC2999	K02259	COX15, ctaA	cytochrome c oxidase assembly protein subunit 15	WP_010181514.1 heme A synthase: Glaciecola sp. HTCC2999
gene_575	1.62984	0.00738488	382.866	0.608385	2.67897	0.110658	0	3.02	18.58	9.58	20.04	51.22	455436	Glaciecola sp. HTCC2999	455436	Glaciecola sp. HTCC2999	K02257	COX10, ctaB, cyoE	heme o synthase [EC:2.5.1.141]	WP_010181512.1 protoheme IX farnesyltransferase: Glaciecola sp. HTCC2999
gene_576	1.03982	0.0376209	366.779	0.500164	2.07896	0.321863	0	10.16	21.39	11.58	23.05	66.18	455436	Glaciecola sp. HTCC2999	455436	Glaciecola sp. HTCC2999	K07152	SCO1_2	protein SCO1/2	WP_010181510.1 SCO family protein: Glaciecola sp. HTCC2999
gene_588	1.24325	0.0192092	534.361	0.530975	2.34145	0.211838	23.61	8.7	14.28	4.83	17.7	69.12	28211	Alphaproteobacteria	28211	Alphaproteobacteria				WP_108862718.1 HlyD family efflux transporter periplasmic adaptor subunit: Rhodobacteraceae bacterium Water-Bin34
gene_591	1.52661	0.0206348	73.4259	0.659556	2.3146	0.222135	12.48	2.24	7.46	1.91	4.36	28.45	28211	Alphaproteobacteria	28211	Alphaproteobacteria	K07735	algH	putative transcriptional regulator	WP_108862720.1 YqgE/AlgH family protein: Rhodobacteraceae bacterium Water-Bin34	RZO41267.1 YqgE/AlgH family protein: Rhodobacteraceae bacterium
gene_593	1.17221	0.0488859	184.372	0.595155	1.96959	0.375822	8.4	4.63	7.01	2.06	8.05	30.15	28211	Alphaproteobacteria	28211	Alphaproteobacteria				ADI20100.1 Zn-dependent hydrolases, including glyoxylases: uncultured alpha proteobacterium EB080_L06A09
gene_607	1.26669	0.0160592	449.595	0.526128	2.40757	0.188321	0	10.75	25.91	7.59	17.86	62.11	718192	Litorilituus sediminis	718192	Litorilituus sediminis				WP_130604375.1 WYL domain-containing protein: Litorilituus sediminis	QBG37714.1 WYL domain-containing protein: Litorilituus sediminis
gene_612	1.12381	0.0268706	868.724	0.50773	2.21339	0.26262	0	12.24	25.43	8.4	19.24	65.31	1236	Gammaproteobacteria	135622	Alteromonadales	K03427	hsdM	type I restriction enzyme M protein [EC:2.1.1.72]	WP_096038995.1 type I restriction-modification system subunit M: Pseudoalteromonas tetraodonis	ATD04929.1 type I restriction enzyme M protein: Pseudoalteromonas tetraodonis
gene_619	1.21167	0.0408731	146.528	0.592557	2.04481	0.337753	7.75	4.71	7.78	2.42	8.72	31.38	28211	Alphaproteobacteria	367336	Rhodobacterales bacterium HTCC2255	K03525	coaX	type III pantothenate kinase [EC:2.7.1.33]	WP_008036730.1 type III pantothenate kinase: Rhodobacterales bacterium HTCC2255	EAU50541.1 Putative transcriptional regulator: alpha proteobacterium HTCC2255
gene_632	2.29507	1.0368e-05	282.852	0.520501	4.40935	0.000811945	6.05	7.67	42.84	9.91	42.85	109.32	2	Bacteria	1236	Gammaproteobacteria	K04752	glnK	nitrogen regulatory protein P-II 2	WP_090486744.1 P-II family nitrogen regulator: Ectothiorhodospira mobilis	SFM62898.1 nitrogen regulatory protein P-II family: Ectothiorhodospira mobilis
gene_633	1.28564	0.0185688	195.441	0.546134	2.35408	0.207191	4.45	5.85	14.58	8.11	19.31	52.3	1236	Gammaproteobacteria	1236	Gammaproteobacteria	K03611	dsbB	disulfide bond formation protein DsbB	WP_050898235.1 disulfide bond formation protein B: Marinobacter manganoxydans
gene_682	1.35121	0.0443452	55.7184	0.67197	2.01081	0.35423	11.25	0.71	1.75	0.73	1.9	16.34	666509	Planktomarina temperata RCA23	666509	Planktomarina temperata RCA23	K00302	soxA	sarcosine oxidase, subunit alpha [EC:1.5.3.1]	AII87695.1 sarcosine oxidase alpha subunit SoxA: Planktomarina temperata RCA23
gene_704	1.38253	0.0262638	79.4778	0.622119	2.22229	0.258784	11.21	0.65	1.55	0.72	2.01	16.14	666509	Planktomarina temperata RCA23	666509	Planktomarina temperata RCA23	K08309	slt	soluble lytic murein transglycosylase [EC:4.2.2.-]	AII85921.1 soluble lytic murein transglycosylase Slt: Planktomarina temperata RCA23
gene_717	1.53464	0.00634931	136.8	0.56231	2.72917	0.0997348	7.37	1.42	3.56	1.36	4.46	18.17	666509	Planktomarina temperata RCA23	666509	Planktomarina temperata RCA23	K02035	ABC.PE.S	peptide/nickel transport system substrate-binding protein	AII85934.1 oligopeptide/dipeptide ABC transporter, periplasmic substrate-binding protein: Planktomarina temperata RCA23
gene_762	1.72508	0.00343886	209.046	0.589666	2.92552	0.0649861	30.96	8.71	18.72	3.9	22.97	85.26	28211	Alphaproteobacteria	28211	Alphaproteobacteria	K03569	mreB	rod shape-determining protein MreB and related proteins	WP_108864686.1 rod shape-determining protein: Rhodobacteraceae bacterium Water-Bin34	RZO40078.1 rod shape-determining protein: Rhodobacteraceae bacterium
gene_763	1.30493	0.0342112	117.927	0.616238	2.11757	0.30416	7.07	3.1	4.75	1.66	7.02	23.6	28211	Alphaproteobacteria	28211	Alphaproteobacteria	K03570	mreC	rod shape-determining protein MreC	WP_108864685.1 rod shape-determining protein MreC: Rhodobacteraceae bacterium Water-Bin34
gene_765	1.14942	0.0468322	206.573	0.578233	1.98781	0.36667	6.2	2.79	3.92	1.43	5.44	19.78	204455	Rhodobacterales	204455	Rhodobacterales	K05515	mrdA	penicillin-binding protein 2 [EC:3.4.16.4]	RZO40075.1 penicillin-binding protein 2: Rhodobacteraceae bacterium
gene_793	1.34954	0.0156901	413.804	0.558575	2.41604	0.185263	10.22	5.15	8.63	2.39	10.57	36.96	28211	Alphaproteobacteria	28211	Alphaproteobacteria	K00666	K00666	fatty-acyl-CoA synthase [EC:6.2.1.-]	WP_108862960.1 acyl-CoA synthetase: Rhodobacteraceae bacterium Water-Bin34	RZO42554.1 acyl-CoA synthetase: Rhodobacteraceae bacterium
gene_798	1.10578	0.0387889	233.015	0.535121	2.06642	0.327809	5.32	4.94	9.03	3.42	8.88	31.59	28211	Alphaproteobacteria	367336	Rhodobacterales bacterium HTCC2255	K11752	ribD	diaminohydroxyphosphoribosylaminopyrimidine deaminase / 5-amino-6-(5-phosphoribosylamino)uracil reductase [EC:3.5.4.26 1.1.1.193]	WP_008036999.1 bifunctional diaminohydroxyphosphoribosylaminopyrimidine deaminase/5-amino-6-(5-phosphoribosylamino)uracil reductase RibD: Rhodobacterales bacterium HTCC2255	EAU50603.1 riboflavin biosynthesis protein RibD: alpha proteobacterium HTCC2255
gene_799	1.044	0.0357288	411.062	0.497142	2.1	0.312373	36.17	18.66	38.03	17.23	35.53	145.62	28211	Alphaproteobacteria	28211	Alphaproteobacteria	K07738	nrdR	transcriptional repressor NrdR	WP_108862956.1 transcriptional repressor NrdR: Rhodobacteraceae bacterium Water-Bin34	RZO42558.1 transcriptional repressor NrdR: Rhodobacteraceae bacterium
gene_800	1.31965	0.0101522	1368.6	0.513363	2.5706	0.137903	33.8	16.46	60.86	29.75	53.4	194.27	28211	Alphaproteobacteria	367336	Rhodobacterales bacterium HTCC2255				WP_008036997.1 YeeE/YedE family protein: Rhodobacterales bacterium HTCC2255	EAU50605.1 YeeE/YedE family protein: alpha proteobacterium HTCC2255
gene_803	1.33745	0.0103642	270.905	0.521741	2.56344	0.139827	15.37	10.65	22.13	8.17	25.27	81.59	28211	Alphaproteobacteria	28211	Alphaproteobacteria				WP_108862952.1 heme-binding protein: Rhodobacteraceae bacterium Water-Bin34	RZO42562.1 heme-binding protein: Rhodobacteraceae bacterium
gene_804	1.5244	0.0155391	77.2269	0.630032	2.41957	0.184044	9.65	3.19	8.03	3.47	11.08	35.42	28211	Alphaproteobacteria	28211	Alphaproteobacteria				WP_108862951.1 hypothetical protein: Rhodobacteraceae bacterium Water-Bin34	RZO42563.1 hypothetical protein EVA84_01440: Rhodobacteraceae bacterium
gene_805	2.17913	0.000214382	122.566	0.588725	3.70144	0.00847537	7.78	2.18	7.5	1.55	9.35	28.36	28211	Alphaproteobacteria	367336	Rhodobacterales bacterium HTCC2255	K06196	ccdA	cytochrome c-type biogenesis protein	WP_040780268.1 cytochrome c bio
gene_806	1.7224	0.00103253	340.717	0.524879	3.28151	0.0274791	21.28	10.57	28.11	6.86	29.23	96.05	28211	Alphaproteobacteria	28211	Alphaproteobacteria				WP_108862949.1 thioredoxin: Rhodobacteraceae bacterium Water-Bin34	RZO42565.1 thioredoxin: Rhodobacteraceae bacterium
gene_807	1.14316	0.0225694	599.721	0.501244	2.28065	0.23533	35.08	23.09	63.6	27.59	47.29	196.65	367336	Rhodobacterales bacterium HTCC2255	367336	Rhodobacterales bacterium HTCC2255	K17223	soxX	L-cysteine S-thiosulfotransferase [EC:2.8.5.2]	WP_008036989.1 sulfur oxidation c-type cytochrome SoxX: Rhodobacterales bacterium HTCC2255	EAU50612.1 monoheme cytochrome c SoxX: alpha proteobacterium HTCC2255
gene_808	1.1066	0.0264011	521.756	0.49841	2.22026	0.259616	33.2	23.41	59.38	26.31	46.79	189.09	367336	Rhodobacterales bacterium HTCC2255	367336	Rhodobacterales bacterium HTCC2255	K17226	soxY	sulfur-oxidizing protein SoxY	WP_008036988.1 thiosulfate oxidation carrier protein SoxY: Rhodobacterales bacterium HTCC2255	EAU50613.1 sulfur oxidation protein SoxY: alpha proteobacterium HTCC2255
gene_810	1.73762	0.0212902	44.5603	0.754568	2.3028	0.226711	3.27	0.76	1.49	0.56	2.9	8.98	28211	Alphaproteobacteria	28211	Alphaproteobacteria				WP_108865319.1 D-glycerate dehydrogenase: Rhodobacteraceae bacterium Water-Bin34	RZO40492.1 D-glycerate dehydrogenase: Rhodobacteraceae bacterium
gene_811	2.58365	0.00021509	65.4611	0.698172	3.7006	0.00849962	5.6	0.71	2.7	0.61	5.24	14.86	28211	Alphaproteobacteria	28211	Alphaproteobacteria	K08692	mtkB	malate-CoA ligase subunit alpha [EC:6.2.1.9]	WP_108865318.1 succinate--CoA ligase subunit alpha: Rhodobacteraceae bacterium Water-Bin34	RZO40493.1 succinate--CoA ligase subunit alpha: Rhodobacteraceae bacterium
gene_812	2.2	0.000588807	117.65	0.640145	3.43672	0.0180935	5.38	1.22	3.02	0.95	7.01	17.58	28211	Alphaproteobacteria	28211	Alphaproteobacteria	K14067	mtkA	malate-CoA ligase subunit beta [EC:6.2.1.9]	WP_008034793.1 malate--CoA ligase subunit beta: Rhodobacterales bacterium HTCC2255	EAU53302.1 succinyl-CoA synthetase subunit beta: Rhodobacterales bacterium HTCC2255
gene_813	3.27297	1.27325e-05	77.819	0.749882	4.36465	0.00095536	5.67	0.27	1.74	0.46	5.31	13.45	28211	Alphaproteobacteria	28211	Alphaproteobacteria				WP_108865321.1 alanine--glyoxylate aminotransferase family protein: Rhodobacteraceae bacterium Water-Bin34
gene_814	1.5531	0.0113623	91.8056	0.613546	2.53135	0.148644	6.29	2.49	6.93	1.84	5.7	23.25	28211	Alphaproteobacteria	28211	Alphaproteobacteria				WP_108865316.1 response regulator transcription factor: Rhodobacteraceae bacterium Water-Bin34	RZO40495.1 response regulator transcription factor: Rhodobacteraceae bacterium
gene_815	1.90248	0.000500443	204.408	0.546608	3.48052	0.0160661	15.52	3.27	10.14	2.21	10.25	41.39	28211	Alphaproteobacteria	28211	Alphaproteobacteria	K08691	mcl	malyl-CoA/(S)-citramalyl-CoA lyase [EC:4.1.3.24 4.1.3.25]	WP_108865315.1 CoA ester lyase: Rhodobacteraceae bacterium Water-Bin34
gene_816	1.54758	0.0171243	115.568	0.649144	2.38403	0.196807	7.95	2.06	4	0.77	4.26	19.04	367336	Rhodobacterales bacterium HTCC2255	367336	Rhodobacterales bacterium HTCC2255	K11529	gck, gckA, GLYCTK	glycerate 2-kinase [EC:2.7.1.165]	WP_008034785.1 DUF4147 domain-containing protein: Rhodobacterales bacterium HTCC2255	EAU53298.1 MOFRL domain protein: Rhodobacterales bacterium HTCC2255
gene_817	1.24236	0.0322814	122.49	0.580298	2.14091	0.29362	17.4	7.82	16.82	5.63	14.82	62.49	28211	Alphaproteobacteria	28211	Alphaproteobacteria				WP_108865911.1 DUF1330 domain-containing protein: Rhodobacteraceae bacterium Water-Bin34
gene_820	1.76637	0.0108301	67.487	0.693202	2.54813	0.143953	4.57	1.35	3.23	0.58	3.31	13.04	367336	Rhodobacterales bacterium HTCC2255	367336	Rhodobacterales bacterium HTCC2255				WP_008034776.1 hypothetical protein: Rhodobacterales bacterium HTCC2255	EAU53294.1 hypothetical protein OM2255_07180: Rhodobacterales bacterium HTCC2255
gene_821	2.30188	0.000323014	78.9719	0.640103	3.59611	0.0115667	7.33	0.89	3.37	0.69	4.38	16.66	367336	Rhodobacterales bacterium HTCC2255	367336	Rhodobacterales bacterium HTCC2255	K10112	msmX, msmK, malK, sugC, ggtA, msiK	multiple sugar transport system ATP-binding protein	WP_008034775.1 ABC transporter ATP-binding protein: Rhodobacterales bacterium HTCC2255	EAU53293.1 sugar ABC transportor (ATP-binding protein): Rhodobacterales bacterium HTCC2255
gene_852	1.4931	0.0182066	418.307	0.632299	2.36139	0.204643	0	3.1	6.13	0.87	5	15.1	2043168	Syntrophobacter sp. SbD2	2043168	Syntrophobacter sp. SbD2				WP_129585064.1 hypothetical protein: Syntrophobacter sp. SbD2	SPJ15422.1 hypothetical protein SBDP2_330012: Syntrophobacter sp. SbD2
gene_875	1.48124	0.00625459	265.944	0.541761	2.73413	0.0987343	13.44	3.46	7.85	4.12	13.27	42.14	367336	Rhodobacterales bacterium HTCC2255	367336	Rhodobacterales bacterium HTCC2255				WP_008034829.1 membrane protein: Rhodobacterales bacterium HTCC2255	EAU53332.1 hypothetical protein OM2255_07370: Rhodobacterales bacterium HTCC2255
gene_876	1.73499	0.00820377	80.6232	0.656306	2.64357	0.118656	14.31	3.87	8.16	2.09	11.71	40.14	28211	Alphaproteobacteria	28211	Alphaproteobacteria				WP_008034832.1 MerR family DNA-binding transcriptional regulator: Rhodobacterales bacterium HTCC2255	EAU53333.1 transcriptional regulator, MerR family protein: Rhodobacterales bacterium HTCC2255
gene_877	1.49189	0.00875116	180.222	0.569071	2.62163	0.124066	10.65	3.69	7.29	2.16	9.15	32.94	28211	Alphaproteobacteria	28211	Alphaproteobacteria				WP_008034834.1 hypothetical protein: Rhodobacterales bacterium HTCC2255	EAU53334.1 hypothetical protein OM2255_07380: Rhodobacterales bacterium HTCC2255
gene_881	1.23403	0.0513962	122.176	0.633435	1.94816	0.386866	5.95	2.15	3.23	0.89	3.94	16.16	2	Bacteria	31989	Rhodobacteraceae	K01524	ppx-gppA	exopolyphosphatase / guanosine-5'-triphosphate,3'-diphosphate pyrophosphatase [EC:3.6.1.11 3.6.1.40]	WP_039000155.1 Ppx/GppA family phosphatase: Halocynthiibacter arcticus	AML49987.1 exopolyphosphatase: Halocynthiibacter arcticus
gene_882	1.19258	0.0299446	239.439	0.549368	2.17082	0.280787	7.45	2.61	4.94	1.55	4.52	21.07	28211	Alphaproteobacteria	31989	Rhodobacteraceae	K00937	ppk	polyphosphate kinase [EC:2.7.4.1]	WP_058315665.1 RNA degradosome polyphosphate kinase: Thalassobius activus	CUI78778.1 Polyphosphate kinase: Thalassobius activus	CUK26823.1 Polyphosphate kinase: Thalassobius activus
gene_884	1.22533	0.0292425	195.04	0.562024	2.1802	0.276658	10.96	5.93	10.48	3.4	11.27	42.04	2015205	Rhodobacteraceae bacterium Water-Bin34	2015205	Rhodobacteraceae bacterium Water-Bin34	K00858	ppnK, NADK	NAD+ kinase [EC:2.7.1.23]	WP_108864941.1 NAD kinase: Rhodobacteraceae bacterium Water-Bin34
gene_928	2.13605	0.000297996	157.053	0.590553	3.61704	0.0108679	0.18	1.96	8.05	1.17	5.63	16.99	1236	Gammaproteobacteria	1236	Gammaproteobacteria	K07001	K07001	NTE family protein	PHR82502.1 patatin: Colwellia sp.
gene_931	1.61648	0.0164853	164.755	0.674099	2.39799	0.191682	0	4.84	12.53	1.52	6.83	25.72	1236	Gammaproteobacteria	28228	Colwellia	K13766	liuC	methylglutaconyl-CoA hydratase [EC:4.2.1.18]	WP_114325938.1 enoyl-CoA hydratase/isomerase family protein: Candidatus Colwellia aromaticivorans
gene_932	1.69065	0.00714917	494.868	0.628537	2.68981	0.108161	0	6.61	19.51	2.41	9.35	37.88	1236	Gammaproteobacteria	1236	Gammaproteobacteria	K01969	E6.4.1.4B	3-methylcrotonyl-CoA carboxylase beta subunit [EC:6.4.1.4]	PCI55126.1 methylcrotonoyl-CoA carboxylase: Gammaproteobacteria bacterium	PHR82507.1 methylcrotonoyl-CoA carboxylase: Colwellia sp.
gene_933	1.50236	0.0128337	350.395	0.603758	2.48835	0.16122	0	6.86	17.19	2.82	10.04	36.91	1236	Gammaproteobacteria	1236	Gammaproteobacteria	K00253	IVD, ivd	isovaleryl-CoA dehydrogenase [EC:1.3.8.4]	OUR84006.1 acyl-CoA dehydrogenase: Colwellia psychrerythraea
gene_935	3.69817	3.27738e-10	334.297	0.588408	6.28505	1.87476e-07	0	1.77	14.92	0.7	17.19	34.58	1236	Gammaproteobacteria	1236	Gammaproteobacteria	K00626	E2.3.1.9, atoB	acetyl-CoA C-acetyltransferase [EC:2.3.1.9]	PCI51945.1 acetyl-CoA C-acyltransferase: Gammaproteobacteria bacterium	PHR82510.1 acetyl-CoA C-acyltransferase: Colwellia sp.
gene_936	2.92848	1.81696e-07	292.459	0.561317	5.21715	3.25569e-05	0	2.42	13.47	1.22	14.15	31.26	1236	Gammaproteobacteria	28228	Colwellia				WP_114325932.1 acyl-CoA dehydrogenase: Candidatus Colwellia aromaticivorans
gene_937	2.69834	3.06829e-05	209.847	0.647341	4.16834	0.00192032	0	2.47	11.18	0.72	9.49	23.86	1236	Gammaproteobacteria	1236	Gammaproteobacteria				PHR82514.1 enoyl-CoA hydratase: Colwellia sp.
gene_943	1.06664	0.0470351	274.631	0.537086	1.98598	0.367578	12.11	5.06	8.35	3.12	8.72	37.36	28211	Alphaproteobacteria	28211	Alphaproteobacteria	K04485	radA, sms	DNA repair protein RadA/Sms	WP_008034505.1 DNA repair protein RadA: Rhodobacterales bacterium HTCC2255	EAU53104.1 DNA Repair Protein: Rhodobacterales bacterium HTCC2255
gene_944	1.3031	0.0250886	177.369	0.581732	2.24004	0.251672	13.39	7.43	14.01	3.76	13.51	52.1	28211	Alphaproteobacteria	367336	Rhodobacterales bacterium HTCC2255	K03558	cvpA	membrane protein required for colicin V production	WP_008034506.1 CvpA family protein: Rhodobacterales bacterium HTCC2255	EAU53105.1 putative Colicin V production protein, dedE: Rhodobacterales bacterium HTCC2255
gene_980	1.62705	0.00548585	225.873	0.585896	2.77703	0.0899797	28.1	1.61	7.69	3.77	8.79	49.96	666509	Planktomarina temperata RCA23	666509	Planktomarina temperata RCA23	K10227	smoE, mtlE	sorbitol/mannitol transport system substrate-binding protein	AII88439.1 ABC transporter, periplasmic substrate-binding protein: Planktomarina temperata RCA23
gene_1030	1.3303	0.00843718	324.68	0.50504	2.63406	0.120978	30.48	11.41	26.67	10.46	28.06	107.08	28211	Alphaproteobacteria	367336	Rhodobacterales bacterium HTCC2255				WP_008035989.1 NYN domain-containing protein: Rhodobacterales bacterium HTCC2255	EAU51818.1 hypothetical protein OM2255_10695: alpha proteobacterium HTCC2255
gene_1031	1.11665	0.0290549	322.601	0.511583	2.18274	0.275596	17.58	7.45	14.88	5.94	13.99	59.84	28211	Alphaproteobacteria	28211	Alphaproteobacteria	K03527	ispH, lytB	4-hydroxy-3-methylbut-2-en-1-yl diphosphate reductase [EC:1.17.7.4]	WP_008035987.1 4-hydroxy-3-methylbut-2-enyl diphosphate reductase: Rhodobacterales bacterium HTCC2255	EAU51817.1 4-hydroxy-3-methylbut-2-enyl diphosphate reductase: alpha proteobacterium HTCC2255
gene_1037	1.05858	0.031554	1558.62	0.492361	2.15002	0.289468	21.13	16.64	28.55	11.1	29.01	106.43	131567	cellular organisms	135619	Oceanospirillales	K03694	clpA	ATP-dependent Clp protease ATP-binding subunit ClpA	WP_104001506.1 ATP-dependent Clp protease ATP-binding subunit ClpA: Marinobacterium lutimaris	SEF78958.1 ATP-dependent Clp protease ATP-binding subunit ClpA: Marinobacterium lutimaris
gene_1056	1.94094	0.0472052	19.1648	0.978074	1.98445	0.368436	4.08	0.95	3.01	0.55	2.73	11.32	28211	Alphaproteobacteria	28211	Alphaproteobacteria				WP_008035096.1 AzlD domain-containing protein: Rhodobacterales bacterium HTCC2255	EAU51113.1 putative transmembrane protein: Rhodobacterales bacterium HTCC2255
gene_1057	1.67765	0.0221853	60.3589	0.733502	2.28718	0.23293	5.67	1.84	3.97	0.62	3.9	16	28211	Alphaproteobacteria	367336	Rhodobacterales bacterium HTCC2255				WP_008035094.1 branched-chain amino acid transporter AzlC: Rhodobacterales bacterium HTCC2255	EAU51112.1 AzlC family protein: Rhodobacterales bacterium HTCC2255
gene_1061	1.13047	0.0519537	209.724	0.581664	1.94352	0.389394	7.69	4.42	6.5	2.08	7.72	28.41	28211	Alphaproteobacteria	367336	Rhodobacterales bacterium HTCC2255	K03750	moeA	molybdopterin molybdotransferase [EC:2.10.1.1]	WP_008035086.1 molybdopterin molybdenumtransferase MoeA: Rhodobacterales bacterium HTCC2255	EAU51108.1 molybdopterin biosynthesis protein MoeA: Rhodobacterales bacterium HTCC2255
gene_1062	1.22935	0.0366164	149.393	0.588203	2.09002	0.316541	28.74	7.68	12.8	4.08	14.73	68.03	28211	Alphaproteobacteria	28211	Alphaproteobacteria	K03624	greA	transcription elongation factor GreA	WP_008035084.1 transcription elongation factor GreA: Rhodobacterales bacterium HTCC2255	EAU51107.1 transcription elongation factor GreA: Rhodobacterales bacterium HTCC2255
gene_1063	1.28353	0.0140399	420.754	0.522559	2.45624	0.171704	17.5	5.69	11.17	3.5	11.14	49	28211	Alphaproteobacteria	28211	Alphaproteobacteria	K00311	ETFDH	electron-transferring-flavoprotein dehydrogenase [EC:1.5.5.1]	WP_008035082.1 electron transfer flavoprotein-ubiquinone oxidoreductase: Rhodobacterales bacterium HTCC2255	EAU51106.1 electrotransfer ubiquinone oxidoreductase family protein: Rhodobacterales bacterium HTCC2255
gene_1064	1.86578	0.000632196	376.997	0.545964	3.41741	0.019078	12.36	3.99	10.26	2.08	11.82	40.51	28211	Alphaproteobacteria	28211	Alphaproteobacteria				WP_108862751.1 tetratricopeptide repeat protein: Rhodobacteraceae bacterium Water-Bin34
gene_1066	1.25689	0.0256143	259.334	0.563121	2.23201	0.254806	18.23	6.34	10.22	3.24	12.66	50.69	28211	Alphaproteobacteria	367336	Rhodobacterales bacterium HTCC2255	K02523	ispB	octaprenyl-diphosphate synthase [EC:2.5.1.90]	WP_008035074.1 polyprenyl synthetase family protein: Rhodobacterales bacterium HTCC2255	EAU51103.1 Geranylgeranyl pyrophosphate synthase/Polyprenyl synthetase: Rhodobacterales bacterium HTCC2255
gene_1081	1.30304	0.0424381	142.274	0.642145	2.0292	0.345192	0	3.15	4.81	1.11	5.7	14.77	1224	Proteobacteria	1236	Gammaproteobacteria				WP_093326646.1 DegT/DnrJ/EryC1/StrS aminotransferase family protein: Thalassotalea agarivorans	SES62696.1 dTDP-4-amino-4,6-dideoxygalactose transaminase: Thalassotalea agarivorans
gene_1082	1.39556	0.0388654	59.2762	0.675617	2.06561	0.328116	0	2	4	1.33	4.74	12.07	1224	Proteobacteria	1822265	Oleiphilus sp. HI0123				WP_082870252.1 sugar transferase: Oleiphilus sp. HI0123
gene_1146	1.2256	0.0526863	131.689	0.632574	1.93748	0.39272	8.66	3.79	5.71	1.49	6.65	26.3	28211	Alphaproteobacteria	28211	Alphaproteobacteria				WP_108863826.1 hypothetical protein: Rhodobacteraceae bacterium Water-Bin34	RZO42734.1 hypothetical protein EVA84_00975: Rhodobacteraceae bacterium
gene_1149	1.33126	0.0128589	346.352	0.535147	2.48765	0.16144	25.7	5.98	10.73	3.56	13.24	59.21	28211	Alphaproteobacteria	28211	Alphaproteobacteria				ADI20361.1 predicted NAD/FAD-binding protein: uncultured alpha proteobacterium EB080_L27A02
gene_1159	1.03601	0.0508744	195.201	0.530595	1.95254	0.384467	0	4.49	9.77	5.09	9.75	29.1	662	Vibrio	662	Vibrio				WP_102469420.1 MULTISPECIES: hypothetical protein: Vibrio	PMH42888.1 hypothetical protein BCU70_01660: Vibrio sp. 10N.286.49.C2	PMH53773.1 hypothetical protein BCU66_13175: Vibrio sp. 10N.286.49.B1
gene_1163	2.17673	0.000582644	111.916	0.632851	3.43957	0.0179592	0.23	0.95	4.91	1.87	7.77	15.73	72275	Alteromonadaceae	56804	Glaciecola punicea	K02291	crtB	15-cis-phytoene synthase [EC:2.5.1.32]	WP_006006009.1 phytoene/squalene synthase family protein: Glaciecola punicea	GAB56153.1 phytoene synthase: Glaciecola punicea ACAM 611	OFA30393.1 phytoene synthase: Glaciecola punicea
gene_1164	2.02667	0.000384531	259.615	0.570815	3.55048	0.0132118	0	1.5	7.49	3.01	10.77	22.77	2	Bacteria	56804	Glaciecola punicea	K10027	crtI	phytoene desaturase [EC:1.3.99.26 1.3.99.28 1.3.99.29 1.3.99.31]	WP_006006011.1 phytoene desaturase: Glaciecola punicea	GAB56154.1 phytoene dehydrogenase: Glaciecola punicea ACAM 611	OFA30394.1 phytoene dehydrogenase: Glaciecola punicea
gene_1165	2.1619	0.000699521	281.476	0.637773	3.38977	0.0205705	0.12	1.63	15.41	5.92	18.02	41.1	2	Bacteria	2364274	bacterium B66				WP_136250133.1 polyprenyl synthetase: bacterium B66
gene_1166	2.36433	0.000400812	728.715	0.667974	3.53955	0.0136172	0	3.41	45.37	17.17	59.67	125.62	2	Bacteria	2	Bacteria				WP_136250134.1 lactococcin: bacterium B66
gene_1191	1.77369	0.021966	39.1161	0.774213	2.29095	0.231358	2.85	2.45	5.64	1.35	7.39	19.68	204455	Rhodobacterales	1904441	Rhodobacteraceae bacterium				RZO41538.1 cytochrome b/b6 domain-containing protein: Rhodobacteraceae bacterium
gene_1192	1.42713	0.0174495	118.514	0.600366	2.3771	0.19917	7.17	2.91	5.91	1.65	6.33	23.97	28211	Alphaproteobacteria	28211	Alphaproteobacteria	K00020	mmsB, HIBADH	3-hydroxyisobutyrate dehydrogenase [EC:1.1.1.31]	WP_008033511.1 3-hydroxyisobutyrate dehydrogenase: Rhodobacterales bacterium HTCC2255	EAU51249.1 3-hydroxyisobutyrate dehydrogenase: alpha proteobacterium HTCC2255
gene_1193	1.12837	0.0394002	176.985	0.547758	2.05998	0.330534	10.77	4.52	7.88	3.36	9.29	35.82	28211	Alphaproteobacteria	28211	Alphaproteobacteria	K01776	murI	glutamate racemase [EC:5.1.1.3]	WP_108865265.1 glutamate racemase: Rhodobacteraceae bacterium Water-Bin34	RZO41540.1 glutamate racemase: Rhodobacteraceae bacterium
gene_1196	1.68113	0.00369401	508.373	0.579066	2.90317	0.0683037	8.42	5.49	10.77	2.14	13.71	40.53	28211	Alphaproteobacteria	28211	Alphaproteobacteria	K02198	ccmF	cytochrome c-type biogenesis protein CcmF	WP_008033520.1 heme lyase CcmF/NrfE family subunit: Rhodobacterales bacterium HTCC2255	EAU51253.1 Cytochrome c maturation protein, CcmF: alpha proteobacterium HTCC2255
gene_1197	1.50497	0.0440609	62.2233	0.747436	2.01351	0.352887	6.01	3.5	5.88	1.01	6.96	23.36	28211	Alphaproteobacteria	28211	Alphaproteobacteria	K02200	ccmH	cytochrome c-type biogenesis protein CcmH	WP_008033521.1 cytochrome c-type bio
gene_1205	3.10853	0.0031366	40.7215	1.0523	2.95402	0.0610202	0	0.97	1.11	1.28	18.49	21.85	0		0
gene_1206	3.94836	0.00024491	50.1759	1.07657	3.66752	0.00934498	0	0.64	0.99	0.8	21.46	23.89	0		0
gene_1207	3.88291	2.40446e-06	232.909	0.823337	4.71607	0.000257449	0	0.67	1.86	0.83	20.41	23.77	196895	unclassified Podoviridae	196895	unclassified Podoviridae				AUR97973.1 P-loop containing nucleoside triphosphate hydrolase: Vibrio phage 1.245.O._10N.261.54.C7
gene_1208	4.37997	0.000169235	40.4855	1.16458	3.761	0.00708007	0	0.44	0.64	0.07	10.15	11.3	0		0
gene_1209	3.92995	0.000162583	45.713	1.04215	3.77102	0.00686272	0	0.5	1.12	0.54	14.92	17.08	0		0
gene_1210	4.23915	2.14191e-07	352.955	0.81733	5.18658	3.71975e-05	0	0.47	1.27	0.36	14.72	16.82	2169643	Ithacavirus	2169643	Ithacavirus	K02335	polA	DNA polymerase I [EC:2.7.7.7]	AYP69303.1 DNA poly A subunit: Klebsiella phage Pylas
gene_1211	3.79338	0.000504199	52.3474	1.09052	3.47852	0.0161483	0	0.42	0.43	0.51	12.7	14.06	1		1913989	Gammaproteobacteria bacterium				RKZ99762.1 hypothetical protein DRQ47_10535: Gammaproteobacteria bacterium
gene_1212	3.47325	9.91829e-05	114.261	0.892274	3.89258	0.00470147	0	0.51	1.46	1.13	16.91	20.01	1368430	Rhizobium rosettiformans	1368430	Rhizobium rosettiformans				WP_136540434.1 hypothetical protein: Rhizobium rosettiformans	THV36956.1 hypothetical protein FAA86_10420: Rhizobium rosettiformans W3
gene_1213	3.55779	0.00783778	15.1245	1.33803	2.65898	0.114941	0	0.13	0.93	0.55	7.06	8.67	0		0
gene_1214	3.49131	0.0055872	17.2517	1.25991	2.77107	0.091079	0	0.5	1.19	0.53	10.44	12.66	0		0
gene_1215	3.58645	2.0329e-05	164.554	0.841644	4.26125	0.00138865	0	1.07	2.12	1.06	23.73	27.98	2	Bacteria	34067	Cycloclasticus	K06217	phoH, phoL	phosphate starvation-inducible protein PhoH and related proteins	OUR81494.1 phosphate starvation-inducible protein PhoH: Cycloclasticus sp. 46_120_T64
gene_1216	3.59491	1.24078e-05	182.629	0.822578	4.3703	0.000936972	0	2.27	4.21	1.12	37.31	44.91	1236	Gammaproteobacteria	333962	Providencia heimbachae	K02737	PSMB5	20S proteasome subunit beta 5 [EC:3.4.25.1]	WP_068445996.1 hypothetical protein: Providencia heimbachae
gene_1217	4.07832	5.08539e-08	681.945	0.748549	5.4483	1.17703e-05	0	1.16	4.01	1.03	33.34	39.54	28883	Caudovirales	28883	Caudovirales	K00525	E1.17.4.1A, nrdA, nrdE	ribonucleoside-diphosphate reductase alpha chain [EC:1.17.4.1]	ASR73850.1 ribonucleotide reductase of class Ia (aerobic), alpha subunit: Vibrio phage vB_ValP_IME271
gene_1218	3.60189	8.48272e-06	150.74	0.808936	4.45262	0.000696562	0	0.68	1.74	0.64	14.44	17.5	196895	unclassified Podoviridae	196895	unclassified Podoviridae	K00526	E1.17.4.1B, nrdB, nrdF	ribonucleoside-diphosphate reductase beta chain [EC:1.17.4.1]	QBJ00572.1 ribonucleotide-diphosphate reductase subunit beta: Vibrio phage vB_VpP_BA6
gene_1219	3.69848	0.00091404	29.5793	1.11544	3.31573	0.0250614	0	0.5	1.29	0.67	14.04	16.5	0		0
gene_1220	3.10309	0.00197245	42.7137	1.00282	3.09435	0.0437268	0	0.69	0.92	0.66	10.86	13.13	196896	unclassified Myoviridae	196896	unclassified Myoviridae				AVZ45376.1 hypothetical protein: Escherichia phage vB_EcoM-Ro121c4YLVW
gene_1221	3.19962	0.0543732	158.839	1.66313	1.92385	0.400113	0	1.27	0.83	0.7	17.54	20.34	1		56804	Glaciecola punicea				WP_070111500.1 hypothetical protein: Glaciecola punicea	OFA33259.1 hypothetical protein BAE46_00675: Glaciecola punicea
gene_1222	3.62412	0.00100311	37.4215	1.10167	3.28965	0.0269125	0	0.49	0.57	0.37	10.18	11.61	0		0
gene_1243	1.23973	0.054783	73.6247	0.645494	1.92059	0.402067	6.22	1.87	3.74	1.18	3.43	16.44	367336	Rhodobacterales bacterium HTCC2255	367336	Rhodobacterales bacterium HTCC2255				WP_008036047.1 DMT family transporter: Rhodobacterales bacterium HTCC2255	EAU51847.1 hypothetical protein OM2255_10840: alpha proteobacterium HTCC2255
gene_1256	1.14385	0.0306768	483.223	0.529255	2.16124	0.284869	55.19	17.91	30.29	10	31.21	144.6	28211	Alphaproteobacteria	28211	Alphaproteobacteria	K03522	fixB, etfA	electron transfer flavoprotein alpha subunit	WP_108863683.1 electron transfer flavoprotein subunit alpha: Rhodobacteraceae bacterium Water-Bin34	RZO39542.1 electron transfer flavoprotein subunit alpha/FixB family protein: Rhodobacteraceae bacterium
gene_1368	1.20538	0.0412424	190.429	0.59056	2.04108	0.339446	0.57	13.55	22.36	6.12	22.9	65.5	28228	Colwellia	2304625	Colwellia sp. OISW-25				WP_138620899.1 hypothetical protein: Colwellia sp. OISW-25	TMM47064.1 hypothetical protein FCS21_04725: Colwellia sp. OISW-25
gene_1370	1.06064	0.0513643	832.909	0.54436	1.94842	0.386701	0	7.12	11.53	3.33	10.19	32.17	1236	Gammaproteobacteria	1236	Gammaproteobacteria	K15726	czcA	cobalt-zinc-cadmium resistance protein CzcA	WP_138620905.1 CusA/CzcA family heavy metal efflux RND transporter: Colwellia sp. OISW-25	TMM47067.1 efflux RND transporter permease subunit: Colwellia sp. OISW-25
gene_1375	1.2073	0.0456988	199.661	0.604205	1.99816	0.360993	0	15.81	22.86	6.43	28.52	73.62	28228	Colwellia	2267621	Candidatus Colwellia aromaticivorans	K00363	nirD	nitrite reductase (NADH) small subunit [EC:1.7.1.15]	WP_114326237.1 nitrite reductase small subunit NirD: Candidatus Colwellia aromaticivorans
gene_1376	1.65097	0.00397281	1431.88	0.57319	2.88031	0.071836	0	12.33	24.27	4.51	28.59	69.7	28228	Colwellia	28228	Colwellia	K00362	nirB	nitrite reductase (NADH) large subunit [EC:1.7.1.15]	WP_114326238.1 nitrite reductase large subunit: Candidatus Colwellia aromaticivorans
gene_1377	1.5862	0.0130689	130.006	0.63911	2.48189	0.163227	0	5.58	10.38	2.13	12.76	30.85	2267621	Candidatus Colwellia aromaticivorans	2267621	Candidatus Colwellia aromaticivorans				WP_114326241.1 bifunctional protein-serine/threonine kinase/phosphatase: Candidatus Colwellia aromaticivorans
gene_1410	1.35296	0.021097	124.368	0.586652	2.30624	0.225266	8.07	3.21	5.86	2.21	7.97	27.32	28211	Alphaproteobacteria	28211	Alphaproteobacteria	K01092	E3.1.3.25, IMPA, suhB	myo-inositol-1(or 4)-monophosphatase [EC:3.1.3.25]	WP_108863589.1 inositol monophosphatase: Rhodobacteraceae bacterium Water-Bin34	RZO42612.1 inositol monophosphatase: Rhodobacteraceae bacterium
gene_1411	1.51165	0.00563716	177.198	0.546081	2.76817	0.0916261	9.12	2.31	5.37	1.82	6.38	25	28211	Alphaproteobacteria	28211	Alphaproteobacteria				WP_108863590.1 M20 family metallopeptidase: Rhodobacteraceae bacterium Water-Bin34
gene_1416	1.27725	0.0536903	71.6993	0.662017	1.92933	0.39688	4.6	1.55	2.73	0.82	3.02	12.72	28211	Alphaproteobacteria	28211	Alphaproteobacteria	K10112	msmX, msmK, malK, sugC, ggtA, msiK	multiple sugar transport system ATP-binding protein	RZO42618.1 ABC transporter ATP-binding protein: Rhodobacteraceae bacterium
gene_1421	1.84862	0.00503578	69.6969	0.659105	2.80474	0.0849035	9.68	2.43	7.29	1.51	6.84	27.75	0		0
gene_1423	1.91857	0.00489588	518.774	0.681842	2.81381	0.083224	3.06	7.06	28.46	2.73	8.07	49.38	28211	Alphaproteobacteria	28211	Alphaproteobacteria	K11959	urtA	urea transport system substrate-binding protein	WP_108862977.1 urea ABC transporter substrate-binding protein: Rhodobacteraceae bacterium Water-Bin34	RZO42106.1 urea ABC transporter substrate-binding protein: Rhodobacteraceae bacterium
gene_1425	1.40171	0.028129	96.6578	0.638453	2.19548	0.270204	4	1.75	4.52	1.04	2.8	14.11	28211	Alphaproteobacteria	28211	Alphaproteobacteria	K11961	urtC	urea transport system permease protein	WP_108862979.1 urea ABC transporter permease subunit UrtC: Rhodobacteraceae bacterium Water-Bin34	RZO42104.1 urea ABC transporter permease subunit UrtC: Rhodobacteraceae bacterium
gene_1428	1.76451	0.0326971	53.8459	0.826168	2.13578	0.295921	5	1.96	5.29	0.42	2.75	15.42	28211	Alphaproteobacteria	28211	Alphaproteobacteria	K03189	ureG	urease accessory protein	WP_108862982.1 urease accessory protein UreG: Rhodobacteraceae bacterium Water-Bin34	RZO42101.1 urease accessory protein UreG: Rhodobacteraceae bacterium
gene_1429	2.11115	0.0107044	74.8237	0.827187	2.5522	0.142905	3.66	2.37	7.28	0.33	4.31	17.95	28211	Alphaproteobacteria	28211	Alphaproteobacteria	K03188	ureF	urease accessory protein	WP_108862983.1 urease accessory protein UreF: Rhodobacteraceae bacterium Water-Bin34	RZO42110.1 urease accessory protein UreF: Rhodobacteraceae bacterium
gene_1430	2.55711	0.00122866	76.4885	0.791152	3.23214	0.0311329	5.48	2.29	12.57	0.64	4.55	25.53	28211	Alphaproteobacteria	28211	Alphaproteobacteria	K03187	ureE	urease accessory protein	WP_108862984.1 urease accessory protein UreE: Rhodobacteraceae bacterium Water-Bin34	RZO42100.1 urease accessory protein UreE: Rhodobacteraceae bacterium
gene_1431	2.39511	0.000137638	427.821	0.628246	3.81238	0.00606131	8.16	3.7	16.6	1.25	9.26	38.97	28211	Alphaproteobacteria	28211	Alphaproteobacteria	K01428	ureC	urease subunit alpha [EC:3.5.1.5]	WP_108862985.1 urease subunit alpha: Rhodobacteraceae bacterium Water-Bin34	RZO42099.1 urease subunit alpha: Rhodobacteraceae bacterium
gene_1432	2.55106	0.00129197	52.4922	0.792806	3.21776	0.0323345	6.03	2.31	11.84	0.78	6.17	27.13	28211	Alphaproteobacteria	28211	Alphaproteobacteria	K01429	ureB	urease subunit beta [EC:3.5.1.5]	WP_108862986.1 urease subunit beta: Rhodobacteraceae bacterium Water-Bin34	RZO42098.1 urease subunit beta: Rhodobacteraceae bacterium
gene_1433	2.38125	0.0023729	60.3492	0.783541	3.03909	0.0498592	6.09	3.17	12.53	0.79	8.05	30.63	28211	Alphaproteobacteria	28211	Alphaproteobacteria	K01430	ureA	urease subunit gamma [EC:3.5.1.5]	WP_108862987.1 urease subunit gamma: Rhodobacteraceae bacterium Water-Bin34	RZO42097.1 urease subunit gamma: Rhodobacteraceae bacterium
gene_1434	2.16394	0.000796495	159.008	0.64518	3.35401	0.0226096	5.89	3.18	12.88	1.31	7.07	30.33	28211	Alphaproteobacteria	28211	Alphaproteobacteria	K03190	ureD, ureH	urease accessory protein	WP_108862988.1 urease accessory protein UreD: Rhodobacteraceae bacterium Water-Bin34	RZO42096.1 urease accessory protein UreD: Rhodobacteraceae bacterium
gene_1481	1.5594	0.0193084	100.732	0.666546	2.33952	0.212498	0	0.58	3.52	1.59	2.77	8.46	89404	Glaciecola	89404	Glaciecola	K05568	mnhD, mrpD	multicomponent Na+:H+ antiporter subunit D	WP_101181038.1 cation:proton antiporter: Glaciecola sp. 33A	PKI01829.1 cation:proton antiporter: Glaciecola sp. 33A
gene_1482	1.51468	0.0115761	101.512	0.599919	2.52481	0.150446	0	0.88	3.14	1.3	3.03	8.35	89404	Glaciecola	89404	Glaciecola	K05568	mnhD, mrpD	multicomponent Na+:H+ antiporter subunit D	WP_101181039.1 monovalent cation/H+ antiporter subunit D family protein: Glaciecola sp. 33A	PKI01830.1 cation:proton antiporter: Glaciecola sp. 33A
gene_1485	1.88585	0.0101492	88.8683	0.733592	2.57071	0.137868	0	0.94	10.07	3.21	5	19.22	89404	Glaciecola	89404	Glaciecola	K05566	mnhB, mrpB	multicomponent Na+:H+ antiporter subunit B	WP_101181042.1 DUF4040 domain-containing protein: Glaciecola sp. 33A	PKI01833.1 cation:proton antiporter: Glaciecola sp. 33A
gene_1486	2.97044	0.000969303	33.4615	0.900327	3.29929	0.0262579	0.56	0.23	4.59	1.07	5.44	11.89	89404	Glaciecola	2161813	Glaciecola sp. KUL10				WP_110429943.1 monovalent cation/H(+) antiporter subunit G: Glaciecola sp. KUL10	GBL05870.1 Na+/H+ antiporter subunit: Glaciecola sp. KUL10
gene_1487	3.65956	0.000616571	29.1611	1.06873	3.42422	0.0187213	0	0	5.89	0.86	4.69	11.44	89404	Glaciecola	89404	Glaciecola	K05570	mnhF, mrpF	multicomponent Na+:H+ antiporter subunit F	WP_101181044.1 pH regulation protein F: Glaciecola sp. 33A	PKI01835.1 pH regulation protein F: Glaciecola sp. 33A
gene_1488	2.17204	0.00184456	59.5987	0.697466	3.11418	0.041705	0	1.07	7.34	1.93	6.03	16.37	89404	Glaciecola	89404	Glaciecola	K05569	mnhE, mrpE	multicomponent Na+:H+ antiporter subunit E	WP_083822419.1 hypothetical protein: Glaciecola nitratireducens
gene_1517	1.04411	0.0536466	373.232	0.541079	1.92968	0.396654	14.36	11.67	17.74	6.26	19.15	69.18	28211	Alphaproteobacteria	28211	Alphaproteobacteria	K05807	bamD	outer membrane protein assembly factor BamD	RZO42203.1 outer membrane protein assembly factor BamD: Rhodobacteraceae bacterium
gene_1519	1.13802	0.0411433	250.194	0.557282	2.04208	0.338919	11.98	4.52	7.02	2.43	8.25	34.2	28211	Alphaproteobacteria	28211	Alphaproteobacteria	K00102	LDHD, dld	D-lactate dehydrogenase (cytochrome) [EC:1.1.2.4]	RZO42827.1 FAD-binding protein: Rhodobacteraceae bacterium
gene_1520	1.71668	0.00563548	118.738	0.620129	2.76827	0.0916066	6.08	1.34	2.65	0.72	4.11	14.9	28211	Alphaproteobacteria	28211	Alphaproteobacteria	K03281	TC.CIC	chloride channel protein, CIC family	WP_050794443.1 chloride channel protein: Rhodobacterales bacterium HTCC2255
gene_1522	1.20087	0.0400189	309.202	0.584777	2.05355	0.333472	17.45	4.44	6.85	1.79	7.47	38	28211	Alphaproteobacteria	28211	Alphaproteobacteria	K09883	cobT	cobaltochelatase CobT [EC:6.6.1.2]	WP_108863456.1 cobaltochelatase subunit CobT: Rhodobacteraceae bacterium Water-Bin34	RZO42828.1 cobaltochelatase subunit CobT: Rhodobacteraceae bacterium
gene_1523	1.16917	0.0242817	474.447	0.519021	2.25264	0.246683	37.56	11.54	20.52	7.1	21.27	97.99	28211	Alphaproteobacteria	28211	Alphaproteobacteria	K09882	cobS	cobaltochelatase CobS [EC:6.6.1.2]	WP_008036608.1 cobaltochelatase subunit CobS: Rhodobacterales bacterium HTCC2255	EAU50475.1 cobalt chelatase, CobS small subunit: alpha proteobacterium HTCC2255
gene_1531	1.21488	0.0348695	213.065	0.575806	2.10987	0.307799	11.95	6.23	10	3.04	11.49	42.71	28211	Alphaproteobacteria	28211	Alphaproteobacteria	K06189	corC	magnesium and cobalt transporter	WP_008036116.1 HlyC/CorC family transporter: Rhodobacterales bacterium HTCC2255	EAU51883.1 hemolysin, putative: alpha proteobacterium HTCC2255
gene_1540	1.2583	0.0230048	143.601	0.553499	2.27335	0.238465	5.95	1.37	3.1	1.26	3.16	14.84	0		0
gene_1601	1.61991	0.00512256	252.594	0.578698	2.79922	0.0859894	12.17	4.29	9.41	1.91	9.62	37.4	367336	Rhodobacterales bacterium HTCC2255	367336	Rhodobacterales bacterium HTCC2255				WP_008035820.1 urate hydroxylase PuuD: Rhodobacterales bacterium HTCC2255	EAU52510.1 hypothetical protein OM2255_10151: alpha proteobacterium HTCC2255
gene_1605	1.64056	0.0216464	47.0976	0.71437	2.29652	0.229187	6.8	1.7	4.44	1.24	4.69	18.87	28211	Alphaproteobacteria	28211	Alphaproteobacteria	K01483	allA	ureidoglycolate lyase [EC:4.3.2.3]	WP_008035816.1 ureidoglycolate lyase: Rhodobacterales bacterium HTCC2255	EAU52506.1 ureidoglycolate hydrolase: alpha proteobacterium HTCC2255
gene_1606	1.52784	0.00478016	482.156	0.541502	2.82149	0.0817862	13.74	4.2	7.36	2.57	12.17	40.04	367336	Rhodobacterales bacterium HTCC2255	367336	Rhodobacterales bacterium HTCC2255	K00029	E1.1.1.40, maeB	malate dehydrogenase (oxaloacetate-decarboxylating)(NADP+) [EC:1.1.1.40]	WP_008035815.1 NADP-dependent malic enzyme: Rhodobacterales bacterium HTCC2255	EAU52505.1 malic enzyme: alpha proteobacterium HTCC2255
gene_1652	2.41892	4.51904e-06	442.23	0.527461	4.58596	0.000423672	20.35	4.56	17.13	2.86	22.54	67.44	2	Bacteria	1898104	Bacteroidetes bacterium				PSR08325.1 sugar ABC transporter substrate-binding protein: Bacteroidetes bacterium
gene_1653	2.17065	0.00346709	51.1896	0.742618	2.92297	0.0653039	4.67	0.77	2.11	0.35	2.93	10.83	2	Bacteria	2	Bacteria				WP_108865090.1 sugar ABC transporter permease: Rhodobacteraceae bacterium Water-Bin34
gene_1654	1.40208	0.0362932	66.1565	0.66969	2.09363	0.315089	7.33	1.63	3.16	0.92	3.58	16.62	28211	Alphaproteobacteria	28211	Alphaproteobacteria				WP_008034770.1 carbohydrate ABC transporter permease: Rhodobacterales bacterium HTCC2255	EAU53290.1 ABC transporter, permease protein, MalFG family: Rhodobacterales bacterium HTCC2255
gene_1660	1.33678	0.0326153	97.614	0.625604	2.13679	0.295425	7.94	2.3	4.7	1.24	4.22	20.4	28211	Alphaproteobacteria	28211	Alphaproteobacteria				RZO40680.1 nuclear transport factor 2 family protein: Rhodobacteraceae bacterium
gene_1661	1.72675	0.0069704	83.2837	0.63995	2.69826	0.106118	8.89	1.57	4.19	0.9	3.97	19.52	28211	Alphaproteobacteria	28211	Alphaproteobacteria				WP_008034762.1 cupin domain-containing protein: Rhodobacterales bacterium HTCC2255	EAU53283.1 hypothetical protein OM2255_07125: Rhodobacterales bacterium HTCC2255
gene_1662	1.79569	0.00349124	199.177	0.614793	2.92081	0.0656262	12.31	3.52	9.71	1.39	7.24	34.17	28211	Alphaproteobacteria	28211	Alphaproteobacteria	K00549	metE	5-methyltetrahydropteroyltriglutamate--homocysteine methyltransferase [EC:2.1.1.14]	WP_108865081.1 cobalamin-independent methionine synthase II family protein: Rhodobacteraceae bacterium Water-Bin34	RZO40682.1 epoxyalkane--coenzyme M transferase: Rhodobacteraceae bacterium
gene_1753	1.04573	0.0368346	1588.67	0.500927	2.08759	0.317713	0.02	9.41	15.63	5.78	15.61	46.45	28228	Colwellia	1967665	Colwellia beringensis	K01200	pulA	pullulanase [EC:3.2.1.41]	WP_081154271.1 pullulanase-type alpha-1,6-glucosidase: Colwellia beringensis	ASP49858.1 DUF3372 domain-containing protein: Colwellia beringensis
gene_1757	1.22426	0.0144819	424.382	0.500705	2.44508	0.175492	13.92	0.77	1.85	0.7	1.57	18.81	564608	Micromonas pusilla CCMP1545	564608	Micromonas pusilla CCMP1545				XP_003058054.1 predicted protein: Micromonas pusilla CCMP1545	EEH58005.1 predicted protein: Micromonas pusilla CCMP1545
gene_1776	1.25247	0.0419861	176.545	0.61587	2.03366	0.343121	0	11.7	21.16	4.62	17.61	55.09	28228	Colwellia	2058299	Colwellia sp. 12G3	K00901	dgkA, DGK	diacylglycerol kinase (ATP) [EC:2.7.1.107]	WP_101231001.1 diacylglycerol kinase: Colwellia sp. 12G3	PKI18201.1 diacylglycerol kinase: Colwellia sp. 12G3
gene_1779	1.27671	0.0169984	198.265	0.534917	2.38674	0.195838	0	16.6	36.24	13.38	36.06	102.28	0		0
gene_1824	1.08812	0.0437689	187.026	0.539662	2.0163	0.351536	8.48	3.33	7.12	2.88	6	27.81	666509	Planktomarina temperata RCA23	666509	Planktomarina temperata RCA23				AII88080.1 acyl-CoA dehydrogenase: Planktomarina temperata RCA23
gene_1825	1.24438	0.054942	73.0062	0.648338	1.91933	0.40274	7.18	1.41	2.5	0.86	2.87	14.82	666509	Planktomarina temperata RCA23	666509	Planktomarina temperata RCA23	K07516	fadN	3-hydroxyacyl-CoA dehydrogenase [EC:1.1.1.35]	AII88079.1 fatty acid oxidation complex alpha subunit FadJ: Planktomarina temperata RCA23
gene_1827	1.10229	0.0379192	578.444	0.53104	2.07573	0.323316	0	16.54	30.23	9.22	24.8	80.79	2267621	Candidatus Colwellia aromaticivorans	2267621	Candidatus Colwellia aromaticivorans				WP_114327221.1 LysR family transcriptional regulator: Candidatus Colwellia aromaticivorans
gene_1835	1.08567	0.0462476	346.403	0.544705	1.99313	0.363671	0	26.51	42.24	14.07	43.66	126.48	1706369	Cellvibrionales	1706369	Cellvibrionales				WP_123035661.1 EAL domain-containing protein: Halieaceae bacterium LZ-16-2
gene_1873	1.7463	0.0056126	138.456	0.630525	2.7696	0.0913719	14.91	2.19	4.64	0.86	5.58	28.18	28211	Alphaproteobacteria	28211	Alphaproteobacteria				WP_008034445.1 TRAP transporter large permease subunit: Rhodobacterales bacterium HTCC2255	EAU53059.1 mannitol transporter: Rhodobacterales bacterium HTCC2255
gene_1876	1.28876	0.0264907	188.885	0.580799	2.21894	0.260217	9.1	4.7	8.77	2.32	8.33	33.22	28211	Alphaproteobacteria	28211	Alphaproteobacteria	K01480	speB	agmatinase [EC:3.5.3.11]	WP_008034451.1 agmatinase: Rhodobacterales bacterium HTCC2255	EAU53062.1 agmatinase: Rhodobacterales bacterium HTCC2255
gene_1877	1.35979	0.0146754	178.746	0.557223	2.44029	0.177098	7.1	2.8	5.41	1.83	6.44	23.58	367336	Rhodobacterales bacterium HTCC2255	367336	Rhodobacterales bacterium HTCC2255	K01915	glnA, GLUL	glutamine synthetase [EC:6.3.1.2]	WP_008034456.1 glutamine synthetase: Rhodobacterales bacterium HTCC2255	EAU53063.1 probable glutamine synthetase: Rhodobacterales bacterium HTCC2255
gene_1878	1.21674	0.0141722	454.408	0.496047	2.45287	0.172821	16.73	6.62	13.87	5.58	14.36	57.16	204455	Rhodobacterales	204455	Rhodobacterales	K12256	spuC	putrescine---pyruvate transaminase [EC:2.6.1.113]	RZO41843.1 aspartate aminotransferase family protein: Rhodobacteraceae bacterium
gene_1880	1.5547	0.00687166	181.376	0.575175	2.703	0.105172	19.54	4.67	10.14	2.48	10.85	47.68	28211	Alphaproteobacteria	28211	Alphaproteobacteria	K01695	trpA	tryptophan synthase alpha chain [EC:4.2.1.20]	WP_008034459.1 tryptophan synthase subunit alpha: Rhodobacterales bacterium HTCC2255	EAU53066.1 tryptophan synthase subunit alpha: Rhodobacterales bacterium HTCC2255
gene_1881	2.52787	2.56838e-06	526.233	0.537544	4.70262	0.00027061	30.84	4.66	16.64	3.63	31.28	87.05	28211	Alphaproteobacteria	28211	Alphaproteobacteria	K00101	lldD	L-lactate dehydrogenase (cytochrome) [EC:1.1.2.3]	WP_008034460.1 alpha-hydroxy-acid oxidizing protein: Rhodobacterales bacterium HTCC2255	EAU53067.1 L-lactate dehydrogenase, putative: Rhodobacterales bacterium HTCC2255
gene_1896	2.14375	0.0063091	50.2714	0.784893	2.73127	0.0992934	6	1.28	2.92	0.39	4.52	15.11	1224	Proteobacteria	2211448	Roseovarius sp. GCL-8	K06988	fno	8-hydroxy-5-deazaflavin:NADPH oxidoreductase [EC:1.5.1.40]	WP_111735867.1 NADPH-dependent F420 reductase: Roseovarius sp. GCL-8
gene_1901	1.70427	0.0295688	38.6213	0.783277	2.17582	0.278644	2.03	0.58	1.35	0.27	1.44	5.67	1868282	Chromatiales bacterium (ex Bugula neritina AB1)	1868282	Chromatiales bacterium (ex Bugula neritina AB1)				OED41869.1 C4-dicarboxylate ABC transporter permease: Chromatiales bacterium (ex Bugula neritina AB1)
gene_1902	3.75849	0.0332247	6.88837	1.76508	2.12936	0.298748	1.01	0	0.68	0.12	0.88	2.69	1868282	Chromatiales bacterium (ex Bugula neritina AB1)	1868282	Chromatiales bacterium (ex Bugula neritina AB1)				OED41870.1 hypothetical protein AB833_08505: Chromatiales bacterium (ex Bugula neritina AB1)
gene_1903	2.53634	0.000452981	49.2438	0.723198	3.50712	0.0149285	1.16	0.52	2.62	0.4	2.71	7.41	1868282	Chromatiales bacterium (ex Bugula neritina AB1)	1868282	Chromatiales bacterium (ex Bugula neritina AB1)				OED41871.1 hypothetical protein AB833_08510: Chromatiales bacterium (ex Bugula neritina AB1)
gene_2002	1.50342	0.0506253	38.7197	0.769155	1.95464	0.383416	5.46	1.42	5.93	2.1	3.94	18.85	28211	Alphaproteobacteria	28211	Alphaproteobacteria				WP_008035289.1 hypothetical protein: Rhodobacterales bacterium HTCC2255	EAU52209.1 hypothetical protein OM2255_08646: alpha proteobacterium HTCC2255	ADI20427.1 hypothetical protein: uncultured alpha proteobacterium EB080_L43F08
gene_2004	1.16105	0.0227249	357.093	0.509673	2.27803	0.23647	10.11	2.39	6.42	3.16	5.9	27.98	28211	Alphaproteobacteria	28211	Alphaproteobacteria	K00315	DMGDH	dimethylglycine dehydrogenase [EC:1.5.8.4]	ADI20429.1 glycine/d-amino acid oxidases (deaminating): uncultured alpha proteobacterium EB080_L43F08
gene_2005	1.28236	0.0381945	90.3846	0.618672	2.07276	0.324763	4.95	1.46	4.86	2.31	4.22	17.8	28211	Alphaproteobacteria	28211	Alphaproteobacteria				WP_008035283.1 homocysteine S-methyltransferase family protein: Rhodobacterales bacterium HTCC2255	EAU52206.1 homocysteine S-methyltransferase family protein: alpha proteobacterium HTCC2255
gene_2013	1.2487	0.034174	194.364	0.589561	2.11801	0.30391	19.04	3.14	12.92	6.96	10.82	52.88	28211	Alphaproteobacteria	28211	Alphaproteobacteria	K03192	ureJ	urease accessory protein	ADI20459.1 hydrogenase/urease accessory protein: uncultured alpha proteobacterium EB080_L43F08
gene_2068	1.13333	0.0260218	1122.64	0.50916	2.22589	0.257285	0	10.56	17.74	6.21	18.93	53.44	1236	Gammaproteobacteria	1856293	Gammaproteobacteria bacterium 42_54_T18				OUR92074.1 hypothetical protein A9Q81_17090: Gammaproteobacteria bacterium 42_54_T18
gene_2071	1.06509	0.0388779	549.668	0.515664	2.06548	0.328161	0	12.98	23.53	8.22	20.59	65.32	1236	Gammaproteobacteria	1236	Gammaproteobacteria				OUR92069.1 hypothetical protein A9Q81_17065: Gammaproteobacteria bacterium 42_54_T18
gene_2072	1.2736	0.0173253	304.844	0.535188	2.37973	0.198304	0	8.15	15.18	4.93	16.36	44.62	1236	Gammaproteobacteria	1236	Gammaproteobacteria				OUR92068.1 hypothetical protein A9Q81_17060: Gammaproteobacteria bacterium 42_54_T18
gene_2074	1.09552	0.0302147	1880.07	0.505487	2.16726	0.282234	0	18.83	34.34	11.33	29.79	94.29	2488665	Marinobacter sp. NP-4(2019)	2488665	Marinobacter sp. NP-4(2019)	K01338	lon	ATP-dependent Lon protease [EC:3.4.21.53]	WP_127331465.1 endopeptidase La: Marinobacter sp. NP-4(2019)	AZT83328.1 endopeptidase La: Marinobacter sp. NP-4(2019)
gene_2075	2.41101	5.96537e-06	281.889	0.532513	4.52761	0.00053024	17.01	4.78	26.22	3.9	19.56	71.47	28211	Alphaproteobacteria	28211	Alphaproteobacteria				RZO39576.1 ammonium transporter, partial: Rhodobacteraceae bacterium
gene_2076	2.31228	0.00249832	39.0779	0.764759	3.02355	0.0518024	8.84	2.44	11.66	2.24	11.45	36.63	367336	Rhodobacterales bacterium HTCC2255	367336	Rhodobacterales bacterium HTCC2255				EAU53250.1 hypothetical protein OM2255_06960: Rhodobacterales bacterium HTCC2255
gene_2077	2.05809	3.8755e-05	435.941	0.500171	4.11478	0.00230056	64.98	4.81	20.11	4.35	17.77	112.02	28211	Alphaproteobacteria	28211	Alphaproteobacteria	K00605	gcvT, AMT	aminomethyltransferase [EC:2.1.2.10]	WP_108862525.1 aminomethyl transferase family protein: Rhodobacteraceae bacterium Water-Bin34	RZO39575.1 aminomethyl transferase family protein: Rhodobacteraceae bacterium
gene_2078	1.98951	0.00217003	134.828	0.648912	3.06592	0.0467847	17.85	4.08	11.85	1.43	9.98	45.19	28211	Alphaproteobacteria	28211	Alphaproteobacteria	K22344	dmmC	dimethylamine monooxygenase subunit C [EC:1.14.13.238]	WP_108862526.1 hypothetical protein: Rhodobacteraceae bacterium Water-Bin34	RZO39574.1 hypothetical protein EVA84_07385: Rhodobacteraceae bacterium
gene_2079	1.88689	0.00206642	198.335	0.612524	3.08052	0.0452066	17.36	3.93	10.51	1.5	9.52	42.82	28211	Alphaproteobacteria	28211	Alphaproteobacteria	K22343	dmmB	dimethylamine monooxygenase subunit B [EC:1.14.13.238]	WP_008034712.1 oxidoreductase: Rhodobacterales bacterium HTCC2255	EAU53247.1 oxidoreductase NAD-binding domain/2Fe-2S iron-sulfur cluster binding domain protein: Rhodobacterales bacterium HTCC2255
gene_2080	1.49049	0.00951836	282.224	0.574845	2.59285	0.131679	19.67	5.92	11.85	2.63	12.12	52.19	1224	Proteobacteria	28211	Alphaproteobacteria	K22342	dmmA	dimethylamine monooxygenase subunit A [EC:1.14.13.238]	WP_008034711.1 DUF3445 domain-containing protein: Rhodobacterales bacterium HTCC2255	EAU53246.1 hypothetical protein OM2255_06940: Rhodobacterales bacterium HTCC2255
gene_2081	1.14445	0.0472996	194.174	0.576952	1.98361	0.368804	14.37	7.92	11.48	4.16	15.21	53.14	28211	Alphaproteobacteria	28211	Alphaproteobacteria				WP_008034710.1 helix-turn-helix domain-containing protein: Rhodobacterales bacterium HTCC2255	EAU53245.1 DNA-binding protein, putative: Rhodobacterales bacterium HTCC2255
gene_2082	2.32126	2.20652e-06	837.16	0.490387	4.73353	0.000239766	43.44	10.47	44.71	7.93	46.89	153.44	28211	Alphaproteobacteria	28211	Alphaproteobacteria	K02002	proX	glycine betaine/proline transport system substrate-binding protein	WP_108862530.1 glycine/betaine ABC transporter substrate-binding protein: Rhodobacteraceae bacterium Water-Bin34
gene_2083	2.00159	0.00241282	98.7462	0.659707	3.03407	0.0504705	10.17	1.7	4.34	0.67	5.17	22.05	28211	Alphaproteobacteria	28211	Alphaproteobacteria	K02000	proV	glycine betaine/proline transport system ATP-binding protein [EC:7.6.2.9]	WP_108862531.1 betaine/proline/choline family ABC transporter ATP-binding protein: Rhodobacteraceae bacterium Water-Bin34
gene_2084	1.40491	0.0130592	180.111	0.566005	2.48215	0.163162	7.28	1.72	3.27	1.02	3.95	17.24	28211	Alphaproteobacteria	28211	Alphaproteobacteria	K02001	proW	glycine betaine/proline transport system permease protein	WP_108862697.1 ABC transporter permease subunit: Rhodobacteraceae bacterium Water-Bin34	RZO40728.1 ABC transporter permease subunit: Rhodobacteraceae bacterium
gene_2120	2.6231	1.58378e-05	146.88	0.607662	4.3167	0.0011403	3.13	0.72	6.02	1.52	7.64	19.03	1224	Proteobacteria	1236	Gammaproteobacteria	K03320	amt, AMT, MEP	ammonium transporter, Amt family	WP_090726242.1 ammonium transporter: Neptunomonas qingdaonensis	SFG18521.1 ammonium transporter, Amt family: Neptunomonas qingdaonensis
gene_2127	1.52292	0.0347518	47.8328	0.721342	2.11124	0.30706	15.17	0.77	1.65	0.46	1.87	19.92	204455	Rhodobacterales	204455	Rhodobacterales	K00303	soxB	sarcosine oxidase, subunit beta [EC:1.5.3.1]	RZO40394.1 sarcosine oxidase subunit beta family protein: Rhodobacteraceae bacterium
gene_2135	1.48651	0.0134799	135.277	0.601625	2.47083	0.166892	10.94	3.53	8.01	1.82	6.91	31.21	367336	Rhodobacterales bacterium HTCC2255	367336	Rhodobacterales bacterium HTCC2255	K00286	proC	pyrroline-5-carboxylate reductase [EC:1.5.1.2]	WP_008036206.1 pyrroline-5-carboxylate reductase: Rhodobacterales bacterium HTCC2255	EAU51931.1 pyrroline-5-carboxylate reductase: alpha proteobacterium HTCC2255
gene_2138	3.06613	0.0126939	13.1994	1.23027	2.49224	0.160165	13.31	0.08	0.37	0.08	0.96	14.8	31989	Rhodobacteraceae	31989	Rhodobacteraceae				WP_120504096.1 mandelate racemase: Sulfitobacter sp. EL44
gene_2139	3.02798	0.00260508	23.3723	1.00569	3.01086	0.0534144	9.06	0.23	0.98	0.05	1.38	11.7	1224	Proteobacteria	1224	Proteobacteria				KNG94873.1 alcohol dehydrogenase: Pseudaestuariivita atlantica
gene_2140	2.17294	0.00351478	56.2579	0.744485	2.91871	0.0659406	4.56	0.38	1.06	0.14	1.29	7.43	31989	Rhodobacteraceae	31989	Rhodobacteraceae	K00315	DMGDH	dimethylglycine dehydrogenase [EC:1.5.8.4]	WP_120501990.1 FAD-dependent oxidoreductase: Roseovarius sp. EL26
gene_2143	2.22457	0.012219	25.2867	0.887785	2.50576	0.156159	3.54	0.3	1.28	0.36	1.8	7.28	31989	Rhodobacteraceae	31989	Rhodobacteraceae				WP_127114107.1 hypothetical protein: Thalassobius sp. ZQ172
gene_2161	1.14377	0.0521752	147.539	0.589058	1.94169	0.390416	8.47	3.85	6.22	4.44	12.09	35.07	666509	Planktomarina temperata RCA23	666509	Planktomarina temperata RCA23	K07387	K07387	metalloprotease [EC:3.4.24.-]	AII87227.1 putative peptidase, M48 family: Planktomarina temperata RCA23
gene_2170	1.32889	0.0122199	223.974	0.530342	2.50573	0.156159	11.16	5.02	10.26	4.06	12.47	42.97	31989	Rhodobacteraceae	696762	Planktotalea frisia	K13051	ASRGL1, iaaA	L-asparaginase / beta-aspartyl-peptidase [EC:3.5.1.1 3.4.19.5]	WP_072630588.1 isoaspartyl peptidase/L-asparaginase: Planktotalea frisia	OJI93719.1 isoaspartyl peptidase precursor: Planktotalea frisia	PZX28857.1 L-asparaginase/beta-aspartyl-peptidase (threonine type): Planktotalea frisia
gene_2171	1.44093	0.0106566	148.172	0.56424	2.55376	0.142473	6.21	1.68	3.88	1.18	3.84	16.79	31989	Rhodobacteraceae	31989	Rhodobacteraceae				WP_015496415.1 mur ligase family peptide synthase: Octadecabacter arcticus	AGI73405.1 mur ligase family peptide synthase: Octadecabacter arcticus 238
gene_2172	1.48194	0.00308125	410.619	0.500739	2.95951	0.0602555	10.25	2.23	7	2.46	6.01	27.95	31989	Rhodobacteraceae	31989	Rhodobacteraceae	K03802	cphA	cyanophycin synthetase [EC:6.3.2.29 6.3.2.30]	WP_072630589.1 cyanophycin synthetase: Planktotalea frisia	OJI93721.1 cyanophycin synthetase: Planktotalea frisia	PZX28855.1 cyanophycin synthetase: Planktotalea frisia
gene_2175	1.48655	0.00588541	172.748	0.53976	2.7541	0.0946121	11	4.57	12.34	4.75	13.66	46.32	1904441	Rhodobacteraceae bacterium	1904441	Rhodobacteraceae bacterium				PQM64354.1 SAM-dependent methyltransferase: Rhodobacteraceae bacterium
gene_2179	1.64724	0.0101804	158.975	0.641039	2.56964	0.138189	9	3.29	6.24	1.11	7.55	27.19	28211	Alphaproteobacteria	28211	Alphaproteobacteria				WP_108864186.1 LLM class flavin-dependent oxidoreductase: Rhodobacteraceae bacterium Water-Bin34	RZO41219.1 LLM class flavin-dependent oxidoreductase: Rhodobacteraceae bacterium
gene_2180	1.38114	0.0225977	87.8717	0.605719	2.28017	0.235544	6.99	1.53	4.33	1.75	4.16	18.76	28211	Alphaproteobacteria	28211	Alphaproteobacteria				WP_108864187.1 flavin reductase family protein: Rhodobacteraceae bacterium Water-Bin34	RZO41220.1 flavin reductase: Rhodobacteraceae bacterium
gene_2182	1.66203	0.0154605	55.5337	0.68639	2.42141	0.183492	7.18	1.46	3.58	1.3	5.15	18.67	1224	Proteobacteria	28211	Alphaproteobacteria				WP_008034024.1 amino acid synthesis family protein: Rhodobacterales bacterium HTCC2255	EAU52803.1 hypothetical protein OM2255_04725: Rhodobacterales bacterium HTCC2255
gene_2183	1.59814	0.0103794	86.5195	0.623561	2.56293	0.139976	5.64	1.78	3.93	1.33	5.5	18.18	28211	Alphaproteobacteria	28211	Alphaproteobacteria	K03566	gcvA	LysR family transcriptional regulator, glycine cleavage system transcriptional activator	WP_008034022.1 LysR family transcriptional regulator: Rhodobacterales bacterium HTCC2255	EAU52802.1 transcriptional regulator: Rhodobacterales bacterium HTCC2255
gene_2184	1.79774	0.000428593	486.361	0.510458	3.52182	0.0143325	24.58	8.77	25.33	5.92	25.55	90.15	28211	Alphaproteobacteria	28211	Alphaproteobacteria				WP_008034021.1 MBL fold metallo-hydrolase: Rhodobacterales bacterium HTCC2255	EAU52801.1 hypothetical protein OM2255_04715: Rhodobacterales bacterium HTCC2255
gene_2347	1.77767	0.0323349	29.0307	0.830592	2.14025	0.293842	0.82	0.35	1.37	0.37	1.1	4.01	2315479	SAR92 clade bacterium	2315479	SAR92 clade bacterium	K11752	ribD	diaminohydroxyphosphoribosylaminopyrimidine deaminase / 5-amino-6-(5-phosphoribosylamino)uracil reductase [EC:3.5.4.26 1.1.1.193]	RZO21027.1 bifunctional diaminohydroxyphosphoribosylaminopyrimidine deaminase/5-amino-6-(5-phosphoribosylamino)uracil reductase RibD: SAR92 clade bacterium
gene_2418	1.31848	0.0140257	179.042	0.536709	2.45661	0.171592	23.78	6.73	16.56	6.46	16.14	69.67	666509	Planktomarina temperata RCA23	666509	Planktomarina temperata RCA23	K03518	coxS	aerobic carbon-monoxide dehydrogenase small subunit [EC:1.2.5.3]	AII86499.1 carbon monoxide dehydrogenase small chain CoxS: Planktomarina temperata RCA23
gene_2419	1.5563	0.00106891	1010.81	0.475682	3.27173	0.0281639	22.72	6.56	19.22	6.95	20.31	75.76	666509	Planktomarina temperata RCA23	666509	Planktomarina temperata RCA23	K03520	coxL, cutL	aerobic carbon-monoxide dehydrogenase large subunit [EC:1.2.5.3]	AII86500.1 carbon monoxide dehydrogenase large chain CoxL: Planktomarina temperata RCA23
gene_2420	1.40878	0.00620582	305.817	0.514774	2.7367	0.0983545	19.3	7.1	15.37	6.02	19.38	67.17	666509	Planktomarina temperata RCA23	666509	Planktomarina temperata RCA23	K03519	coxM, cutM	aerobic carbon-monoxide dehydrogenase medium subunit [EC:1.2.5.3]	AII86501.1 carbon monoxide dehydrogenase medium chain CoxM: Planktomarina temperata RCA23
gene_2421	1.47572	0.0201385	70.8277	0.635057	2.32376	0.21854	7.53	1.27	3.31	1.28	3.77	17.16	666509	Planktomarina temperata RCA23	666509	Planktomarina temperata RCA23				AII86502.1 MoxR-like ATPase: Planktomarina temperata RCA23
gene_2460	1.55647	0.0280234	68.5605	0.708466	2.19696	0.269583	0	4.06	7.95	1.46	8.28	21.75	135622	Alteromonadales	135622	Alteromonadales				WP_024032398.1 MULTISPECIES: Cd(II)/Pb(II)-responsive transcriptional regulator: Pseudoalteromonas	ETJ48617.1 transcriptional regulator: Pseudoalteromonas agarivorans	KYL32135.1 MerR family transcriptional regulator: Pseudoalteromonas telluritireducens
gene_2474	1.1516	0.0450317	116.693	0.574549	2.00436	0.357663	9.42	2.86	6.01	2.44	5.7	26.43	28211	Alphaproteobacteria	356	Rhizobiales				WP_046479078.1 hypothetical protein: Candidatus Filomicrobium marinum	CFX47073.1 Adenylylsulfate reductase: Candidatus Filomicrobium marinum	CPR20575.1 Adenylylsulfate reductase: Candidatus Filomicrobium marinum
gene_2509	3.0891	0.010269	13.2959	1.20356	2.56664	0.139029	12.07	1.11	7.67	0.59	6.73	28.17	28211	Alphaproteobacteria	367336	Rhodobacterales bacterium HTCC2255	K00108	betA, CHDH	choline dehydrogenase [EC:1.1.99.1]	WP_008034188.1 choline dehydrogenase: Rhodobacterales bacterium HTCC2255	EAU52908.1 oxidoreductase, GMC family protein: Rhodobacterales bacterium HTCC2255
gene_2510	2.56559	3.08791e-06	301.153	0.54998	4.66488	0.000313382	8.36	3.15	15.02	1.74	13.81	42.08	28211	Alphaproteobacteria	28211	Alphaproteobacteria				WP_008034189.1 mandelate racemase/muconate lactonizing enzyme family protein: Rhodobacterales bacterium HTCC2255	EAU52909.1 mandelate racemase/muconate lactonizing enzyme family protein: Rhodobacterales bacterium HTCC2255
gene_2511	1.83315	0.00675939	157.258	0.67682	2.70847	0.103923	6.29	2.57	5.58	0.66	5.93	21.03	367336	Rhodobacterales bacterium HTCC2255	367336	Rhodobacterales bacterium HTCC2255				WP_008034190.1 aspartate aminotransferase family protein: Rhodobacterales bacterium HTCC2255	EAU52910.1 hypothetical protein OM2255_05260: Rhodobacterales bacterium HTCC2255
gene_2512	1.60106	0.0276252	78.412	0.726908	2.20257	0.267268	7.76	3.41	6.58	0.92	6.56	25.23	367336	Rhodobacterales bacterium HTCC2255	367336	Rhodobacterales bacterium HTCC2255				WP_008034192.1 carboxymuconolactone decarboxylase family protein: Rhodobacterales bacterium HTCC2255	EAU52911.1 hypothetical protein OM2255_05265: Rhodobacterales bacterium HTCC2255
gene_2514	1.50931	0.0463294	37.7341	0.757539	1.99238	0.364094	3.14	0.69	1.8	0.55	1.72	7.9	204455	Rhodobacterales	367336	Rhodobacterales bacterium HTCC2255				WP_008034195.1 isopenicillin N synthase family oxygenase: Rhodobacterales bacterium HTCC2255	EAU52913.1 oxidoreductase, 2OG-Fe(II) oxygenase family protein: Rhodobacterales bacterium HTCC2255
gene_2516	2.15207	0.000294799	219.928	0.594524	3.61983	0.0107745	6.98	2.7	8.29	1.12	8.69	27.78	28211	Alphaproteobacteria	28211	Alphaproteobacteria				WP_008034199.1 TRAP transporter large permease subunit: Rhodobacterales bacterium HTCC2255	EAU52915.1 TRAP dicarboxylate family transporter, DctM subunit: Rhodobacterales bacterium HTCC2255
gene_2517	1.99591	0.00558548	65.9527	0.720239	2.77117	0.0910619	7.47	1.7	4.43	0.59	4.71	18.9	28211	Alphaproteobacteria	28211	Alphaproteobacteria				WP_008034201.1 TRAP transporter small permease: Rhodobacterales bacterium HTCC2255	EAU52916.1 hypothetical protein OM2255_05290: Rhodobacterales bacterium HTCC2255
gene_2518	2.67063	9.64947e-08	536.809	0.500756	5.3332	1.94305e-05	29.26	5.14	30.89	4.11	27.71	97.11	28211	Alphaproteobacteria	28211	Alphaproteobacteria				WP_008034202.1 TRAP transporter substrate-binding protein: Rhodobacterales bacterium HTCC2255	EAU52917.1 bacterial extracellular solute-binding protein, family 7: Rhodobacterales bacterium HTCC2255
gene_2519	1.22043	0.0469421	124.595	0.614263	1.98682	0.367127	7.72	2.81	5.07	1.34	4.59	21.53	28211	Alphaproteobacteria	28211	Alphaproteobacteria	K00285	dadA	D-amino-acid dehydrogenase [EC:1.4.5.1]	WP_008034203.1 FAD-dependent oxidoreductase: Rhodobacterales bacterium HTCC2255	EAU52918.1 oxidoreductase, FAD-binding protein: Rhodobacterales bacterium HTCC2255
gene_2520	2.32721	0.00100058	353.075	0.70728	3.29036	0.0268606	7.89	1.05	10.56	5.44	21.83	46.77	666509	Planktomarina temperata RCA23	666509	Planktomarina temperata RCA23	K11473	glcF	glycolate oxidase iron-sulfur subunit	AII85688.1 glycolate oxidase iron-sulfur subunit GlcF: Planktomarina temperata RCA23
gene_2521	2.2816	0.000248204	248.982	0.622688	3.66411	0.00944169	14.2	1.43	6.69	3.1	15.29	40.71	666509	Planktomarina temperata RCA23	666509	Planktomarina temperata RCA23	K11472	glcE	glycolate oxidase FAD binding subunit	AII85687.1 glycolate oxidase subunit GlcE: Planktomarina temperata RCA23
gene_2522	1.55702	0.00178845	729.865	0.498521	3.12328	0.0408074	12.42	6.42	17.34	7.96	24.85	68.99	666509	Planktomarina temperata RCA23	666509	Planktomarina temperata RCA23	K00104	glcD	glycolate oxidase [EC:1.1.3.15]	AII85686.1 glycolate oxidase subunit GlcD: Planktomarina temperata RCA23
gene_2528	1.88498	0.0116558	115.165	0.747296	2.5224	0.151113	0	7.96	28.59	2.47	9.56	48.58	2026782	Porticoccaceae bacterium	2026782	Porticoccaceae bacterium				PCJ92196.1 hypothetical protein COA46_06575: Porticoccaceae bacterium
gene_2537	1.17927	0.0531139	85.4255	0.609757	1.93399	0.394635	11.58	2.39	4.91	1.98	4.94	25.8	28211	Alphaproteobacteria	28211	Alphaproteobacteria	K09972	aapP, bztD	general L-amino acid transport system ATP-binding protein [EC:7.4.2.1]	RZO40751.1 amino acid ABC transporter ATP-binding protein: Rhodobacteraceae bacterium
gene_2538	1.26798	0.0286836	319.762	0.579566	2.18781	0.273428	52.15	10.45	14.89	4.63	21.47	103.59	28211	Alphaproteobacteria	28211	Alphaproteobacteria	K01713	pheC	cyclohexadienyl dehydratase [EC:4.2.1.51 4.2.1.91]	WP_108862801.1 transporter substrate-binding domain-containing protein: Rhodobacteraceae bacterium Water-Bin34	RZO40752.1 transporter substrate-binding domain-containing protein: Rhodobacteraceae bacterium
gene_2539	2.43744	4.26401e-06	446.636	0.530099	4.59808	0.000405523	22.56	2.68	11.31	1.54	11.48	49.57	28211	Alphaproteobacteria	28211	Alphaproteobacteria	K22551	hpbA	N-methyl-L-proline demethylase [EC:1.5.3.-]	WP_108862802.1 NADH:flavin oxidoreductase: Rhodobacteraceae bacterium Water-Bin34	RZO40753.1 FAD-binding protein: Rhodobacteraceae bacterium
gene_2540	1.3095	0.0197598	144.302	0.561803	2.33088	0.215768	39.8	2.17	4.7	2.38	6.54	55.59	28211	Alphaproteobacteria	28211	Alphaproteobacteria	K17486	dmdA	dimethylsulfoniopropionate demethylase [EC:2.1.1.269]	WP_108862803.1 dimethylsulfoniopropionate demethylase: Rhodobacteraceae bacterium Water-Bin34	RZO40754.1 dimethylsulfoniopropionate demethylase: Rhodobacteraceae bacterium
gene_2541	1.55389	0.00248268	387.415	0.513607	3.02544	0.051569	18.76	5.54	13.15	3.89	14.44	55.78	28211	Alphaproteobacteria	28211	Alphaproteobacteria	K01740	metY	O-acetylhomoserine (thiol)-lyase [EC:2.5.1.49]	WP_008034952.1 O-acetylhomoserine aminocarboxypropyltransferase: Rhodobacterales bacterium HTCC2255	EAU51038.1 O-acetylhomoserine sulfhydrylase: Rhodobacterales bacterium HTCC2255
gene_2542	1.48796	0.00813788	178.226	0.562281	2.6463	0.117974	16.19	4.46	9.08	2.82	11.32	43.87	28211	Alphaproteobacteria	28211	Alphaproteobacteria				WP_108862805.1 alpha/beta hydrolase: Rhodobacteraceae bacterium Water-Bin34	RZO40756.1 alpha/beta hydrolase: Rhodobacteraceae bacterium
gene_2543	1.23454	0.0257204	269.265	0.553505	2.23041	0.255406	13.28	3.61	5.68	2.04	7.63	32.24	28211	Alphaproteobacteria	28211	Alphaproteobacteria	K07516	fadN	3-hydroxyacyl-CoA dehydrogenase [EC:1.1.1.35]	WP_008034950.1 3-hydroxyacyl-CoA dehydrogenase/enoyl-CoA hydratase family protein: Rhodobacterales bacterium HTCC2255	EAU51036.1 3-hydroxyacyl-CoA dehydrogenase: Rhodobacterales bacterium HTCC2255
gene_2570	1.85735	0.000761749	253.997	0.551742	3.36633	0.0218611	12.44	2.75	8.28	1.58	7.33	32.38	28211	Alphaproteobacteria	28211	Alphaproteobacteria	K00681	ggt	gamma-glutamyltranspeptidase / glutathione hydrolase [EC:2.3.2.2 3.4.19.13]	WP_008035650.1 gamma-glutamyltransferase family protein: Rhodobacterales bacterium HTCC2255	EAU52414.1 Probable gamma-glutamyltranspeptidase: alpha proteobacterium HTCC2255
gene_2622	1.40129	0.0382254	76.124	0.676157	2.07243	0.324954	0	2.78	4.81	1.2	5.7	14.49	2	Bacteria	1397666	Candidatus Micropelagos thuwalensis	K07257	spsF	spore coat polysaccharide biosynthesis protein SpsF	WP_120191921.1 acylneuraminate cytidylyltransferase: Sinobaca qinghaiensis	RKD76526.1 spore coat polysaccharide biosynthesis protein SpsF: Sinobaca qinghaiensis
gene_2623	1.42795	0.0432806	169.596	0.70656	2.02099	0.349195	0	2.79	4.2	0.57	4.86	12.42	1224	Proteobacteria	1224	Proteobacteria				OUX35860.1 ABC transporter ATP-binding protein: Candidatus Pelagibacter sp. TMED273
gene_2645	1.31988	0.0145672	828.548	0.540279	2.44296	0.176233	38.76	14.31	26.53	6.79	26	112.39	28211	Alphaproteobacteria	28211	Alphaproteobacteria	K04771	degP, htrA	serine protease Do [EC:3.4.21.107]	WP_108865614.1 Do family serine endopeptidase: Rhodobacteraceae bacterium Water-Bin34
gene_2647	1.16214	0.028915	620.43	0.53196	2.18464	0.274924	33.72	17.87	29.19	9.35	31.59	121.72	28211	Alphaproteobacteria	28211	Alphaproteobacteria	K04087	hflC	modulator of FtsH protease HflC	WP_008036895.1 protease modulator HflC: Rhodobacterales bacterium HTCC2255	EAU50668.1 Probable HflC protein: alpha proteobacterium HTCC2255
gene_2648	1.11043	0.0314717	520.999	0.516227	2.15106	0.289086	31.27	10.86	19.5	6.77	18.4	86.8	28211	Alphaproteobacteria	28211	Alphaproteobacteria	K04088	hflK	modulator of FtsH protease HflK	WP_108865613.1 FtsH protease activity modulator HflK: Rhodobacteraceae bacterium Water-Bin34	RZO40251.1 FtsH protease activity modulator HflK: Rhodobacteraceae bacterium
gene_2651	1.34323	0.026459	108.769	0.605218	2.21941	0.26	23.09	1.7	3.87	1.07	3.12	32.85	28211	Alphaproteobacteria	28211	Alphaproteobacteria	K01752	E4.3.1.17, sdaA, sdaB, tdcG	L-serine dehydratase [EC:4.3.1.17]	WP_108865628.1 L-serine ammonia-lyase: Rhodobacteraceae bacterium Water-Bin34
gene_2716	1.91046	0.000899404	120.174	0.575398	3.32024	0.0247787	11.18	0.89	3.1	0.79	3.17	19.13	28211	Alphaproteobacteria	28211	Alphaproteobacteria	K03336	iolD	3D-(3,5/4)-trihydroxycyclohexane-1,2-dione acylhydrolase (decyclizing) [EC:3.7.1.22]	WP_008035773.1 3D-(3,5/4)-trihydroxycyclohexane-1,2-dione acylhydrolase (decyclizing): Rhodobacterales bacterium HTCC2255	EAU52485.1 hypothetical acetolactate synthase, iolD: alpha proteobacterium HTCC2255
gene_2717	1.26747	0.048633	74.0506	0.642801	1.97179	0.375008	12.17	1.36	2.34	1.09	3.55	20.51	28211	Alphaproteobacteria	28211	Alphaproteobacteria				WP_008035772.1 Gfo/Idh/MocA family oxidoreductase: Rhodobacterales bacterium HTCC2255	EAU52484.1 hypothetical protein OM2255_10021: alpha proteobacterium HTCC2255
gene_2719	1.14377	0.0475751	149.459	0.57733	1.98114	0.370003	14.03	3.16	5.37	1.84	5.65	30.05	28211	Alphaproteobacteria	28211	Alphaproteobacteria				WP_108864618.1 Gfo/Idh/MocA family oxidoreductase: Rhodobacteraceae bacterium Water-Bin34
gene_2721	1.57255	0.0196803	62.9902	0.674224	2.33239	0.215217	12.05	1.55	3.29	0.96	4.17	22.02	28211	Alphaproteobacteria	28211	Alphaproteobacteria	K10554	frcA	fructose transport system ATP-binding protein	WP_108864615.1 sugar ABC transporter ATP-binding protein: Rhodobacteraceae bacterium Water-Bin34
gene_2722	2.06306	0.00175345	70.0452	0.659317	3.1291	0.0401958	11.94	0.95	2.97	0.61	3.55	20.02	367336	Rhodobacterales bacterium HTCC2255	367336	Rhodobacterales bacterium HTCC2255	K17214	K17214	inositol transport system permease protein	WP_008035765.1 ABC transporter permease: Rhodobacterales bacterium HTCC2255	EAU52479.1 Sugar (ribose) ABC transporter (permease): alpha proteobacterium HTCC2255
gene_2723	2.63442	0.000170763	55.8197	0.700875	3.75875	0.00713014	37.85	2.52	16.22	3.22	19.22	79.03	28211	Alphaproteobacteria	28211	Alphaproteobacteria	K17213	K17213	inositol transport system substrate-binding protein	WP_008035763.1 sugar ABC transporter substrate-binding protein: Rhodobacterales bacterium HTCC2255	EAU52478.1 putative rhizopine uptake ABC transporter periplasmic solute-binding protein precursor: alpha proteobacterium HTCC2255
gene_2731	1.29599	0.0378218	86.1796	0.624036	2.07678	0.322842	0.84	1.69	3.69	1.12	3.18	10.52	1224	Proteobacteria	31989	Rhodobacteraceae	K13895	yejE	microcin C transport system permease protein	WP_108836044.1 ABC transporter permease: Tateyamaria sp. Alg231-49
gene_2738	1.19119	0.029704	310.085	0.547922	2.17402	0.27952	13.16	3.1	5.21	1.66	5.62	28.75	28211	Alphaproteobacteria	28211	Alphaproteobacteria				ADI20432.1 glycine/d-amino acid oxidases (deaminating): uncultured alpha proteobacterium EB080_L43F08
gene_2739	1.2528	0.0356017	104.196	0.59616	2.10145	0.311669	5.79	2.33	4.33	1.66	5.17	19.28	28211	Alphaproteobacteria	28211	Alphaproteobacteria				WP_108863839.1 helix-turn-helix domain-containing protein: Rhodobacteraceae bacterium Water-Bin34
gene_2741	1.33708	0.00682877	426.781	0.494286	2.70508	0.104731	16.29	3.04	7.7	3.04	7.58	37.65	28211	Alphaproteobacteria	28211	Alphaproteobacteria	K00315	DMGDH	dimethylglycine dehydrogenase [EC:1.5.8.4]	WP_108863841.1 FAD-dependent oxidoreductase: Rhodobacteraceae bacterium Water-Bin34
gene_2799	4.04774	2.98152e-09	272.312	0.682287	5.93261	1.1508e-06	0.88	0.45	4.02	0.74	15.69	21.78	31989	Rhodobacteraceae	31989	Rhodobacteraceae	K02027	ABC.MS.S	multiple sugar transport system substrate-binding protein	KCV81778.1 sugar ABC transporter substrate-binding protein: Actibacterium atlanticum
gene_2800	3.7072	1.47968e-05	59.6647	0.855833	4.33169	0.00108058	0.74	0.2	1.59	0.43	6.69	9.65	1461693	Actibacterium atlanticum	1461693	Actibacterium atlanticum	K02026	ABC.MS.P1	multiple sugar transport system permease protein	WP_035251264.1 carbohydrate ABC transporter permease: Actibacterium atlanticum	KCV81777.1 sugar ABC transporter permease: Actibacterium atlanticum
gene_2801	4.88427	1.87187e-07	64.1542	0.937186	5.21163	3.34084e-05	0.66	0.18	1.33	0.1	6.97	9.24	31989	Rhodobacteraceae	31989	Rhodobacteraceae	K02025	ABC.MS.P	multiple sugar transport system permease protein	WP_081806497.1 sugar ABC transporter permease: Actibacterium atlanticum	KCV81776.1 sugar ABC transporter permease: Actibacterium atlanticum
gene_2802	4.03944	6.4163e-06	61.7941	0.895228	4.51219	0.000561649	0	0.1	1.13	0.3	5.48	7.01	31989	Rhodobacteraceae	31989	Rhodobacteraceae	K10112	msmX, msmK, malK, sugC, ggtA, msiK	multiple sugar transport system ATP-binding protein	WP_035251262.1 ABC transporter ATP-binding protein: Actibacterium atlanticum	KCV81775.1 sugar ABC transporter ATP-binding protein: Actibacterium atlanticum
gene_2803	3.07821	6.01388e-05	66.5934	0.767201	4.01227	0.00321576	0.68	0.35	1.67	0.48	5.34	8.52	31989	Rhodobacteraceae	1461693	Actibacterium atlanticum	K10112	msmX, msmK, malK, sugC, ggtA, msiK	multiple sugar transport system ATP-binding protein	WP_035251260.1 ABC transporter ATP-binding protein: Actibacterium atlanticum	KCV81774.1 sugar ABC transporter ATP-binding protein: Actibacterium atlanticum
gene_2804	2.47634	5.22138e-06	472.886	0.543571	4.55569	0.000476475	4.61	3.62	12.15	2.37	21.26	44.01	204455	Rhodobacterales	204455	Rhodobacterales	K00138	aldB	aldehyde dehydrogenase [EC:1.2.1.-]	PCH98397.1 aldehyde dehydrogenase: Rhodobacteraceae bacterium
gene_2805	2.25849	0.00223544	47.2241	0.738787	3.05703	0.0479008	2.14	1.85	6.04	1.16	8.38	19.57	204455	Rhodobacterales	1904441	Rhodobacteraceae bacterium	K09959	K09959	uncharacterized protein	PCH98396.1 acetaldehyde dehydrogenase: Rhodobacteraceae bacterium
gene_2806	3.11665	3.68897e-07	153.89	0.612989	5.08434	5.69645e-05	1.89	0.54	2.85	0.48	5.95	11.71	204455	Rhodobacterales	475083	Roseovarius aestuarii	K01895	ACSS1_2, acs	acetyl-CoA synthetase [EC:6.2.1.1]	WP_085800473.1 acetate--CoA ligase: Roseovarius aestuarii	SMC12514.1 Acetyl-coenzyme A synthetase: Roseovarius aestuarii
gene_2822	1.31001	0.0379457	71.6815	0.631194	2.07544	0.323511	13.5	0.9	2.26	0.91	2.21	19.78	666509	Planktomarina temperata RCA23	666509	Planktomarina temperata RCA23	K06918	K06918	uncharacterized protein	AII86463.1 YcjX-like protein: Planktomarina temperata RCA23
gene_2824	1.56036	0.00268226	626.072	0.519775	3.00198	0.054575	14.71	6.73	14.79	3.91	16.52	56.66	28211	Alphaproteobacteria	28211	Alphaproteobacteria	K03286	TC.OOP	OmpA-OmpF porin, OOP family	WP_008035165.1 OmpA family protein: Rhodobacterales bacterium HTCC2255	EAU51151.1 OmpA domain protein: Rhodobacterales bacterium HTCC2255
gene_2859	1.32529	0.0158363	435.275	0.549303	2.41267	0.186463	8.75	6.69	10.84	3.41	14.47	44.16	28211	Alphaproteobacteria	28211	Alphaproteobacteria				WP_008034881.1 tetratricopeptide repeat protein: Rhodobacterales bacterium HTCC2255	EAU50996.1 hypothetical protein OM2255_07505: Rhodobacterales bacterium HTCC2255
gene_2860	1.33893	0.0100365	368.632	0.52006	2.57457	0.136744	43.24	19.05	37.16	12.72	43.01	155.18	28211	Alphaproteobacteria	28211	Alphaproteobacteria	K03640	pal	peptidoglycan-associated lipoprotein	WP_108865060.1 peptidoglycan-associated lipoprotein Pal: Rhodobacteraceae bacterium Water-Bin34
gene_2883	1.21994	0.0267522	281.924	0.550735	2.21512	0.261901	0	4.51	8.28	2.45	7.87	23.11	1236	Gammaproteobacteria	1236	Gammaproteobacteria	K16211	malY, malT	maltose/moltooligosaccharide transporter	PCH96210.1 MFS transporter: Gammaproteobacteria bacterium
gene_2886	1.35164	0.0179568	153.084	0.571153	2.36651	0.202811	0	2.03	4.09	1.25	4.25	11.62	135622	Alteromonadales	267889	Colwelliaceae	K01187	malZ	alpha-glucosidase [EC:3.2.1.20]	OUR81994.1 alpha-glucosidase: Colwellia psychrerythraea
gene_2892	1.53582	0.0104878	325.25	0.600089	2.55932	0.140848	4.8	4.88	13.71	2.35	7.06	32.8	31989	Rhodobacteraceae	31989	Rhodobacteraceae	K04771	degP, htrA	serine protease Do [EC:3.4.21.107]	WP_101656480.1 Do family serine endopeptidase: Amylibacter cionae	PLS20779.1 serine protease: Amylibacter cionae
gene_2907	1.15923	0.0302555	635.241	0.535015	2.16673	0.282401	0.09	8.1	17.25	13.03	29.84	68.31	89404	Glaciecola	89404	Glaciecola				WP_101181735.1 hypothetical protein: Glaciecola sp. 33A	PKI01373.1 hypothetical protein CXF81_12130: Glaciecola sp. 33A
gene_2921	2.03693	0.00899826	61.4507	0.7798	2.61212	0.126657	0	2.54	4.83	0.64	8.29	16.3	2488665	Marinobacter sp. NP-4(2019)	2488665	Marinobacter sp. NP-4(2019)	K13993	HSP20	HSP20 family protein	WP_127331471.1 Hsp20/alpha crystallin family protein: Marinobacter sp. NP-4(2019)	AZT83331.1 Hsp20/alpha crystallin family protein: Marinobacter sp. NP-4(2019)
gene_2936	1.78086	0.0388844	46.3727	0.862232	2.06541	0.328205	0	0.29	3.66	1.92	3.82	9.69	455436	Glaciecola sp. HTCC2999	455436	Glaciecola sp. HTCC2999				WP_010181515.1 hypothetical protein: Glaciecola sp. HTCC2999
gene_2937	1.59874	0.0143956	154.509	0.653283	2.44724	0.174743	0	1.13	7.41	3.77	7.27	19.58	455436	Glaciecola sp. HTCC2999	455436	Glaciecola sp. HTCC2999	K02259	COX15, ctaA	cytochrome c oxidase assembly protein subunit 15	WP_010181514.1 heme A synthase: Glaciecola sp. HTCC2999
gene_2938	1.3951	0.0527348	195.819	0.720207	1.93709	0.392954	0	1.07	10.04	6.24	8.92	26.27	455436	Glaciecola sp. HTCC2999	455436	Glaciecola sp. HTCC2999	K02257	COX10, ctaB, cyoE	heme o synthase [EC:2.5.1.141]	WP_010181512.1 protoheme IX farnesyltransferase: Glaciecola sp. HTCC2999
gene_2953	1.39854	0.028559	228.429	0.63874	2.18952	0.272689	0	3.54	8.24	1.31	4.45	17.54	1801958	Planctomycetes bacterium GWF2_42_9	1801958	Planctomycetes bacterium GWF2_42_9				OHB54681.1 hypothetical protein A2Y12_19165: Planctomycetes bacterium GWF2_42_9
gene_2956	1.52905	0.00917899	163.894	0.586896	2.60531	0.128462	0	1.69	4.94	1.11	3.06	10.8	1236	Gammaproteobacteria	1236	Gammaproteobacteria				WP_134356852.1 DNA helicase: Nitrosococcus wardiae	QBQ53842.1 DNA helicase: Nitrosococcus wardiae
gene_2959	1.27908	0.0233778	132.882	0.564168	2.2672	0.240953	0	1.83	3.98	1.48	4.01	11.3	1720343	Pseudoalteromonas sp. 1_2015MBL_MicDiv	1720343	Pseudoalteromonas sp. 1_2015MBL_MicDiv				WP_096793708.1 RNA-directed DNA polymerase: Pseudoalteromonas sp. 1_2015MBL_MicDiv	ATG78550.1 hypothetical protein AOR04_13975: Pseudoalteromonas sp. 1_2015MBL_MicDiv
gene_3033	4.88731	0.0195314	7.22525	2.09286	2.33523	0.214212	0	0	0.74	0.26	6.75	7.75	0		0
gene_3034	3.9891	5.42977e-08	1014.21	0.733745	5.43663	1.23664e-05	0	0.86	2.66	0.51	19.38	23.41	104267	Tenacibaculum	104267	Tenacibaculum				WP_115900378.1 T9SS type A sorting domain-containing protein: Tenacibaculum gallaicum	REH54726.1 putative secreted protein (Por secretion system target): Tenacibaculum gallaicum
gene_3035	4.85509	0.0484158	41.2788	2.45989	1.9737	0.37409	0	0.54	1.2	0	14.72	16.46	0		0
gene_3036	3.33	2.6356e-06	681.837	0.70891	4.69735	0.000275866	0	1.97	4.88	1.59	31.26	39.7	1		1					YP_008239472.1 hypothetical protein SP058_00340: Salmonella phage FSL SP-058	AGF88183.1 hypothetical protein SP058_00340: Salmonella phage FSL SP-058
gene_3037	3.61173	1.57314e-05	113.827	0.836399	4.31819	0.00113444	0	2.23	4.92	1	35.07	43.22	0		0
gene_3038	3.04178	1.1827e-05	649.814	0.694351	4.38075	0.00090219	0	4.57	10.31	3.95	60.45	79.28	404770	Marinobacterium litorale	404770	Marinobacterium litorale				WP_027854449.1 hypothetical protein: Marinobacterium litorale
gene_3043	1.13401	0.0386139	242.481	0.548287	2.06828	0.326871	42.12	15.83	26.13	9.28	28.85	122.21	28211	Alphaproteobacteria	28211	Alphaproteobacteria				WP_008033552.1 NADH:ubiquinone oxidoreductase subunit NDUFA12: Rhodobacterales bacterium HTCC2255	EAU51279.1 NADH-ubiquinone oxidoreductase: alpha proteobacterium HTCC2255
gene_3044	1.44853	0.0101628	228.126	0.563579	2.57024	0.137998	17.33	11.2	22.39	5.88	24.13	80.93	28211	Alphaproteobacteria	28211	Alphaproteobacteria	K02067	mlaD, linM	phospholipid/cholesterol/gamma-HCH transport system substrate-binding protein	WP_108863142.1 outer membrane lipid asymmetry maintenance protein MlaD: Rhodobacteraceae bacterium Water-Bin34	RZO41365.1 outer membrane lipid asymmetry maintenance protein MlaD: Rhodobacteraceae bacterium
gene_3074	1.66402	0.000660619	804.329	0.488639	3.40542	0.0197186	0.18	3.19	8.26	2.89	10.97	25.49	1224	Proteobacteria	1100700	Limnohabitans sp. 2KL-3				OYU12070.1 hypothetical protein CFE38_09825: Comamonadaceae bacterium PBBC1
gene_3075	1.28394	0.00675649	1357.43	0.474021	2.70861	0.103905	0.15	4.1	9.86	4.61	11.22	29.94	314287	gamma proteobacterium HTCC2207	314287	gamma proteobacterium HTCC2207				WP_007232704.1 hypothetical protein: gamma proteobacterium HTCC2207	EAS45908.1 hypothetical protein GB2207_06098: marine gamma proteobacterium HTCC2207
gene_3084	1.07234	0.0398164	498.487	0.521656	2.05565	0.332535	25.04	10.51	17.86	6.26	17.29	76.96	28211	Alphaproteobacteria	367336	Rhodobacterales bacterium HTCC2255	K17675	SUPV3L1, SUV3	ATP-dependent RNA helicase SUPV3L1/SUV3 [EC:3.6.4.13]	WP_008034568.1 disulfide oxidoreductase: Rhodobacterales bacterium HTCC2255	EAU53150.1 helicase, putative: Rhodobacterales bacterium HTCC2255
gene_3088	1.48083	0.00852725	138.182	0.562958	2.63045	0.121842	9.68	3.13	7.29	2.57	8.55	31.22	28211	Alphaproteobacteria	28211	Alphaproteobacteria	K02233	E2.7.8.26, cobS, cobV	adenosylcobinamide-GDP ribazoletransferase [EC:2.7.8.26]	RZO42911.1 adenosylcobinamide-GDP ribazoletransferase: Rhodobacteraceae bacterium
gene_3092	1.16745	0.0300716	227.801	0.538208	2.16915	0.281441	25.23	6.4	12.02	4.32	11.95	59.92	28211	Alphaproteobacteria	28211	Alphaproteobacteria				WP_008034556.1 enoyl-CoA hydratase: Rhodobacterales bacterium HTCC2255	EAU53142.1 enoyl-CoA hydratase: Rhodobacterales bacterium HTCC2255
gene_3122	1.07607	0.0429664	222.812	0.531645	2.02404	0.347858	31.43	11.13	22.31	8.79	19.44	93.1	28211	Alphaproteobacteria	367336	Rhodobacterales bacterium HTCC2255	K03117	tatB	sec-independent protein translocase protein TatB	WP_008036744.1 twin-arginine translocase subunit TatB: Rhodobacterales bacterium HTCC2255	EAU50550.1 twin-arginine translocation protein TatB: alpha proteobacterium HTCC2255
gene_3208	1.55929	0.032521	61.8791	0.729342	2.13795	0.294856	0	3.26	4.7	2.8	13.27	24.03	1365007	Psychromonas sp. SP041	1365007	Psychromonas sp. SP041	K09701	K09701	uncharacterized protein	WP_025565550.1 DUF1365 domain-containing protein: Psychromonas sp. SP041
gene_3210	1.69062	0.0122839	130.687	0.675199	2.50388	0.156717	0	2.63	3.76	2.55	13.07	22.01	135622	Alteromonadales	135622	Alteromonadales				WP_037049942.1 SDR family NAD(P)-dependent oxidoreductase: Psychromonas sp. SP041
gene_3211	1.45193	0.0284999	110.474	0.662878	2.19034	0.272318	0	3.45	5.4	4.16	15.5	28.51	28228	Colwellia	28228	Colwellia				WP_101233555.1 nuclear transport factor 2 family protein: Colwellia sp. 12G3	PKI14845.1 transcriptional regulator: Colwellia sp. 12G3
gene_3213	1.32174	0.0118424	709.668	0.525164	2.51681	0.152857	0	10.89	23.76	15.41	41.86	91.92	135622	Alteromonadales	28228	Colwellia				WP_011042216.1 MULTISPECIES: DUF1722 domain-containing protein: Colwellia	AAZ27642.1 hypothetical protein CPS_1379: Colwellia psychrerythraea 34H	PKH88615.1 DUF1722 domain-containing protein: Colwellia sp. Bg11-28
gene_3214	1.38018	0.00799811	549.678	0.520401	2.65215	0.116591	0.14	11.48	25.09	14.57	42.59	93.87	135622	Alteromonadales	135622	Alteromonadales	K07167	chrR	putative transcriptional regulator	WP_134288885.1 transcriptional regulator: Psychromonas sp. RZ5	TEW52860.1 transcriptional regulator: Psychromonas sp. RZ5
gene_3215	1.56266	0.00990426	290.15	0.605881	2.57915	0.135446	0	4.6	13.6	9.86	29.03	57.09	28228	Colwellia	1816218	Colwellia sp. PAMC 20917	K03088	rpoE	RNA polymerase sigma-70 factor, ECF subfamily	WP_070373611.1 sigma-70 family RNA polymerase sigma factor: Colwellia sp. PAMC 20917	AOW75521.1 RNA polymerase subunit sigma: Colwellia sp. PAMC 20917
gene_3219	1.48686	0.0544964	74.2429	0.773251	1.92287	0.400649	0	2	2.46	2.91	11.38	18.75	135622	Alteromonadales	135622	Alteromonadales				WP_134276554.1 DUF2878 domain-containing protein: Psychromonas sp. RZ22	TEW55266.1 DUF2878 domain-containing protein: Psychromonas sp. RZ22
gene_3338	1.27405	0.0147441	360.242	0.522451	2.43861	0.177642	46.25	11.72	25.8	8.01	21.65	113.43	28211	Alphaproteobacteria	28211	Alphaproteobacteria				WP_008036615.1 J domain-containing protein: Rhodobacterales bacterium HTCC2255	EAU50476.1 DnaJ domain protein: alpha proteobacterium HTCC2255
gene_3342	1.76092	0.000703313	312.681	0.519707	3.38828	0.020647	10.1	1.92	5.05	1.54	6.64	25.25	28211	Alphaproteobacteria	28211	Alphaproteobacteria	K01256	pepN	aminopeptidase N [EC:3.4.11.2]	WP_008036637.1 aminopeptidase N: Rhodobacterales bacterium HTCC2255	EAU50480.1 aminopeptidase N: alpha proteobacterium HTCC2255
gene_3343	2.01144	3.99286e-05	1174.98	0.489652	4.10789	0.00235318	36.47	7.21	22.38	6.25	31.76	104.07	28211	Alphaproteobacteria	28211	Alphaproteobacteria	K01638	aceB, glcB	malate synthase [EC:2.3.3.9]	WP_108863449.1 malate synthase G: Rhodobacteraceae bacterium Water-Bin34
gene_3344	2.02229	0.000367073	161.215	0.56763	3.56269	0.0127577	15.3	4.61	14.39	4.62	23.06	61.98	28211	Alphaproteobacteria	367336	Rhodobacterales bacterium HTCC2255				WP_008036639.1 heme-binding protein: Rhodobacterales bacterium HTCC2255	EAU50482.1 hypothetical protein OM2255_12567: alpha proteobacterium HTCC2255
gene_3345	1.92176	0.000409156	205.835	0.543776	3.53411	0.0138295	12.54	3.99	11.49	3.19	15.65	46.86	28211	Alphaproteobacteria	28211	Alphaproteobacteria	K07010	K07010	putative glutamine amidotransferase	WP_008036641.1 gamma-glutamyl-gamma-aminobutyrate hydrolase family protein: Rhodobacterales bacterium HTCC2255	EAU50483.1 hypothetical protein OM2255_12572: alpha proteobacterium HTCC2255
gene_3362	1.08268	0.0460709	308.473	0.542765	1.99474	0.362872	0	20.17	36.76	11.8	30.59	99.32	1224	Proteobacteria	135622	Alteromonadales	K05560	phaC	multicomponent K+:H+ antiporter subunit C	WP_019025724.1 Na+/H+ antiporter subunit C: Colwellia piezophila
gene_3367	1.1325	0.0288573	507.814	0.518206	2.18543	0.274579	0	20.4	36.53	12.5	35.32	104.75	1236	Gammaproteobacteria	1236	Gammaproteobacteria	K09906	epmC	elongation factor P hydroxylase [EC:1.14.-.-]	PCI53207.1 elongation factor P hydroxylase: Gammaproteobacteria bacterium	PHR83713.1 elongation factor P hydroxylase: Colwellia sp.
gene_3407	1.22133	0.0544711	175.254	0.635096	1.92307	0.400507	0	7.61	10.62	2.58	13.17	33.98	1236	Gammaproteobacteria	2267621	Candidatus Colwellia aromaticivorans	K01448	amiABC	N-acetylmuramoyl-L-alanine amidase [EC:3.5.1.28]	WP_114326926.1 AMIN domain-containing protein: Candidatus Colwellia aromaticivorans
gene_3429	1.92004	0.0186166	73.9837	0.815954	2.35312	0.20745	7.17	1.63	5.05	0.3	2.23	16.38	666509	Planktomarina temperata RCA23	666509	Planktomarina temperata RCA23				AII87110.1 tRNA-dihydrouridine synthase B: Planktomarina temperata RCA23
gene_3430	1.86415	0.0355327	34.4843	0.886748	2.10224	0.311397	5.2	0.58	2.37	0.28	0.74	9.17	666509	Planktomarina temperata RCA23	666509	Planktomarina temperata RCA23	K07708	glnL, ntrB	two-component system, NtrC family, nitrogen regulation sensor histidine kinase GlnL [EC:2.7.13.3]	AII87111.1 histidine kinase, nitrogen regulation protein NtrB: Planktomarina temperata RCA23
gene_3431	1.62699	0.02334	101.31	0.717422	2.26782	0.240667	7.02	1.71	4.69	0.55	2.22	16.19	666509	Planktomarina temperata RCA23	666509	Planktomarina temperata RCA23	K07712	glnG, ntrC	two-component system, NtrC family, nitrogen regulation response regulator GlnG	AII87112.1 nitrogen regulation protein NtrC: Planktomarina temperata RCA23
gene_3480	1.48027	0.00367464	6778.33	0.50959	2.90482	0.0680851	0.01	16.37	36.58	8.99	33.89	95.84	1856287	Thalassotalea sp. 42_200_T64	1856287	Thalassotalea sp. 42_200_T64				OUS24580.1 hypothetical protein A9Q98_13565: Thalassotalea sp. 42_200_T64
gene_3504	1.04631	0.0435404	336.674	0.518364	2.01849	0.350523	1.8	1.47	2.51	1.02	2.61	9.41	2315479	SAR92 clade bacterium	2315479	SAR92 clade bacterium	K00265	gltB	glutamate synthase (NADPH) large chain [EC:1.4.1.13]	RZO22917.1 glutamate synthase large subunit: SAR92 clade bacterium
gene_3581	1.11846	0.0343851	369.959	0.528689	2.11553	0.305015	0	19.7	33.54	11.83	34.72	99.79	1236	Gammaproteobacteria	2267621	Candidatus Colwellia aromaticivorans				WP_114327435.1 universal stress protein: Candidatus Colwellia aromaticivorans
gene_3582	1.27446	0.012096	518.911	0.507889	2.50933	0.155073	0	18.94	37.09	12.78	39.37	108.18	28229	Colwellia psychrerythraea	28229	Colwellia psychrerythraea				OUR83807.1 hypothetical protein A9Q75_04075: Colwellia psychrerythraea
gene_3583	1.58437	0.00420621	356.015	0.553536	2.86227	0.0748143	0.23	16.5	34.31	8.19	39.65	98.88	1236	Gammaproteobacteria	1236	Gammaproteobacteria				PCI52411.1 cytochrome c, class I: Gammaproteobacteria bacterium	PHR83832.1 cytochrome c, class I: Colwellia sp.
gene_3584	1.48606	0.00390666	702.82	0.514991	2.8856	0.0709362	0	27.29	56.15	16.4	66.01	165.85	1236	Gammaproteobacteria	2267621	Candidatus Colwellia aromaticivorans	K15228	mauA	methylamine dehydrogenase light chain [EC:1.4.9.1]	WP_114325037.1 methylamine dehydrogenase (amicyanin) light chain: Candidatus Colwellia aromaticivorans
gene_3585	1.43887	0.00407324	827.895	0.500925	2.87243	0.0730979	0	27.38	57.26	18.32	66.31	169.27	1236	Gammaproteobacteria	1236	Gammaproteobacteria				PCI52405.1 methylamine dehydrogenase: Gammaproteobacteria bacterium	PHR83808.1 methylamine dehydrogenase: Colwellia sp.
gene_3586	1.51729	0.00452454	390.324	0.534431	2.83907	0.0788843	0	14.06	27.85	8.29	36.06	86.26	2267621	Candidatus Colwellia aromaticivorans	2267621	Candidatus Colwellia aromaticivorans				WP_114325035.1 hypothetical protein: Candidatus Colwellia aromaticivorans
gene_3587	1.47209	0.00226853	1378.95	0.482239	3.05262	0.0483742	0	21.97	50.41	17.01	57.39	146.78	1236	Gammaproteobacteria	28229	Colwellia psychrerythraea	K15229	mauB	methylamine dehydrogenase heavy chain [EC:1.4.9.1]	OUR83803.1 methylamine dehydrogenase: Colwellia psychrerythraea
gene_3588	1.69915	0.000370251	1958.65	0.477233	3.56043	0.0128385	0	22.5	62.32	17.79	67.99	170.6	1236	Gammaproteobacteria	1236	Gammaproteobacteria				PHR83805.1 aldehyde dehydrogenase: Colwellia sp.
gene_3589	1.76983	0.00028367	2145.29	0.487588	3.62977	0.0104666	0.09	15.83	42.4	11.02	48.88	118.22	1236	Gammaproteobacteria	1236	Gammaproteobacteria	K02014	TC.FEV.OM	iron complex outermembrane recepter protein	PCI52410.1 TonB-dependent receptor: Gammaproteobacteria bacterium	PHR83804.1 TonB-dependent receptor: Colwellia sp.
gene_3590	1.1351	0.0389337	613.534	0.549714	2.06489	0.328427	0	32.45	60.16	15.92	45.51	154.04	1236	Gammaproteobacteria	1236	Gammaproteobacteria				OUR83800.1 hypothetical protein A9Q75_04035: Colwellia psychrerythraea
gene_3633	1.10891	0.0331744	386.197	0.520625	2.12997	0.298486	18.52	8.88	15.07	5.71	16.3	64.48	28211	Alphaproteobacteria	28211	Alphaproteobacteria	K03517	nadA	quinolinate synthase [EC:2.5.1.72]	WP_108865446.1 quinolinate synthase NadA: Rhodobacteraceae bacterium Water-Bin34	RZO40374.1 quinolinate synthase NadA: Rhodobacteraceae bacterium
gene_3637	2.03848	0.0226395	25.1297	0.894281	2.27946	0.235816	0.38	0.38	1.11	0.37	1.99	4.23	1		1986668	Betaproteobacteria bacterium TMED41				OUT96221.1 hypothetical protein CBC01_08330: Betaproteobacteria bacterium TMED41
gene_3638	1.64427	0.00485389	112.091	0.583783	2.81657	0.0827129	0.33	0.6	1.64	0.62	2.16	5.35	743582	uncultured phage MedDCM-OCT-S08-C964	743582	uncultured phage MedDCM-OCT-S08-C964				ADD95520.1 hypothetical protein, partial: uncultured phage MedDCM-OCT-S08-C964
gene_3640	1.55525	0.0053481	232.056	0.558381	2.78528	0.0883632	0.63	0.88	1.74	0.52	2.38	6.15	1986792	Verrucomicrobia bacterium TMED56	1986792	Verrucomicrobia bacterium TMED56				OUU40020.1 hypothetical protein CBC16_06840: Verrucomicrobia bacterium TMED56
gene_3642	1.50107	0.0292206	84.407	0.688409	2.1805	0.27652	0	1.36	2.23	0.49	3	7.08	1224	Proteobacteria	662	Vibrio				WP_099610793.1 hypothetical protein: Vibrio fujianensis
gene_3645	1.90387	0.00637717	83.613	0.69797	2.72773	0.099985	0	1.1	2.21	0.39	3.36	7.06	1224	Proteobacteria	505249	Arcobacter marinus				SKB26547.1 Membrane protein involved in the export of O-antigen and teichoic acid: Arcobacter marinus
gene_3647	1.43242	0.0504763	45.6831	0.732355	1.95591	0.382733	0	0.99	1.86	0.59	2.42	5.86	1236	Gammaproteobacteria	1236	Gammaproteobacteria	K02377	TSTA3, fcl	GDP-L-fucose synthase [EC:1.1.1.271]	WP_133415107.1 GDP-L-fucose synthase: Aliivibrio fischeri	TDM56064.1 GDP-L-fucose synthase: Aliivibrio fischeri
gene_3657	1.51848	0.00344411	237.998	0.519132	2.92504	0.0650341	0	6.38	18.06	6.52	18.68	49.64	204433	Acidobacteriales	204433	Acidobacteriales				WP_013572739.1 hypothetical protein: Granulicella tundricola	ADW70827.1 hypothetical protein AciX9_4031 (plasmid): Granulicella tundricola MP5ACTX9
gene_3658	1.30479	0.0138405	206.007	0.530104	2.46138	0.169987	0	6.64	14.83	5.65	15.4	42.52	135622	Alteromonadales	1895690	Acidobacteriales bacterium 59-55				OJV43289.1 hypothetical protein BGO25_08030: Acidobacteriales bacterium 59-55
gene_3659	1.37842	0.0052069	532.15	0.493361	2.79395	0.0869433	0	5.94	17.41	7.45	17.17	47.97	204432	Acidobacteriia	204432	Acidobacteriia				OJV43290.1 hypothetical protein BGO25_08035: Acidobacteriales bacterium 59-55
gene_3660	1.24817	0.0131406	480.21	0.503307	2.47994	0.163823	0	7.5	22.18	9.91	18.84	58.43	2	Bacteria	2	Bacteria				RPI15034.1 patatin: Acidobacteriales bacterium
gene_3661	1.456	0.00327801	458.713	0.495174	2.94039	0.062796	0.08	5.47	14.13	5.92	16.99	42.59	2	Bacteria	2	Bacteria				WP_101115205.1 cytochrome P450: Vibrio sp. vnigr-6D03	PKF76830.1 cytochrome P450: Vibrio sp. vnigr-6D03
gene_3662	1.45619	0.00228926	890.193	0.477458	3.04989	0.0486914	0	11.22	29.99	10.97	30.58	82.76	662	Vibrio	662	Vibrio	K06076	fadL	long-chain fatty acid transport protein	WP_022601358.1 long-chain fatty acid transporter: Vibrio nigripulchritudo	CCN68338.1 putative Long-chain fatty acid transport protein: Vibrio nigripulchritudo SFn118
gene_3663	1.3055	0.0276644	98.9985	0.592865	2.20201	0.267547	0	8.3	19.96	7.24	18.23	53.73	1224	Proteobacteria	1224	Proteobacteria				WP_130603835.1 hypothetical protein: Litorilituus sediminis	QBG37167.1 hypothetical protein EMK97_16240: Litorilituus sediminis
gene_3664	1.61707	0.00902593	91.9472	0.619312	2.61107	0.126865	0	6.68	15.95	4.19	17.31	44.13	1		2015205	Rhodobacteraceae bacterium Water-Bin34				WP_108865507.1 hypothetical protein: Rhodobacteraceae bacterium Water-Bin34
gene_3773	1.76757	0.0134159	248.024	0.71488	2.47253	0.166373	18.54	11.75	29.45	2.23	17.93	79.9	2315479	SAR92 clade bacterium	2315479	SAR92 clade bacterium	K04043	dnaK, HSPA9	molecular chaperone DnaK	RZO20858.1 molecular chaperone DnaK: SAR92 clade bacterium
gene_3803	2.99559	7.30587e-06	845.435	0.667977	4.48458	0.000620838	9.58	0.77	10.78	3.36	22.05	46.54	666509	Planktomarina temperata RCA23	666509	Planktomarina temperata RCA23	K00281	GLDC, gcvP	glycine dehydrogenase [EC:1.4.4.2]	AII87561.1 glycine dehydrogenase GcvP: Planktomarina temperata RCA23
gene_3804	2.37293	0.0018597	250.092	0.762565	3.11177	0.0419275	5.88	1.47	28.83	12.38	42.23	90.79	666509	Planktomarina temperata RCA23	666509	Planktomarina temperata RCA23	K02437	gcvH, GCSH	glycine cleavage system H protein	AII87560.1 glycine cleavage system protein GcvH: Planktomarina temperata RCA23
gene_3805	2.55476	0.00031285	396.983	0.708786	3.60442	0.0112699	8.5	1	13.12	5.58	25.3	53.5	666509	Planktomarina temperata RCA23	666509	Planktomarina temperata RCA23	K00605	gcvT, AMT	aminomethyltransferase [EC:2.1.2.10]	AII87559.1 aminomethyltransferase: Planktomarina temperata RCA23
gene_3814	1.26186	0.0526436	70.4776	0.651171	1.93783	0.392553	0	1.59	2.95	1	3.25	8.79	976	Bacteroidetes	49546	Flavobacteriaceae				WP_133532760.1 N-acetylneuraminate synthase: Flavobacterium dankookense	TDP59218.1 N-acetylneuraminate synthase: Flavobacterium dankookense
gene_3818	1.34101	0.0119959	191.657	0.533786	2.51227	0.154271	3.57	1.61	3.9	1.44	3.77	14.29	367336	Rhodobacterales bacterium HTCC2255	367336	Rhodobacterales bacterium HTCC2255	K04066	priA	primosomal protein N' (replication factor Y) (superfamily II helicase) [EC:3.6.4.-]	WP_008034686.1 primosomal protein N': Rhodobacterales bacterium HTCC2255	EAU53229.1 primosomal protein N': Rhodobacterales bacterium HTCC2255
gene_3835	2.50069	0.000379187	132.416	0.703595	3.55416	0.0130796	4.25	1.89	6.41	0.42	6.69	19.66	31989	Rhodobacteraceae	221822	Phaeobacter inhibens	K10112	msmX, msmK, malK, sugC, ggtA, msiK	multiple sugar transport system ATP-binding protein	WP_102883541.1 sn-glycerol-3-phosphate ABC transporter ATP-binding protein UgpC: Phaeobacter inhibens	AUQ99234.1 sn-glycerol-3-phosphate import ATP-binding protein UgbC: Phaeobacter inhibens
gene_3836	2.14602	0.00114437	138.261	0.659829	3.2524	0.0295676	7.5	2.28	6.94	0.71	6.29	23.72	31989	Rhodobacteraceae	221822	Phaeobacter inhibens	K05351	E1.1.1.9	D-xylulose reductase [EC:1.1.1.9]	WP_102883540.1 NAD(P)-dependent alcohol dehydrogenase: Phaeobacter inhibens	AUQ99233.1 Threonine dehydrogenase: Phaeobacter inhibens
gene_3837	1.95937	0.0209832	28.5078	0.848843	2.30829	0.224493	5.7	1.68	6.33	1.19	4.77	19.67	221822	Phaeobacter inhibens	221822	Phaeobacter inhibens				WP_102883539.1 hypothetical protein: Phaeobacter inhibens	AUQ99232.1 putative small integral membrane protein: Phaeobacter inhibens
gene_3838	1.95008	0.00159462	168.149	0.617723	3.15689	0.0375801	7.84	3.68	10.04	1.43	9.68	32.67	31989	Rhodobacteraceae	31989	Rhodobacteraceae	K02026	ABC.MS.P1	multiple sugar transport system permease protein	WP_102883538.1 carbohydrate ABC transporter permease: Phaeobacter inhibens	AUQ99231.1 ABC transporter, inner membrane component: Phaeobacter inhibens
gene_3839	2.07365	0.000459155	175.592	0.591877	3.50352	0.0150609	6.91	3.23	9.2	1.54	10.86	31.74	31989	Rhodobacteraceae	31989	Rhodobacteraceae	K02025	ABC.MS.P	multiple sugar transport system permease protein	WP_009809150.1 sugar ABC transporter permease: Roseobacter sp. MED193	EAQ45609.1 probable ABC transporter permease protein: Roseobacter sp. MED193	OIQ39234.1 ABC transporter substrate-binding protein: Roseobacter sp. MedPE-SWde
gene_3840	4.59381	3.31936e-09	191.839	0.776642	5.91497	1.25436e-06	5.2	0.57	4.25	0.08	11.71	21.81	31989	Rhodobacteraceae	221822	Phaeobacter inhibens	K02027	ABC.MS.S	multiple sugar transport system substrate-binding protein	WP_102883536.1 extracellular solute-binding protein: Phaeobacter inhibens	AUQ99229.1 ABC transporter, extracellular solute-binding protein: Phaeobacter inhibens
gene_3841	3.18972	0.00119229	23.6721	0.984263	3.24072	0.0304683	2.79	0.29	1.48	0.2	3.04	7.8	414371	Aureimonas	414371	Aureimonas	K18910	dpe, lre	D-psicose/D-tagatose/L-ribulose 3-epimerase [EC:5.1.3.30 5.1.3.31]	WP_058636498.1 MULTISPECIES: sugar phosphate isomerase/epimerase: Aureimonas	KTQ85275.1 epimerase: Aureimonas ureilytica
gene_3866	1.27989	0.0200226	277.132	0.55027	2.32592	0.217764	6.17	3.84	8.94	2.44	6.22	27.61	2	Bacteria	1224	Proteobacteria	K01637	E4.1.3.1, aceA	isocitrate lyase [EC:4.1.3.1]	WP_125015237.1 isocitrate lyase: Endozoicomonas sp. GTF13	RRJ84808.1 isocitrate lyase: Endozoicomonas sp. GTF13	RWW98032.1 isocitrate lyase: Endozoicomonadaceae bacterium GTF-13
gene_3895	3.03088	4.0226e-05	212.193	0.738128	4.10618	0.00236762	0	0.49	3.81	0.13	1.18	5.61	2058089	Psychromonas sp. psych-6C06	2058089	Psychromonas sp. psych-6C06				WP_101107172.1 FkbM family methyltransferase: Psychromonas sp. psych-6C06	PKF62535.1 hypothetical protein CW745_03665: Psychromonas sp. psych-6C06
gene_3896	5.15318	3.74722e-05	25.4496	1.25	4.12254	0.00223767	0	0.09	2.33	0	0.97	3.39	1224	Proteobacteria	1224	Proteobacteria				AAM22574.1 AcbVI: Aeromonas hydrophila
gene_3897	2.30689	0.012635	52.2861	0.925016	2.4939	0.159713	0	1.16	6.24	0.33	1.04	8.77	135619	Oceanospirillales	135619	Oceanospirillales				WP_018625591.1 glycosyltransferase: Kangiella aquimarina
gene_3899	2.68391	0.0067647	32.5481	0.991027	2.70821	0.103972	0	0.4	2.08	0.05	0.8	3.33	2058089	Psychromonas sp. psych-6C06	2058089	Psychromonas sp. psych-6C06				WP_101107168.1 glycosyltransferase family 4 protein: Psychromonas sp. psych-6C06	PKF62531.1 glycosyltransferase WbuB: Psychromonas sp. psych-6C06
gene_3902	1.87289	0.000791823	344.575	0.558134	3.35564	0.0225152	15.13	5.16	13.46	2.48	14.45	50.68	28211	Alphaproteobacteria	367336	Rhodobacterales bacterium HTCC2255				WP_008036075.1 penicillin-binding protein activator: Rhodobacterales bacterium HTCC2255	EAU51860.1 hypothetical protein OM2255_10905: alpha proteobacterium HTCC2255
gene_3904	1.29114	0.0183697	184.146	0.547538	2.35808	0.205766	14.85	4.12	8.83	2.94	8.38	39.12	28211	Alphaproteobacteria	28211	Alphaproteobacteria	K01920	gshB	glutathione synthase [EC:6.3.2.3]	WP_008036077.1 glutathione synthase: Rhodobacterales bacterium HTCC2255	EAU51862.1 glutathione synthetase: alpha proteobacterium HTCC2255
gene_3906	1.29201	0.0391467	126.509	0.626386	2.06264	0.32934	15.52	6.12	10.05	2.59	11.25	45.53	28211	Alphaproteobacteria	28211	Alphaproteobacteria	K02231	cobP, cobU	adenosylcobinamide kinase / adenosylcobinamide-phosphate guanylyltransferase [EC:2.7.1.156 2.7.7.62]	WP_108864412.1 bifunctional adenosylcobinamide kinase/adenosylcobinamide-phosphate guanylyltransferase: Rhodobacteraceae bacterium Water-Bin34	RZO42393.1 bifunctional adenosylcobinamide kinase/adenosylcobinamide-phosphate guanylyltransferase: Rhodobacteraceae bacterium
gene_3919	2.02314	0.0249525	29.3397	0.902328	2.24214	0.250776	3.57	0.5	1.16	0.13	1.44	6.8	1986771	Gammaproteobacteria bacterium TMED95	1986771	Gammaproteobacteria bacterium TMED95				OUV23369.1 hypothetical protein CBC55_00985: Gammaproteobacteria bacterium TMED95
gene_3923	1.41299	0.0403472	81.1563	0.689202	2.05018	0.335127	0	0.61	1.43	1.15	3.27	6.46	2	Bacteria	72275	Alteromonadaceae	K01897	ACSL, fadD	long-chain acyl-CoA synthetase [EC:6.2.1.3]	WP_010181373.1 long-chain fatty acid--CoA ligase: Glaciecola sp. HTCC2999
gene_3924	1.48693	0.0447246	68.2558	0.740787	2.00724	0.35623	0	0.79	2.01	1.81	5.25	9.86	1117	Cyanobacteria	1153	Pseudanabaena sp.	K03453	TC.BASS	bile acid:Na+ symporter, BASS family	PZU97438.1 bile acid:sodium symporter: Pseudanabaena sp.
gene_3925	2.0194	0.0021188	148.851	0.657132	3.07305	0.0459988	0	1.12	3.43	2.05	9.43	16.03	137584	Thalassomonas viridans	137584	Thalassomonas viridans				WP_053046991.1 aminopeptidase P family protein: Thalassomonas viridans
gene_3926	2.81188	0.00602799	30.4961	1.02389	2.74625	0.0963831	0	0.14	1.76	1.02	6.35	9.27	0		0
gene_3927	2.81025	0.000170332	128.827	0.747529	3.75938	0.00711982	0.17	0.44	2.39	1.21	9.21	13.42	459	Legionella sp.	2026792	Spirochaetales bacterium				RPI92318.1 hypothetical protein EHM32_09310: Spirochaetales bacterium
gene_3928	3.5209	3.2634e-07	606.506	0.68935	5.10756	5.16965e-05	0	0.53	8.01	2.12	22.36	33.02	137584	Thalassomonas viridans	137584	Thalassomonas viridans	K02014	TC.FEV.OM	iron complex outermembrane recepter protein	WP_044840328.1 TonB-dependent receptor: Thalassomonas viridans	KJE45044.1 hypothetical protein SG34_19885: Thalassomonas viridans
gene_3956	1.70909	0.00322534	161.009	0.580256	2.9454	0.0621612	27.02	5.32	14.96	3.07	12.31	62.68	2	Bacteria	2	Bacteria	K01419	hslV, clpQ	ATP-dependent HslUV protease, peptidase subunit HslV [EC:3.4.25.2]	WP_008035548.1 ATP-dependent protease subunit HslV: Rhodobacterales bacterium HTCC2255	EAU52348.1 ATP-dependent protease peptidase subunit: alpha proteobacterium HTCC2255	ABX59227.1 ATP-dependent protease HslVU ClpYQ peptidase subunit: uncultured marine bacterium EB000_55B11
gene_3957	1.4704	0.00693607	323.73	0.544613	2.6999	0.105785	24.76	5.28	11.17	2.87	11.37	55.45	2	Bacteria	2	Bacteria	K03667	hslU	ATP-dependent HslUV protease ATP-binding subunit HslU	WP_108863387.1 ATP-dependent protease ATPase subunit HslU: Rhodobacteraceae bacterium Water-Bin34	RZO41972.1 ATP-dependent protease ATPase subunit HslU: Rhodobacteraceae bacterium
gene_3960	1.38316	0.0102484	214.645	0.538755	2.56733	0.13884	22.79	9.42	19.77	6.67	22.07	80.72	2	Bacteria	2	Bacteria	K07113	fxsA	UPF0716 protein FxsA	WP_008035553.1 FxsA family protein: Rhodobacterales bacterium HTCC2255	EAU52352.1 FxsA: alpha proteobacterium HTCC2255	ABX59231.1 phage T7 exclusion protein: uncultured marine bacterium EB000_55B11
gene_4007	1.22622	0.0291565	156.509	0.562135	2.18136	0.276138	0	6.16	11.51	4.15	12.54	34.36	455436	Glaciecola sp. HTCC2999	455436	Glaciecola sp. HTCC2999				WP_029257542.1 hypothetical protein: Glaciecola sp. HTCC2999
gene_4018	1.68532	0.011688	181.823	0.668399	2.52143	0.15143	6.8	1.87	10.69	6.85	17.17	43.38	666509	Planktomarina temperata RCA23	666509	Planktomarina temperata RCA23				AII87286.1 TRAP dicarboxylate transporter, subunit DctQ: Planktomarina temperata RCA23
gene_4019	1.47274	0.0364579	376.745	0.704058	2.09178	0.315927	6.22	1.45	8.73	7.68	16.44	40.52	31989	Rhodobacteraceae	666509	Planktomarina temperata RCA23				AII87285.1 TRAP dicarboxylate transporter, subunit DctM: Planktomarina temperata RCA23
gene_4020	1.66592	0.0497288	73.4873	0.848969	1.96229	0.379467	7.36	0.19	1.58	1.46	3.62	14.21	666509	Planktomarina temperata RCA23	666509	Planktomarina temperata RCA23				AII87284.1 glutamyl-tRNA(Gln) amidotransferase subunit A: Planktomarina temperata RCA23
gene_4051	1.25133	0.0145317	1193.55	0.512033	2.44384	0.175968	28.31	9.8	17.42	5.6	19.15	80.28	2	Bacteria	2	Bacteria	K03070	secA	preprotein translocase subunit SecA [EC:7.4.2.8]	WP_008035517.1 preprotein translocase subunit SecA: Rhodobacterales bacterium HTCC2255	EAU52337.1 translocase: alpha proteobacterium HTCC2255
gene_4068	1.10335	0.0399428	239.785	0.537083	2.05434	0.333086	0	7.43	12.88	8.04	20.31	48.66	455436	Glaciecola sp. HTCC2999	455436	Glaciecola sp. HTCC2999	K22105	fabR	TetR/AcrR family transcriptional regulator, fatty acid biosynthesis regulator	WP_010179895.1 HTH-type transcriptional repressor FabR: Glaciecola sp. HTCC2999
gene_4086	1.34767	0.01909	196.179	0.574999	2.34377	0.210872	4.74	5.68	10.6	2.88	11.15	35.05	1224	Proteobacteria	31989	Rhodobacteraceae	K23061	lhpP	hydroxyproline transporter system substrate-binding protein	WP_035900161.1 MULTISPECIES: transporter substrate-binding domain-containing protein: Labrenzia	CTQ62674.1 Sulfate starvation-induced protein 7: Labrenzia alba	CTQ78943.1 Sulfate starvation-induced protein 7: Labrenzia alba
gene_4118	1.48289	0.00764384	203.274	0.555928	2.66741	0.113077	12.7	0.59	1.31	0.35	1.3	16.25	564608	Micromonas pusilla CCMP1545	564608	Micromonas pusilla CCMP1545				XP_003058054.1 predicted protein: Micromonas pusilla CCMP1545	EEH58005.1 predicted protein: Micromonas pusilla CCMP1545
gene_4136	1.0599	0.0381627	689.831	0.511264	2.0731	0.324554	10.71	4.93	7.32	4.56	12.44	39.96	666509	Planktomarina temperata RCA23	666509	Planktomarina temperata RCA23	K00265	gltB	glutamate synthase (NADPH) large chain [EC:1.4.1.13]	AII85991.1 glutamate synthase: NADPH	large chain GltB: Planktomarina temperata RCA23
gene_4138	1.7224	0.006314	80.269	0.630681	2.73101	0.0993416	3.46	1.21	3.12	0.85	3.66	12.3	2015205	Rhodobacteraceae bacterium Water-Bin34	2015205	Rhodobacteraceae bacterium Water-Bin34	K01438	argE	acetylornithine deacetylase [EC:3.5.1.16]	WP_108864989.1 acetylornithine deacetylase: Rhodobacteraceae bacterium Water-Bin34
gene_4139	2.0094	0.00089269	97.6632	0.604817	3.32233	0.0246467	7.07	1.32	5.99	1.37	4.73	20.48	2015205	Rhodobacteraceae bacterium Water-Bin34	2015205	Rhodobacteraceae bacterium Water-Bin34				WP_108864988.1 LysR family transcriptional regulator: Rhodobacteraceae bacterium Water-Bin34
gene_4143	1.50328	0.0346588	45.7558	0.711673	2.11232	0.306609	1.49	0.65	1.79	0.62	1.8	6.35	2015205	Rhodobacteraceae bacterium Water-Bin34	2015205	Rhodobacteraceae bacterium Water-Bin34				WP_108864984.1 Rieske 2Fe-2S domain-containing protein: Rhodobacteraceae bacterium Water-Bin34
gene_4213	1.58844	0.00297148	745.298	0.534706	2.97067	0.05875	37.47	13.24	27.18	6.73	32.8	117.42	28211	Alphaproteobacteria	28211	Alphaproteobacteria	K17722	preT	dihydropyrimidine dehydrogenase (NAD+) subunit PreT [EC:1.3.1.1]	WP_108863491.1 NAD(P)-dependent oxidoreductase: Rhodobacteraceae bacterium Water-Bin34	RZO40464.1 NAD(P)-dependent oxidoreductase: Rhodobacteraceae bacterium
gene_4214	1.6216	0.00225374	846.057	0.530876	3.05458	0.0481594	32.62	12.78	25.37	6.94	35.32	113.03	28211	Alphaproteobacteria	28211	Alphaproteobacteria	K17723	preA	dihydropyrimidine dehydrogenase (NAD+) subunit PreA [EC:1.3.1.1]	WP_108863492.1 NAD-dependent dihydropyrimidine dehydrogenase subunit PreA: Rhodobacteraceae bacterium Water-Bin34	RZO40465.1 NAD-dependent dihydropyrimidine dehydrogenase subunit PreA: Rhodobacteraceae bacterium
gene_4215	1.55898	0.0184436	88.971	0.661539	2.35659	0.206259	7.16	2.16	3.75	0.98	5.53	19.58	28211	Alphaproteobacteria	28211	Alphaproteobacteria				WP_050794436.1 DMT family transporter: Rhodobacterales bacterium HTCC2255
gene_4217	1.56317	0.00926934	96.9639	0.600766	2.60196	0.129332	9.47	2.7	6.67	2.07	7.36	28.27	28211	Alphaproteobacteria	28211	Alphaproteobacteria	K09017	rutR	TetR/AcrR family transcriptional regulator	WP_008034115.1 TetR/AcrR family transcriptional regulator: Rhodobacterales bacterium HTCC2255	EAU52856.1 Transcriptional regulator, TetR family protein: Rhodobacterales bacterium HTCC2255
gene_4218	1.6131	0.00274465	274.426	0.538601	2.99498	0.055507	17.87	4.19	12.02	2.84	9.35	46.27	28211	Alphaproteobacteria	28211	Alphaproteobacteria	K06016	pydC	beta-ureidopropionase / N-carbamoyl-L-amino-acid hydrolase [EC:3.5.1.6 3.5.1.87]	WP_108863495.1 Zn-dependent hydrolase: Rhodobacteraceae bacterium Water-Bin34	RZO40468.1 Zn-dependent hydrolase: Rhodobacteraceae bacterium
gene_4219	1.76346	0.000649405	342.538	0.517129	3.41009	0.0194735	27.17	3.83	10.3	2.79	12.13	56.22	28211	Alphaproteobacteria	28211	Alphaproteobacteria	K01464	DPYS, dht, hydA	dihydropyrimidinase [EC:3.5.2.2]	WP_008034112.1 dihydropyrimidinase: Rhodobacterales bacterium HTCC2255	EAU52854.1 dihydropyrimidinase: Rhodobacterales bacterium HTCC2255
gene_4220	1.6403	0.00822372	118.803	0.620681	2.64274	0.11883	19.2	3.01	5.69	1.58	8.63	38.11	28211	Alphaproteobacteria	28211	Alphaproteobacteria	K02049	ABC.SN.A	NitT/TauT family transport system ATP-binding protein	WP_108863497.1 ABC transporter ATP-binding protein: Rhodobacteraceae bacterium Water-Bin34
gene_4377	1.2688	0.0246445	180.227	0.564681	2.24693	0.248762	0	2.03	3.65	1.19	4.1	10.97	1913989	Gammaproteobacteria bacterium	1913989	Gammaproteobacteria bacterium				PCI60694.1 hypothetical protein COB35_08405: Gammaproteobacteria bacterium
gene_4378	1.39298	0.0373693	57.6229	0.669154	2.08171	0.320537	0	1.6	3.8	1.34	3.88	10.62	485447	Thalassomonas actiniarum	1913989	Gammaproteobacteria bacterium				PCI60693.1 hypothetical protein COB35_08400: Gammaproteobacteria bacterium
gene_4379	1.13359	0.0452669	140.108	0.566182	2.00217	0.358827	0	1.82	3.22	1.31	3.64	9.99	1236	Gammaproteobacteria	1913989	Gammaproteobacteria bacterium				PCI60692.1 hypothetical protein COB35_08395: Gammaproteobacteria bacterium
gene_4381	1.79591	0.000466695	407.264	0.513237	3.49918	0.0152561	0.02	0.68	2.74	0.69	1.96	6.09	455436	Glaciecola sp. HTCC2999	455436	Glaciecola sp. HTCC2999				WP_010180036.1 hemolysin-type calcium-binding region: Glaciecola sp. HTCC2999
gene_4410	1.67285	0.0214988	54.8094	0.72761	2.29911	0.228106	0	1.41	5.85	1.3	2.69	11.25	72275	Alteromonadaceae	222814	Paraglaciecola polaris				WP_007106337.1 gluconate 2-dehydrogenase subunit 3 family protein: Paraglaciecola polaris	GAC34572.1 hypothetical protein GPLA_3687: Paraglaciecola polaris LMG 21857
gene_4413	1.69882	0.0150812	101.828	0.698979	2.43042	0.180458	0	1.44	5.61	0.9	1.89	9.84	1236	Gammaproteobacteria	1236	Gammaproteobacteria				WP_138118159.1 MFS transporter: Alteromonas stellipolaris
gene_4415	1.33663	0.0518281	140.495	0.687371	1.94456	0.38884	0.17	2.48	8.07	1.7	2.32	14.74	135622	Alteromonadales	135622	Alteromonadales				GAC11003.1 oxidoreductase-like protein: Paraglaciecola chathamensis S18K6
gene_4431	1.12436	0.023554	1166.86	0.496552	2.26433	0.242127	6.79	31.96	73.13	26.04	52.3	190.22	31989	Rhodobacteraceae	1904441	Rhodobacteraceae bacterium				RZO39950.1 biphenyl 2,3-dioxygenase: Rhodobacteraceae bacterium
gene_4443	4.09158	0.00402823	12.5517	1.42269	2.87594	0.0724902	3.27	0.25	1.68	0	2.59	7.79	1715691	Thalassobius activus	1715691	Thalassobius activus				WP_131726424.1 hypothetical protein: Thalassobius activus
gene_4444	2.52646	0.00288549	36.15	0.847895	2.97968	0.0575587	11.22	0.81	2.34	0.3	4.11	18.78	31989	Rhodobacteraceae	2035344	Amylibacter cionae				WP_101653836.1 hypothetical protein: Amylibacter cionae	PLS22696.1 hypothetical protein C0U40_00650: Amylibacter cionae
gene_4445	2.74603	2.8894e-06	133.179	0.586944	4.67853	0.000296918	7.18	0.54	3.53	0.41	2.85	14.51	28211	Alphaproteobacteria	31989	Rhodobacteraceae	K07303	iorB	isoquinoline 1-oxidoreductase subunit beta [EC:1.3.99.16]	WP_108855109.1 xanthine dehydrogenase family protein molybdopterin-binding subunit: Defluviimonas aquaemixtae	SPH25122.1 Isoquinoline 1-oxidoreductase subunit beta: Defluviimonas aquaemixtae
gene_4446	1.97916	0.012701	33.5099	0.794189	2.49205	0.160203	8.04	0.99	3.54	0.85	3.67	17.09	28211	Alphaproteobacteria	31989	Rhodobacteraceae	K07302	iorA	isoquinoline 1-oxidoreductase subunit alpha [EC:1.3.99.16]	WP_101653838.1 (2Fe-2S)-binding protein: Amylibacter cionae	PLS22698.1 isoquinoline 1-oxidoreductase: Amylibacter cionae
gene_4466	1.07444	0.0263289	1543.7	0.483695	2.22133	0.259157	12.2	17.51	37.71	14.86	29.97	112.25	118884	unclassified Gammaproteobacteria	1986752	Gammaproteobacteria bacterium TMED242	K03798	ftsH, hflB	cell division protease FtsH [EC:3.4.24.-]	OUX09771.1 cell division protein FtsH: Gammaproteobacteria bacterium TMED242
gene_4467	2.39011	2.67361e-06	943.481	0.509139	4.69442	0.000279197	115.15	21.33	92.75	13.03	86.55	328.81	28211	Alphaproteobacteria	28211	Alphaproteobacteria	K15551	tauA	taurine transport system substrate-binding protein	WP_108864693.1 taurine ABC transporter substrate-binding protein: Rhodobacteraceae bacterium Water-Bin34	RZO42970.1 taurine ABC transporter substrate-binding protein: Rhodobacteraceae bacterium
gene_4468	2.22408	5.67112e-05	197.098	0.552415	4.02609	0.00308058	40.87	3.16	11.34	2.14	13.39	70.9	28211	Alphaproteobacteria	28211	Alphaproteobacteria	K10831	tauB	taurine transport system ATP-binding protein [EC:7.6.2.7]	WP_008036499.1 ABC transporter ATP-binding protein: Rhodobacterales bacterium HTCC2255	EAU52111.1 taurine ABC transporter, ATP-binding protein: alpha proteobacterium HTCC2255
gene_4469	2.10487	0.000119995	431.377	0.547268	3.84614	0.00543111	24.22	4.84	14.65	2.42	16.54	62.67	28211	Alphaproteobacteria	28211	Alphaproteobacteria	K15552	tauC	taurine transport system permease protein	WP_108864691.1 ABC transporter permease subunit: Rhodobacteraceae bacterium Water-Bin34	RZO42968.1 ABC transporter permease subunit: Rhodobacteraceae bacterium
gene_4473	1.43726	0.0186222	94.2878	0.610817	2.35301	0.207475	10.42	2.67	5.47	1.85	6.73	27.14	367336	Rhodobacterales bacterium HTCC2255	367336	Rhodobacterales bacterium HTCC2255				WP_008036494.1 SDR family oxidoreductase: Rhodobacterales bacterium HTCC2255	EAU52106.1 hypothetical protein OM2255_12135: alpha proteobacterium HTCC2255
gene_4538	1.07477	0.0494096	157.598	0.546945	1.96504	0.377953	13.72	3.91	7.96	3.49	7.54	36.62	666509	Planktomarina temperata RCA23	666509	Planktomarina temperata RCA23				AII86494.1 2-hydroxy-3-oxopropionate reductase GarR: Planktomarina temperata RCA23
gene_4587	2.22461	0.000773848	68.8834	0.661696	3.36198	0.0221379	3.44	0.75	3.48	0.58	2.7	10.95	204455	Rhodobacterales	666509	Planktomarina temperata RCA23				AII86766.1 putative oxidoreductase: Planktomarina temperata RCA23
gene_4588	1.57935	0.0343672	47.2665	0.746477	2.11574	0.304927	3.77	0.96	1.99	0.42	2.13	9.27	2	Bacteria	393663	Pseudoruegeria aquimaris				WP_085869114.1 sugar phosphate isomerase/epimerase: Pseudoruegeria aquimaris	SLN49821.1 Inosose dehydratase: Pseudoruegeria aquimaris
gene_4589	2.09925	0.0035908	52.8893	0.720886	2.91204	0.0669905	5.11	0.85	2.59	0.44	2.92	11.91	1224	Proteobacteria	28211	Alphaproteobacteria	K10440	rbsC	ribose transport system permease protein	OHC54837.1 ABC transporter permease: Rhodobacterales bacterium RIFCSPHIGHO2_02_FULL_62_130	OHC57411.1 ABC transporter permease: Rhodobacterales bacterium RIFCSPHIGHO2_12_FULL_62_75
gene_4591	2.30365	0.000421484	82.5056	0.653287	3.52625	0.014156	3.44	0.51	3.29	0.98	4.01	12.23	1224	Proteobacteria	28211	Alphaproteobacteria				WP_087209038.1 Gfo/Idh/MocA family oxidoreductase: Yoonia vestfoldensis	ARU01906.1 scyllo-inositol 2-dehydrogenase (NAD(+)): Yoonia vestfoldensis
gene_4592	2.45727	4.47168e-05	133.984	0.602028	4.08165	0.00256825	3.18	1.05	4.39	1.22	8.1	17.94	28211	Alphaproteobacteria	28211	Alphaproteobacteria	K10439	rbsB	ribose transport system substrate-binding protein	OUX71180.1 sugar ABC transporter substrate-binding protein: Rhodospirillaceae bacterium TMED140
gene_4593	1.81914	0.0072231	63.8799	0.677172	2.68638	0.108987	3.77	0.87	2.98	1.29	4.59	13.5	1224	Proteobacteria	28211	Alphaproteobacteria	K03335	iolE	inosose dehydratase [EC:4.2.1.44]	WP_136646457.1 TIM barrel protein: Tabrizicola sp. YIM 78059
gene_4626	2.18152	6.79462e-05	425.669	0.547657	3.98337	0.00353339	46.64	3.02	8.35	2.53	16.85	77.39	1224	Proteobacteria	1224	Proteobacteria	K17321	glpV	glycerol transport system substrate-binding protein	WP_078121249.1 carbohydrate ABC transporter substrate-binding protein: Chromatiaceae bacterium 2141T.STBD.0c.01a
gene_4692	3.23937	0.000140565	39.4016	0.850859	3.80717	0.00616113	1.71	0.13	1.37	0.31	2.74	6.26	1236	Gammaproteobacteria	135620	Oceanospirillaceae	K11961	urtC	urea transport system permease protein	WP_075171116.1 urea ABC transporter permease subunit UrtC: Neptunomonas phycophila
gene_4693	2.44443	0.00564267	28.6825	0.883151	2.76785	0.0916744	0.6	0.33	1.13	0.32	2.43	4.81	1236	Gammaproteobacteria	75687	Neptunomonas	K11962	urtD	urea transport system ATP-binding protein	WP_054342759.1 urea ABC transporter ATP-binding protein UrtD: Neptunomonas antarctica	SIS44144.1 urea transport system ATP-binding protein: Neptunomonas antarctica
gene_4694	2.5447	0.000196438	67.5895	0.683407	3.72355	0.00793169	1.03	0.61	4.83	1.16	5.43	13.06	1236	Gammaproteobacteria	1236	Gammaproteobacteria	K11963	urtE	urea transport system ATP-binding protein	WP_036510854.1 MULTISPECIES: urea ABC transporter ATP-binding subunit UrtE: Nitrincola	EXJ11023.1 LIV-I protein F: Nitrincola nitratireducens	RAU18966.1 urea ABC transporter ATP-binding subunit UrtE: Nitrincola tibetensis
gene_4695	3.10887	8.40555e-08	153.122	0.580208	5.3582	1.7535e-05	1.72	1.25	8.31	1.12	12.11	24.51	1236	Gammaproteobacteria	135620	Oceanospirillaceae	K03190	ureD, ureH	urease accessory protein	WP_075171119.1 hypothetical protein: Neptunomonas phycophila
gene_4696	2.65747	5.5175e-05	75.0365	0.659004	4.03255	0.00301712	1.35	2.52	11.86	1.68	14.62	32.03	2	Bacteria	1224	Proteobacteria	K01430	ureA	urease subunit gamma [EC:3.5.1.5]	WP_076835116.1 urease subunit gamma: Acidihalobacter ferrooxidans	APZ41769.1 urease subunit gamma: Acidihalobacter ferrooxidans
gene_4697	4.66482	3.04392e-07	43.0478	0.910972	5.12071	4.87911e-05	1.88	0.43	6.47	0.18	9.24	18.2	1224	Proteobacteria	1434050	Zhongshania	K01429	ureB	urease subunit beta [EC:3.5.1.5]	WP_123181466.1 urease subunit beta: Zhongshania sp. DSW25-10	RNL67253.1 urease subunit beta: Zhongshania sp. DSW25-10
gene_4698	3.35069	5.26777e-11	374.727	0.510529	6.56316	4.17977e-08	3.31	1.26	12.1	1.18	12.68	30.53	1224	Proteobacteria	1236	Gammaproteobacteria	K01428	ureC	urease subunit alpha [EC:3.5.1.5]	WP_075171143.1 urease subunit alpha: Neptunomonas phycophila
gene_4699	4.16331	4.46582e-10	97.626	0.667538	6.23681	2.41664e-07	1.17	0.65	11.12	0.82	15.05	28.81	1236	Gammaproteobacteria	641	Vibrionaceae	K03187	ureE	urease accessory protein	WP_036818886.1 urease accessory protein UreE: Photobacterium sanctipauli	PSW21777.1 urease accessory protein UreE: Photobacterium sanctipauli
gene_4700	3.35072	7.59824e-07	70.7964	0.677541	4.94541	0.000102129	2.32	0.64	6.24	0.63	6.67	16.5	1236	Gammaproteobacteria	135620	Oceanospirillaceae	K03188	ureF	urease accessory protein	WP_075179141.1 urease accessory protein UreF: Neptunomonas phycophila
gene_4701	3.02583	1.29965e-06	112.876	0.625196	4.83981	0.000157336	1.33	1.61	9.19	0.88	11.06	24.07	1236	Gammaproteobacteria	1236	Gammaproteobacteria	K03189	ureG	urease accessory protein	WP_006228471.1 urease accessory protein UreG: Photobacterium profundum	EAS40906.1 urease accessory protein UreG: Photobacterium profundum 3TCK	PSV63655.1 urease accessory protein UreG: Photobacterium profundum
gene_4702	3.77934	0.0329269	6.98957	1.77186	2.13297	0.297196	8.34	0	1.06	0.24	2.23	11.87	28211	Alphaproteobacteria	356	Rhizobiales				WP_113943334.1 NADH:flavin oxidoreductase: Pseudochrobactrum asaccharolyticum	RBO97302.1 dimethylamine/trimethylamine dehydrogenase: Pseudochrobactrum asaccharolyticum
gene_4736	2.01603	0.00143652	79.1714	0.632537	3.18721	0.0348748	5.93	0.93	3.18	0.95	4.4	15.39	666509	Planktomarina temperata RCA23	666509	Planktomarina temperata RCA23				AII88137.1 TRAP dicarboxylate transporter, subunit DctP: Planktomarina temperata RCA23
gene_4811	1.05502	0.0311832	1144.55	0.489629	2.15473	0.287519	0	23.14	46.51	17.92	38.25	125.82	1236	Gammaproteobacteria	1236	Gammaproteobacteria	K02622	parE	topoisomerase IV subunit B [EC:5.6.2.2]	WP_114327511.1 DNA topoisomerase IV subunit B: Candidatus Colwellia aromaticivorans
gene_4824	1.253	0.0113048	527.388	0.494644	2.53313	0.148131	0	4.54	10.62	3.9	9.37	28.43	72275	Alteromonadaceae	1737567	Alteromonadaceae bacterium XY-R5	K02014	TC.FEV.OM	iron complex outermembrane recepter protein	WP_067739074.1 TonB-dependent receptor: Alteromonadaceae bacterium XY-R5
gene_4825	1.86329	0.00370082	89.5665	0.641937	2.9026	0.0683643	0	1.7	4.33	0.87	5.02	11.92	1236	Gammaproteobacteria	1236	Gammaproteobacteria				WP_114327742.1 PHB depolymerase family esterase: Candidatus Colwellia aromaticivorans
gene_4876	1.3749	0.0241464	850.69	0.609769	2.25479	0.245769	24.97	11.22	71.55	31.62	37.83	177.19	2	Bacteria	666509	Planktomarina temperata RCA23	K10232	aglE, ggtB	alpha-glucoside transport system substrate-binding protein	AII87183.1 alpha-glucosides-binding periplasmic protein AglE: Planktomarina temperata RCA23
gene_4882	2.03918	0.00163249	78.0808	0.647351	3.15004	0.0382361	11.16	1.77	7.38	2.64	10.65	33.6	666509	Planktomarina temperata RCA23	666509	Planktomarina temperata RCA23	K17213	K17213	inositol transport system substrate-binding protein	AII87176.1 sugar (ribose) ABC transporter periplasmic binding protein: Planktomarina temperata RCA23
gene_4949	1.57537	0.0310068	64.57	0.730356	2.15699	0.286606	6.77	1.55	3.53	0.53	2.62	15	28211	Alphaproteobacteria	28211	Alphaproteobacteria	K01259	pip	proline iminopeptidase [EC:3.4.11.5]	WP_108863368.1 prolyl aminopeptidase: Rhodobacteraceae bacterium Water-Bin34	RZO41027.1 prolyl aminopeptidase: Rhodobacteraceae bacterium
gene_4976	1.28501	0.0332592	307.404	0.603589	2.12894	0.298918	57.02	2.2	5.51	4.81	11.56	81.1	1427364	Candidatus Thioglobus singularis	1427364	Candidatus Thioglobus singularis	K12368	dppA	dipeptide transport system substrate-binding protein	WP_053820725.1 ABC transporter substrate-binding protein: Candidatus Thioglobus singularis	ALE02542.1 peptide ABC transporter substrate-binding protein: Candidatus Thioglobus singularis PS1
gene_4978	3.63757	0.0204432	9.34544	1.56919	2.31811	0.220696	5.24	0.09	0.32	0	0.88	6.53	1427364	Candidatus Thioglobus singularis	1427364	Candidatus Thioglobus singularis	K12370	dppC	dipeptide transport system permease protein	WP_053820727.1 ABC transporter permease subunit: Candidatus Thioglobus singularis	ALE02544.1 peptide ABC transporter: Candidatus Thioglobus singularis PS1	ANQ67221.1 peptide transporter: Candidatus Thioglobus singularis
gene_5032	1.60824	0.0398491	41.369	0.78248	2.05531	0.33257	5.3	1.23	2.45	0.49	2.8	12.27	1122941	Pedobacter glucosidilyticus	1122941	Pedobacter glucosidilyticus				WP_081987708.1 hypothetical protein: Pedobacter glucosidilyticus	KHJ36577.1 hypothetical protein PBAC_32390: Pedobacter glucosidilyticus
gene_5163	5.9272	0.00466739	142.024	2.09506	2.82914	0.0804162	4.23	0.97	39.75	0	19.24	64.19	1655626	SAR92 bacterium BACL26 MAG-121220-bin70	1655626	SAR92 bacterium BACL26 MAG-121220-bin70				KRO90578.1 hypothetical protein ABS24_03805: SAR92 bacterium BACL26 MAG-121220-bin70
gene_5164	5.56836	1.89063e-12	156.996	0.790699	7.04232	2.27355e-09	3.61	1	32.92	0.08	18.34	55.95	745004	SAR92 clade	745004	SAR92 clade	K04752	glnK	nitrogen regulatory protein P-II 2	RZO22974.1 P-II family nitrogen regulator: SAR92 clade bacterium
gene_5165	5.93972	4.54488e-22	551.35	0.615003	9.65804	9.4593e-18	1.9	0.61	34.26	0.27	19.47	56.51	1706369	Cellvibrionales	2315479	SAR92 clade bacterium	K03320	amt, AMT, MEP	ammonium transporter, Amt family	RZO22973.1 ammonium transporter: SAR92 clade bacterium
gene_5218	1.40778	0.0461896	61.8721	0.706127	1.99366	0.363484	0.83	0.38	1.8	0.68	0.99	4.68	1706432	unclassified Porticoccaceae	1706432	unclassified Porticoccaceae	K01965	PCCA, pccA	propionyl-CoA carboxylase alpha chain [EC:6.4.1.3]	WP_035491242.1 acetyl/propionyl/methylcrotonyl-CoA carboxylase subunit alpha: Gammaproteobacteria bacterium MOLA455	ETN91414.1 Acetyl-/propionyl-coenzyme A carboxylase alpha chain: Gammaproteobacteria bacterium MOLA455
gene_5219	1.92977	0.00304378	85.6569	0.651228	2.96328	0.0597299	1.4	0.66	3.54	0.78	1.9	8.28	1706432	unclassified Porticoccaceae	1706432	unclassified Porticoccaceae	K01966	PCCB, pccB	propionyl-CoA carboxylase beta chain [EC:6.4.1.3 2.1.3.15]	RZO18537.1 acyl-CoA carboxylase subunit beta: SAR92 clade bacterium
gene_5220	1.44781	0.0402337	95.7243	0.705786	2.05134	0.334461	1.77	0.82	3.06	0.67	0.93	7.25	1706432	unclassified Porticoccaceae	1706432	unclassified Porticoccaceae	K01847	MUT	methylmalonyl-CoA mutase [EC:5.4.99.2]	WP_007233286.1 methylmalonyl-CoA mutase: gamma proteobacterium HTCC2207	EAS46032.1 methylmalonyl-CoA mutase: gamma proteobacterium HTCC2207
gene_5311	1.46674	0.00733113	637.377	0.547001	2.68142	0.110115	20.65	10.45	21.17	4.86	21.04	78.17	28211	Alphaproteobacteria	28211	Alphaproteobacteria	K03499	trkA, ktrA	trk system potassium uptake protein	WP_008033613.1 Trk system potassium transporter TrkA: Rhodobacterales bacterium HTCC2255	EAU51313.1 potassium uptake tranporter, NAD-binding subunit, TrkA: alpha proteobacterium HTCC2255
gene_5312	1.29097	0.0271933	173.088	0.584483	2.20873	0.264722	5.57	2.75	4.99	1.37	5.08	19.76	28211	Alphaproteobacteria	28211	Alphaproteobacteria	K03498	trkH, trkG, ktrB	trk system potassium uptake protein	WP_108863174.1 TrkH family potassium uptake protein: Rhodobacteraceae bacterium Water-Bin34
gene_5315	1.34261	0.0137343	333.992	0.544859	2.46414	0.169089	4.96	3.09	5.63	1.67	6.41	21.76	28211	Alphaproteobacteria	28211	Alphaproteobacteria	K01434	E3.5.1.11	penicillin amidase [EC:3.5.1.11]	WP_108863177.1 penicillin acylase family protein: Rhodobacteraceae bacterium Water-Bin34	RZO40353.1 penicillin acylase family protein: Rhodobacteraceae bacterium
gene_5316	1.20438	0.0216712	251.451	0.524537	2.29608	0.229351	22.22	11.19	22.28	8.5	22.9	87.09	28211	Alphaproteobacteria	28211	Alphaproteobacteria	K01783	rpe, RPE	ribulose-phosphate 3-epimerase [EC:5.1.3.1]	WP_108863178.1 ribulose-phosphate 3-epimerase: Rhodobacteraceae bacterium Water-Bin34	RZO40352.1 ribulose-phosphate 3-epimerase: Rhodobacteraceae bacterium
gene_5336	1.17101	0.0253453	469.408	0.523683	2.2361	0.253154	0	22.26	41.12	13.28	38.57	115.23	28228	Colwellia	28228	Colwellia				WP_126668091.1 MarR family transcriptional regulator: Colwellia sp. Arc7-635	AZQ83622.1 MarR family transcriptional regulator: Colwellia sp. Arc7-635
gene_5338	1.60917	0.00142315	1670.21	0.504455	3.18991	0.0346184	0.08	12.04	28.56	7.14	29.77	77.59	28228	Colwellia	28228	Colwellia				WP_126668089.1 TonB-dependent receptor: Colwellia sp. Arc7-635	AZQ83620.1 TonB-dependent receptor: Colwellia sp. Arc7-635
gene_5351	1.79557	0.00825137	66.5739	0.679726	2.64161	0.119115	20.07	3.72	10.28	1.93	9.24	45.24	28211	Alphaproteobacteria	28211	Alphaproteobacteria	K00304	soxD	sarcosine oxidase, subunit delta [EC:1.5.3.1]	WP_008036651.1 sarcosine oxidase subunit delta: Rhodobacterales bacterium HTCC2255	EAU50491.1 putative sarcosine oxidase delta subunit protein: alpha proteobacterium HTCC2255
gene_5370	1.04187	0.0361126	439.185	0.497155	2.09566	0.314099	0.13	5.73	11.85	5.2	10.52	33.43	135622	Alteromonadales	267889	Colwelliaceae	K01187	malZ	alpha-glucosidase [EC:3.2.1.20]	WP_019026404.1 alpha-glucosidase: Colwellia piezophila
gene_5388	1.10099	0.023145	1279.92	0.484799	2.27103	0.239359	18.87	14.45	24.64	11.32	30.48	99.76	1224	Proteobacteria	135620	Oceanospirillaceae	K03798	ftsH, hflB	cell division protease FtsH [EC:3.4.24.-]	WP_114697233.1 ATP-dependent zinc metalloprotease FtsH: Motiliproteus coralliicola	RDE18112.1 ATP-dependent zinc metalloprotease FtsH: Motiliproteus coralliicola
gene_5457	1.42633	0.017791	120.164	0.601843	2.36994	0.201678	0.74	2.08	4.06	1.15	4.62	12.65	31989	Rhodobacteraceae	31989	Rhodobacteraceae				WP_064217100.1 mandelate racemase/muconate lactonizing enzyme family protein: Sulfitobacter pontiacus	OAN74760.1 isomerase: Sulfitobacter pontiacus
gene_5501	1.40026	0.00580234	323.679	0.507572	2.75875	0.0936718	48.62	2.23	6.16	2.19	5.42	64.62	204455	Rhodobacterales	204455	Rhodobacterales	K00315	DMGDH	dimethylglycine dehydrogenase [EC:1.5.8.4]	EAU51873.1 aminomethyl transferase family protein: alpha proteobacterium HTCC2255
gene_5504	1.09519	0.0371858	273.611	0.525594	2.08372	0.319571	15.84	6.43	11.96	4.57	11.45	50.25	28211	Alphaproteobacteria	28211	Alphaproteobacteria	K00015	gyaR, GOR1	glyoxylate reductase [EC:1.1.1.26]	WP_108864418.1 D-glycerate dehydrogenase: Rhodobacteraceae bacterium Water-Bin34	RZO42399.1 D-glycerate dehydrogenase: Rhodobacteraceae bacterium
gene_5546	1.52726	0.0399058	46.0486	0.743294	2.05472	0.33288	0	0.77	1.55	0.37	1.73	4.42	976	Bacteroidetes	1236	Gammaproteobacteria				RQV95571.1 lipopolysaccharide biosynthesis protein: Calditrichaeota bacterium
gene_5594	1.70562	0.0307768	33.9589	0.78966	2.15995	0.285386	0	0.35	1.38	0.41	1.08	3.22	455436	Glaciecola sp. HTCC2999	455436	Glaciecola sp. HTCC2999	K12542	lapC	membrane fusion protein, adhesin transport system	WP_010180040.1 HlyD family type I secretion periplasmic adaptor subunit: Glaciecola sp. HTCC2999
gene_5595	2.09354	0.00251717	53.0303	0.692933	3.02127	0.0520811	0	0.33	1.42	0.33	1.4	3.48	455436	Glaciecola sp. HTCC2999	455436	Glaciecola sp. HTCC2999	K12541	lapB	ATP-binding cassette, subfamily C, bacterial LapB	WP_010180038.1 peptidase domain-containing ABC transporter: Glaciecola sp. HTCC2999
gene_5596	1.57766	0.0154852	75.502	0.651701	2.42083	0.183687	0	0.71	2.6	0.7	1.56	5.57	455436	Glaciecola sp. HTCC2999	455436	Glaciecola sp. HTCC2999				WP_010180036.1 hemolysin-type calcium-binding region: Glaciecola sp. HTCC2999
gene_5624	1.38739	0.0138823	224.592	0.563912	2.46029	0.170331	9.65	4.59	8.52	2.44	9.85	35.05	367336	Rhodobacterales bacterium HTCC2255	367336	Rhodobacterales bacterium HTCC2255	K02536	lpxD	UDP-3-O-[3-hydroxymyristoyl] glucosamine N-acyltransferase [EC:2.3.1.191]	WP_008033459.1 UDP-3-O-(3-hydroxymyristoyl)glucosamine N-acyltransferase: Rhodobacterales bacterium HTCC2255	EAU51216.1 UDP-3-O-(3-hydroxymyristoyl) glucosamine N-acyltransferase: alpha proteobacterium HTCC2255
gene_5648	1.25534	0.0225494	212.764	0.550348	2.28098	0.235213	7.21	0.54	1.8	0.89	1.59	12.03	41875	Bathycoccus prasinos	41875	Bathycoccus prasinos				YP_009056910.1 Uncharacterized protein (Partial), partial (chloroplast): Bathycoccus prasinos	CCO65910.1 Uncharacterized protein (Partial), partial (chloroplast): Bathycoccus prasinos
gene_5717	1.14548	0.0458043	120.791	0.573544	1.99719	0.361484	12.44	1.03	1.93	0.82	2.15	18.37	666509	Planktomarina temperata RCA23	666509	Planktomarina temperata RCA23	K02004	ABC.CD.P	putative ABC transport system permease protein	AII87953.1 putative ABC transporter permease protein: Planktomarina temperata RCA23
gene_5723	1.24806	0.0535684	75.4185	0.646561	1.93031	0.396333	2.93	0.55	1.9	0.92	1.56	7.86	367336	Rhodobacterales bacterium HTCC2255	367336	Rhodobacterales bacterium HTCC2255	K12308	bgaB, lacA	beta-galactosidase [EC:3.2.1.23]	WP_008034058.1 beta-galactosidase: Rhodobacterales bacterium HTCC2255	EAU52824.1 beta-galactosidase: Rhodobacterales bacterium HTCC2255
gene_5725	2.43417	0.00193437	37.3708	0.785183	3.10013	0.0431548	4.71	0.5	2.29	0.35	2.31	10.16	28211	Alphaproteobacteria	28211	Alphaproteobacteria	K02026	ABC.MS.P1	multiple sugar transport system permease protein	WP_008034060.1 carbohydrate ABC transporter permease: Rhodobacterales bacterium HTCC2255	EAU52826.1 putative ABC transporter system permease: Rhodobacterales bacterium HTCC2255
gene_5726	1.83417	0.0163833	38.6065	0.764152	2.40026	0.190848	3.54	0.47	2.2	0.7	1.95	8.86	367336	Rhodobacterales bacterium HTCC2255	367336	Rhodobacterales bacterium HTCC2255	K02025	ABC.MS.P	multiple sugar transport system permease protein	WP_008034061.1 sugar ABC transporter permease: Rhodobacterales bacterium HTCC2255	EAU52827.1 ABC transporter, permease protein: Rhodobacterales bacterium HTCC2255
gene_5727	2.27672	5.07225e-05	494.589	0.561838	4.05227	0.00283144	22.85	2.87	25.15	5.64	15.58	72.09	28211	Alphaproteobacteria	367336	Rhodobacterales bacterium HTCC2255	K02027	ABC.MS.S	multiple sugar transport system substrate-binding protein	WP_008034062.1 extracellular solute-binding protein: Rhodobacterales bacterium HTCC2255	EAU52828.1 ABC transporter, substrate-binding protein: Rhodobacterales bacterium HTCC2255
gene_5753	1.14832	0.0483736	124.701	0.581701	1.97407	0.373953	0	2.75	4.43	2.13	6.37	15.68	131567	cellular organisms	131567	cellular organisms				WP_011270875.1 glycosyltransferase: Rickettsia felis	Q4UM29.1 RecName: Full=Uncharacterized glycosyltransferase RF_0543 AAY61394.1 Two-domain glycosyltransferase: Rickettsia felis URRWXCal2	KJV57924.1 glycosyl transferase 2 family protein: Rickettsia felis str. Pedreira
gene_5761	1.16186	0.0519155	124.447	0.597715	1.94383	0.389236	1.9	17.97	38.29	11.48	27.14	96.78	31989	Rhodobacteraceae	31989	Rhodobacteraceae				WP_050927467.1 acyl-CoA dehydrogenase, partial: Aestuariivita boseongensis
gene_5773	1.25428	0.0244499	192.395	0.55746	2.24998	0.247592	16.49	6.4	12.54	3.9	11.95	51.28	28211	Alphaproteobacteria	28211	Alphaproteobacteria	K01057	PGLS, pgl, devB	6-phosphogluconolactonase [EC:3.1.1.31]	WP_108864119.1 6-phosphogluconolactonase: Rhodobacteraceae bacterium Water-Bin34	RZO40938.1 6-phosphogluconolactonase: Rhodobacteraceae bacterium
gene_5801	2.35988	1.89691e-05	189.088	0.551801	4.27669	0.00131265	7.93	1.34	6.89	1.08	5.48	22.72	28211	Alphaproteobacteria	28211	Alphaproteobacteria	K00315	DMGDH	dimethylglycine dehydrogenase [EC:1.5.8.4]	WP_008036336.1 FAD-dependent oxidoreductase: Rhodobacterales bacterium HTCC2255	EAU52007.1 FAD dependent oxidoreductase/aminomethyl transferase: alpha proteobacterium HTCC2255
gene_5802	2.22522	0.000165538	113.105	0.590788	3.76652	0.006962	5.41	0.76	3.27	0.87	4.34	14.65	2015205	Rhodobacteraceae bacterium Water-Bin34	2015205	Rhodobacteraceae bacterium Water-Bin34	K14083	mttB	trimethylamine---corrinoid protein Co-methyltransferase [EC:2.1.1.250]	WP_108864268.1 trimethylamine methyltransferase: Rhodobacteraceae bacterium Water-Bin34
gene_5806	1.52129	0.00976735	112	0.588745	2.58396	0.134052	7.65	2.33	6.16	1.73	5.43	23.3	28211	Alphaproteobacteria	28211	Alphaproteobacteria				WP_108864272.1 DMT family transporter: Rhodobacteraceae bacterium Water-Bin34
gene_5832	3.98782	7.41875e-05	83.2383	1.0064	3.96244	0.00377523	0	0.97	1.55	1.38	36.19	40.09	0		0
gene_5833	3.93699	0.0190706	171.768	1.6795	2.34415	0.210755	0	1.58	1.89	1.47	45.39	50.33	0		0
gene_5834	4.94114	0.000194154	29.9447	1.32594	3.7265	0.00786313	0	0.12	0.61	0.38	14.78	15.89	0		0
gene_5835	4.34797	0.0102991	141.172	1.6947	2.56562	0.139331	0	0.27	0.84	0.61	17.36	19.08	1236	Gammaproteobacteria	2169643	Ithacavirus				AYP69275.1 virion RNA polymerase subunit: Klebsiella phage Pylas
gene_5836	3.93778	0.0305586	129.871	1.82071	2.16277	0.284202	0	0.43	0.34	0.41	12.64	13.82	1236	Gammaproteobacteria	1236	Gammaproteobacteria				WP_027854426.1 hypothetical protein: Marinobacterium litorale
gene_5837	3.51281	0.0526084	161.619	1.81248	1.93812	0.392431	0	0.39	0.65	1.2	17.63	19.87	1		196895	unclassified Podoviridae				YP_007674104.1 ATPase: Vibrio phage VBP47	YP_007676496.1 ATPase: Vibrio phage VBP32	AGH57033.1 ATPase: Vibrio phage VBP47
gene_5839	2.97942	0.0124654	25.0277	1.19239	2.49869	0.158212	0	0.67	0.46	0.71	10.63	12.47	0		0
gene_5840	4.31666	0.000717749	24.362	1.2761	3.38271	0.0209404	0	0.62	1.11	0.16	14.83	16.72	0		0
gene_5841	3.86043	0.000297862	36.532	1.06726	3.61715	0.0108675	0	0.51	1.7	0.81	17.64	20.66	0		0
gene_5842	3.66535	9.45053e-06	157.491	0.827509	4.42938	0.000754731	0	1.17	3.28	1.53	31.24	37.22	0		0
gene_5848	1.76455	0.000230279	1453.32	0.479075	3.68325	0.00894181	6.23	3.22	9.3	2.59	10.36	31.7	1986725	Flavobacteriales bacterium TMED228	1986725	Flavobacteriales bacterium TMED228				OUW93205.1 hypothetical protein CBD88_07495, partial: Flavobacteriales bacterium TMED228
gene_5854	1.69344	0.0124409	202.053	0.677543	2.49938	0.158028	0.16	4.86	5.71	4.33	24.23	39.29	168275	Psychromonas arctica	168275	Psychromonas arctica				WP_028868399.1 hypothetical protein: Psychromonas arctica
gene_5855	1.54566	0.0156179	292.36	0.639306	2.41772	0.184675	0	4.83	5.72	4.22	20.88	35.65	135622	Alteromonadales	67572	Psychromonas	K01772	hemH, FECH	protoporphyrin/coproporphyrin ferrochelatase [EC:4.99.1.1 4.99.1.9]	WP_101106807.1 ferrochelatase: Psychromonas sp. psych-6C06	PKF63663.1 ferrochelatase: Psychromonas sp. psych-6C06
gene_5857	1.2021	0.0313803	355.801	0.558539	2.15222	0.28854	0	17.32	39.37	10.38	23.82	90.89	2267621	Candidatus Colwellia aromaticivorans	2267621	Candidatus Colwellia aromaticivorans				WP_114327368.1 hypothetical protein: Candidatus Colwellia aromaticivorans
gene_5907	1.42632	0.00914436	200.331	0.547192	2.60661	0.128097	0	3.4	8	2.31	7.26	20.97	1236	Gammaproteobacteria	2267621	Candidatus Colwellia aromaticivorans	K00252	GCDH, gcdH	glutaryl-CoA dehydrogenase [EC:1.3.8.6]	WP_114326757.1 acyl-CoA dehydrogenase: Candidatus Colwellia aromaticivorans
gene_5950	1.71427	0.00148967	185.103	0.539641	3.17669	0.0358366	10.5	3.04	8.69	2.57	9.65	34.45	28211	Alphaproteobacteria	28211	Alphaproteobacteria	K02002	proX	glycine betaine/proline transport system substrate-binding protein	RZO40572.1 glycine/betaine ABC transporter substrate-binding protein: Rhodobacteraceae bacterium
gene_5969	1.10391	0.0388368	348.284	0.534346	2.06591	0.328039	0	23.75	42.56	14.05	38.32	118.68	1236	Gammaproteobacteria	1236	Gammaproteobacteria				WP_011043526.1 3-hydroxyacyl-CoA dehydrogenase: Colwellia psychrerythraea	AAZ28508.1 3-hydroxyacyl-CoA dehydrogenase: Colwellia psychrerythraea 34H
gene_5979	2.02227	0.000482692	167.52	0.579417	3.49018	0.0156361	5.93	2.57	10.11	1.67	6.98	27.26	28211	Alphaproteobacteria	367336	Rhodobacterales bacterium HTCC2255				WP_008033606.1 tRNA dihydrouridine synthase DusB: Rhodobacterales bacterium HTCC2255	EAU51308.1 tRNA-dihydrouridine synthase, putative: alpha proteobacterium HTCC2255
gene_5980	1.77985	0.00426897	83.1406	0.622854	2.85757	0.075681	3.03	0.99	4.07	1.16	3.27	12.52	28211	Alphaproteobacteria	2015205	Rhodobacteraceae bacterium Water-Bin34	K07708	glnL, ntrB	two-component system, NtrC family, nitrogen regulation sensor histidine kinase GlnL [EC:2.7.13.3]	WP_108863169.1 PAS domain-containing protein: Rhodobacteraceae bacterium Water-Bin34
gene_5981	1.92641	0.00102864	170.95	0.586861	3.28257	0.0274099	2.93	2.02	6.95	1.14	4.99	18.03	28211	Alphaproteobacteria	28211	Alphaproteobacteria	K07712	glnG, ntrC	two-component system, NtrC family, nitrogen regulation response regulator GlnG	WP_108863170.1 response regulator: Rhodobacteraceae bacterium Water-Bin34
gene_5982	1.28061	0.0259997	315.25	0.57524	2.22622	0.257221	5.46	4.04	7.09	1.74	6.92	25.25	28211	Alphaproteobacteria	28211	Alphaproteobacteria	K13598	ntrY	two-component system, NtrC family, nitrogen regulation sensor histidine kinase NtrY [EC:2.7.13.3]	WP_108863171.1 PAS domain-containing sensor histidine kinase: Rhodobacteraceae bacterium Water-Bin34
gene_6017	2.41505	5.25687e-06	231.677	0.530284	4.55427	0.000479068	16.85	1.68	8.92	1.98	10.54	39.97	31989	Rhodobacteraceae	31989	Rhodobacteraceae				AII85870.1 sulfide dehydrogenase: flavocytochrome c	flavoprotein chain SoxF: Planktomarina temperata RCA23
gene_6018	1.08405	0.0436373	208.517	0.537307	2.01756	0.350959	7.35	5	9.51	5.82	13.37	41.05	666509	Planktomarina temperata RCA23	666509	Planktomarina temperata RCA23	K08738	CYC	cytochrome c	AII85869.1 flavocytochrome c cytochrome subunit SoxE: Planktomarina temperata RCA23
gene_6028	1.52089	0.0364649	50.8743	0.727108	2.09171	0.315964	2.64	0.59	1.23	0.72	2.54	7.72	1236	Gammaproteobacteria	1236	Gammaproteobacteria	K11473	glcF	glycolate oxidase iron-sulfur subunit	WP_135510176.1 glycolate oxidase subunit GlcF: Oceanospirillales bacterium
gene_6029	1.69972	0.0378083	46.7369	0.818385	2.07693	0.322768	5.22	0.71	0.86	0.61	3.43	10.83	1224	Proteobacteria	1236	Gammaproteobacteria	K11472	glcE	glycolate oxidase FAD binding subunit	WP_051563755.1 glycolate oxidase subunit GlcE: Enterovibrio calviensis
gene_6030	1.57783	0.0133968	103.114	0.638011	2.47304	0.166229	4.61	0.87	2.17	1.33	4.38	13.36	2	Bacteria	2	Bacteria	K00104	glcD	glycolate oxidase [EC:1.1.3.15]	WP_020409374.1 FAD-binding protein: Hahella ganghwensis
gene_6034	1.16137	0.0462284	107.031	0.582638	1.9933	0.36362	34.68	2.25	5.57	2.72	5.48	50.7	13792	Mamiellales	296587	Micromonas commoda	K02261	COX2	cytochrome c oxidase subunit 2	YP_002860125.1 cytochrome oxidase subunit 2 (mitochondrion): Micromonas commoda	ACO55589.1 cytochrome oxidase subunit 2 (mitochondrion): Micromonas commoda
gene_6087	1.78207	0.00077226	387.022	0.529975	3.36255	0.0220995	6.45	1.74	5.68	2.5	8.87	25.24	367336	Rhodobacterales bacterium HTCC2255	367336	Rhodobacterales bacterium HTCC2255	K01256	pepN	aminopeptidase N [EC:3.4.11.2]	WP_008036637.1 aminopeptidase N: Rhodobacterales bacterium HTCC2255	EAU50480.1 aminopeptidase N: alpha proteobacterium HTCC2255
gene_6088	2.19839	8.24991e-05	363.166	0.558388	3.93702	0.00409162	20.35	3.89	17.33	6.62	30.74	78.93	367336	Rhodobacterales bacterium HTCC2255	367336	Rhodobacterales bacterium HTCC2255	K01638	aceB, glcB	malate synthase [EC:2.3.3.9]	WP_008036638.1 malate synthase G: Rhodobacterales bacterium HTCC2255	EAU50481.1 malate synthase: alpha proteobacterium HTCC2255
gene_6124	2.2857	0.000257241	234.586	0.625373	3.65494	0.00972499	0	1.47	6.64	0.62	3.51	12.24	2025950	Pseudoalteromonas sp. NBT06-2	2025950	Pseudoalteromonas sp. NBT06-2				WP_095366905.1 hypothetical protein: Pseudoalteromonas sp. NBT06-2	PAJ74188.1 hypothetical protein CJF42_11925: Pseudoalteromonas sp. NBT06-2
gene_6125	2.21451	0.00109956	151.719	0.678522	3.26373	0.0287317	0	1.02	4.44	0.38	2.01	7.85	662	Vibrio	662	Vibrio				WP_138041671.1 integrase: Vibrio cholerae	TLE16282.1 integrase: Vibrio cholerae	TLE17842.1 integrase: Vibrio cholerae
gene_6127	1.31572	0.0531332	63.3193	0.680366	1.93384	0.39467	0	1.07	2.09	0.57	1.97	5.7	2025950	Pseudoalteromonas sp. NBT06-2	2025950	Pseudoalteromonas sp. NBT06-2				WP_095366909.1 site-specific integrase: Pseudoalteromonas sp. NBT06-2	PAJ74192.1 integrase: Pseudoalteromonas sp. NBT06-2
gene_6133	2.59883	1.78052e-07	560.505	0.497774	5.2209	3.20742e-05	51.51	8.08	45.82	6.54	42.23	154.18	28211	Alphaproteobacteria	28211	Alphaproteobacteria	K11073	potF	putrescine transport system substrate-binding protein	WP_108863948.1 extracellular solute-binding protein: Rhodobacteraceae bacterium Water-Bin34	RZO42355.1 extracellular solute-binding protein: Rhodobacteraceae bacterium
gene_6134	1.4495	0.00797429	306.461	0.546332	2.65316	0.116325	16.97	5.37	11.89	2.97	10.8	48	28211	Alphaproteobacteria	28211	Alphaproteobacteria				RZO42354.1 aromatic ring-hydroxylating dioxygenase subunit alpha: Rhodobacteraceae bacterium
gene_6136	1.41121	0.0126651	145.958	0.566057	2.49305	0.159921	10.13	2.25	5.21	1.57	4.9	24.06	28211	Alphaproteobacteria	28211	Alphaproteobacteria				WP_008036449.1 FAD-dependent oxidoreductase: Rhodobacterales bacterium HTCC2255	EAU52076.1 Amine oxidase: alpha proteobacterium HTCC2255
gene_6139	1.40449	0.0114446	421.114	0.555393	2.52882	0.14934	16.38	6.83	12.57	3.19	13.93	52.9	28211	Alphaproteobacteria	28211	Alphaproteobacteria	K00128	ALDH	aldehyde dehydrogenase (NAD+) [EC:1.2.1.3]	WP_008036445.1 aldehyde dehydrogenase family protein: Rhodobacterales bacterium HTCC2255	EAU52073.1 putative aldehyde dehydrogenase protein: alpha proteobacterium HTCC2255
gene_6183	1.34183	0.0264049	93.3645	0.60437	2.2202	0.259639	4.94	1.18	2.37	0.99	3.11	12.59	28211	Alphaproteobacteria	28211	Alphaproteobacteria	K07793	tctA	putative tricarboxylic transport membrane protein	WP_108863507.1 tripartite tricarboxylate transporter TctA: Rhodobacteraceae bacterium Water-Bin34	RZO41994.1 tripartite tricarboxylate transporter permease: Rhodobacteraceae bacterium
gene_6186	2.31498	0.000226452	119.535	0.627789	3.68752	0.00882995	7.55	2.5	7.66	1.22	10.88	29.81	28211	Alphaproteobacteria	28211	Alphaproteobacteria	K07774	tctD	two-component system, OmpR family, response regulator TctD	WP_040780048.1 response regulator transcription factor: Rhodobacterales bacterium HTCC2255
gene_6187	2.34281	0.000580702	67.8641	0.680955	3.44047	0.0179264	3.89	0.66	2.39	0.35	2.73	10.02	28211	Alphaproteobacteria	28211	Alphaproteobacteria	K07649	tctE	two-component system, OmpR family, sensor histidine kinase TctE [EC:2.7.13.3]	WP_008034094.1 sensor histidine kinase: Rhodobacterales bacterium HTCC2255	EAU52845.1 sensor histidine kinase: Rhodobacterales bacterium HTCC2255
gene_6188	1.62893	0.0133735	115.755	0.65851	2.47366	0.166	7.49	2.67	5.31	0.93	5.83	22.23	28211	Alphaproteobacteria	28211	Alphaproteobacteria	K02012	afuA, fbpA	iron(III) transport system substrate-binding protein	WP_108863502.1 ABC transporter substrate-binding protein: Rhodobacteraceae bacterium Water-Bin34
gene_6189	1.51472	0.0422167	44.0296	0.745662	2.03138	0.344171	3.17	2.79	5.28	1.57	7.21	20.02	367336	Rhodobacterales bacterium HTCC2255	367336	Rhodobacterales bacterium HTCC2255				WP_008034099.1 hypothetical protein: Rhodobacterales bacterium HTCC2255	EAU52847.1 hypothetical protein OM2255_04945: Rhodobacterales bacterium HTCC2255
gene_6190	1.40533	0.047395	47.0065	0.708777	1.98275	0.369271	6.46	1.84	4.26	1.89	5.6	20.05	28211	Alphaproteobacteria	28211	Alphaproteobacteria	K11209	yghU, yfcG	GSH-dependent disulfide-bond oxidoreductase [EC:1.8.4.-]	WP_008034100.1 glutathione S-transferase: Rhodobacterales bacterium HTCC2255	EAU52848.1 Glutathione S-transferase-like protein: Rhodobacterales bacterium HTCC2255
gene_6192	1.69712	0.00359004	401.122	0.582782	2.9121	0.0669905	0	6.97	38.21	18.58	43.93	107.69	455436	Glaciecola sp. HTCC2999	455436	Glaciecola sp. HTCC2999				WP_010180121.1 DUF962 domain-containing protein: Glaciecola sp. HTCC2999
gene_6254	2.78453	2.5502e-06	134.639	0.59194	4.70407	0.000269301	31.65	3.19	15.89	2.65	24.32	77.7	28211	Alphaproteobacteria	28211	Alphaproteobacteria	K11688	dctP	C4-dicarboxylate-binding protein DctP	EAU51021.1 TRAP transporter solute receptor, DctP family protein: Rhodobacterales bacterium HTCC2255
gene_6255	2.01778	0.00432502	77.4632	0.707141	2.85343	0.0764029	10.53	1.98	3.84	0.85	7.67	24.87	28211	Alphaproteobacteria	28211	Alphaproteobacteria	K11689	dctQ	C4-dicarboxylate transporter, DctQ subunit	RZO39504.1 TRAP transporter small permease: Rhodobacteraceae bacterium
gene_6256	2.42664	0.000174957	128.833	0.646643	3.75268	0.00726485	12.87	1.28	3.76	0.52	5.91	24.34	28211	Alphaproteobacteria	367336	Rhodobacterales bacterium HTCC2255	K11690	dctM	C4-dicarboxylate transporter, DctM subunit	WP_008034922.1 TRAP transporter large permease subunit: Rhodobacterales bacterium HTCC2255	EAU51019.1 TRAP transporter, DctM subunit: Rhodobacterales bacterium HTCC2255
gene_6258	1.48549	0.0250227	60.4419	0.662856	2.24105	0.251267	5.62	1.64	4.76	1.55	4.09	17.66	28211	Alphaproteobacteria	28211	Alphaproteobacteria	K01704	leuD, IPMI-S	3-isopropylmalate/(R)-2-methylmalate dehydratase small subunit [EC:4.2.1.33 4.2.1.35]	WP_008034940.1 3-isopropylmalate dehydratase small subunit: Rhodobacterales bacterium HTCC2255	EAU51026.1 3-isopropylmalate dehydratase small subunit region: Rhodobacterales bacterium HTCC2255
gene_6261	1.5345	0.0549293	32.947	0.799454	1.91944	0.402683	7.84	1.3	5.14	1.93	4.1	20.31	28211	Alphaproteobacteria	28211	Alphaproteobacteria	K01751	E4.3.1.15	diaminopropionate ammonia-lyase [EC:4.3.1.15]	WP_008034919.1 pyridoxal-phosphate dependent enzyme: Rhodobacterales bacterium HTCC2255	EAU51018.1 diaminopropionate ammonia-lyase: Rhodobacterales bacterium HTCC2255
gene_6283	1.44935	0.026771	105.599	0.654383	2.21484	0.262026	0	3.21	6.7	1.26	5.48	16.65	511	Alcaligenes faecalis	326537	Colwellia polaris				WP_016542509.1 hypothetical protein: Acinetobacter gyllenbergii	EPF74827.1 hypothetical protein F957_03433: Acinetobacter gyllenbergii CIP 110306	EPH31739.1 hypothetical protein L293_1930: Acinetobacter gyllenbergii MTCC 11365
gene_6284	1.04677	0.0511204	312.735	0.536674	1.95047	0.385655	0	8.97	16.02	5.48	13.68	44.15	28228	Colwellia	28229	Colwellia psychrerythraea				WP_011042918.1 pseudaminic acid synthase: Colwellia psychrerythraea	AAZ27261.1 neuB protein: Colwellia psychrerythraea 34H
gene_6293	2.43146	0.000454768	122.805	0.693498	3.50607	0.0149673	5.59	0.86	2.86	0.22	2.96	12.49	31989	Rhodobacteraceae	31989	Rhodobacteraceae	K01782	fadJ	3-hydroxyacyl-CoA dehydrogenase / enoyl-CoA hydratase / 3-hydroxybutyryl-CoA epimerase [EC:1.1.1.35 4.2.1.17 5.1.2.3]	WP_085307844.1 3-hydroxyacyl-CoA dehydrogenase: Planktotalea arctica
gene_6294	2.84318	0.00117146	28.6288	0.875974	3.24574	0.0300838	5.79	0.72	4.5	0.51	4.27	15.79	696762	Planktotalea frisia	696762	Planktotalea frisia				WP_072629002.1 hypothetical protein: Planktotalea frisia
gene_6295	2.23141	0.00301111	93.4152	0.752178	2.9666	0.0593167	4.91	1.4	4.33	0.27	3.51	14.42	31989	Rhodobacteraceae	31989	Rhodobacteraceae	K00626	E2.3.1.9, atoB	acetyl-CoA C-acetyltransferase [EC:2.3.1.9]	WP_009827684.1 acetyl-CoA C-acetyltransferase: Rhodobacteraceae bacterium HTCC2083	EDZ40808.1 fatty acid oxidation complex beta subunit: Rhodobacteraceae bacterium HTCC2083
gene_6296	2.20203	0.00473986	36.6455	0.779699	2.8242	0.0813249	2.07	0.7	2.74	0.56	3.04	9.11	31989	Rhodobacteraceae	1195766	Planktotalea	K00799	GST, gst	glutathione S-transferase [EC:2.5.1.18]	WP_072628999.1 glutathione S-transferase family protein: Planktotalea frisia	OJI95504.1 disulfide-bond oxidoreductase YfcG: Planktotalea frisia	PZX32654.1 glutathione S-transferase: Planktotalea frisia
gene_6297	2.29145	0.00030865	79.8684	0.635115	3.60793	0.0111618	3.36	0.83	3.88	0.67	3.38	12.12	31989	Rhodobacteraceae	1481893	Planktotalea arctica				WP_085307847.1 acyl-CoA dehydrogenase: Planktotalea arctica
gene_6299	2.0263	0.00700414	40.3484	0.751413	2.69665	0.106539	3.44	1.14	4.8	1.07	4.15	14.6	31989	Rhodobacteraceae	696762	Planktotalea frisia				WP_072628996.1 acyl-CoA dehydrogenase: Planktotalea frisia	OJI95501.1 acyl-CoA dehydrogenase: Planktotalea frisia	PZX32657.1 acyl-CoA dehydrogenase/hypothetical protein: Planktotalea frisia
gene_6307	2.42879	3.6921e-05	112.237	0.588662	4.12595	0.00221747	11.46	1.8	10.28	2.08	10.47	36.09	28211	Alphaproteobacteria	666509	Planktomarina temperata RCA23	K17213	K17213	inositol transport system substrate-binding protein	AII87176.1 sugar (ribose) ABC transporter periplasmic binding protein: Planktomarina temperata RCA23
gene_6389	1.53046	0.0411299	44.3441	0.74941	2.04222	0.338904	3.18	0.68	1.8	0.39	1.27	7.32	31989	Rhodobacteraceae	31989	Rhodobacteraceae				WP_009176266.1 extracellular solute-binding protein: Silicibacter sp. TrichCH4B	EEW59053.1 extracellular solute-binding protein, family 1: Silicibacter sp. TrichCH4B
gene_6446	1.00053	0.0454753	1896.06	0.500208	2.00023	0.359858	0	15.58	23.48	9.6	26.78	75.44	28228	Colwellia	28228	Colwellia				WP_114325292.1 efflux RND transporter permease subunit: Candidatus Colwellia aromaticivorans
gene_6447	1.43025	0.00724456	994.593	0.532605	2.68539	0.109219	0.26	18.67	40.36	9.42	35.04	103.75	28228	Colwellia	28228	Colwellia				WP_114325291.1 efflux RND transporter periplasmic adaptor subunit: Candidatus Colwellia aromaticivorans
gene_6453	1.33476	0.0404384	68.4953	0.651345	2.04924	0.335568	6.67	1.17	3.65	1.33	2.59	15.41	28211	Alphaproteobacteria	367336	Rhodobacterales bacterium HTCC2255				WP_008034762.1 cupin domain-containing protein: Rhodobacterales bacterium HTCC2255	EAU53283.1 hypothetical protein OM2255_07125: Rhodobacterales bacterium HTCC2255
gene_6455	1.92579	0.0086965	44.9081	0.733982	2.62376	0.123563	2.61	0.61	1.73	0.53	2.59	8.07	28211	Alphaproteobacteria	367336	Rhodobacterales bacterium HTCC2255				WP_008034764.1 substrate-binding domain-containing protein: Rhodobacterales bacterium HTCC2255	EAU53285.1 transcriptional regulator: Rhodobacterales bacterium HTCC2255
gene_6471	1.08273	0.0505698	255.405	0.553796	1.95511	0.383161	0	5.76	10.28	3.25	8.71	28	28228	Colwellia	56799	Colwellia sp.	K04096	smf	DNA processing protein	PHR80324.1 DNA-protecting protein DprA: Colwellia sp.
gene_6530	1.56085	0.00972167	138.007	0.603676	2.58557	0.133604	0.62	2.75	4.89	1.6	7.97	17.83	31989	Rhodobacteraceae	388401	Rhodobacteraceae bacterium HTCC2150	K02051	ABC.SN.S	NitT/TauT family transport system substrate-binding protein	WP_008186764.1 ABC transporter substrate-binding protein: Rhodobacteraceae bacterium HTCC2150	EBA02642.1 ABC transporter, periplasmic substrate-binding protein: Rhodobacterales bacterium HTCC2150
gene_6620	1.47714	0.00431252	356.643	0.517504	2.85435	0.0762291	0	0.99	2.55	0.72	2.19	6.45	455436	Glaciecola sp. HTCC2999	455436	Glaciecola sp. HTCC2999				WP_010180036.1 hemolysin-type calcium-binding region: Glaciecola sp. HTCC2999
gene_6625	1.45309	0.00321972	506.54	0.49325	2.94594	0.0620883	29.95	7.52	20.22	8.68	23.92	90.29	28211	Alphaproteobacteria	28211	Alphaproteobacteria	K03569	mreB	rod shape-determining protein MreB and related proteins	EAU52103.1 rod shape-determining protein MreB: alpha proteobacterium HTCC2255
gene_6626	1.61309	0.00499062	115.957	0.574537	2.80764	0.0843417	10.55	1.98	5.93	2.03	6.29	26.78	367336	Rhodobacterales bacterium HTCC2255	367336	Rhodobacterales bacterium HTCC2255	K03570	mreC	rod shape-determining protein MreC	WP_008036490.1 rod shape-determining protein MreC: Rhodobacterales bacterium HTCC2255	EAU52102.1 Rod shape-determining protein, MreC: alpha proteobacterium HTCC2255
gene_6627	1.93182	0.028431	26.0854	0.881593	2.19129	0.271899	2.47	0.42	2.25	0.83	2.48	8.45	367336	Rhodobacterales bacterium HTCC2255	367336	Rhodobacterales bacterium HTCC2255				WP_008036489.1 hypothetical protein: Rhodobacterales bacterium HTCC2255	EAU52101.1 hypothetical protein OM2255_12110: alpha proteobacterium HTCC2255
gene_6690	1.50031	0.0244636	92.445	0.666871	2.24977	0.247638	4.95	1.11	2.66	0.48	1.8	11	28211	Alphaproteobacteria	28211	Alphaproteobacteria	K12308	bgaB, lacA	beta-galactosidase [EC:3.2.1.23]	WP_108863524.1 beta-galactosidase: Rhodobacteraceae bacterium Water-Bin34
gene_6692	1.75494	0.0103471	61.1218	0.684452	2.56401	0.139687	6.77	1.3	3.59	0.74	3.28	15.68	28211	Alphaproteobacteria	28211	Alphaproteobacteria	K02026	ABC.MS.P1	multiple sugar transport system permease protein	WP_108863522.1 carbohydrate ABC transporter permease: Rhodobacteraceae bacterium Water-Bin34
gene_6693	1.69768	0.0350007	52.9739	0.805219	2.10835	0.308644	5.87	1.43	2.73	0.3	2.89	13.22	28211	Alphaproteobacteria	367336	Rhodobacterales bacterium HTCC2255	K02025	ABC.MS.P	multiple sugar transport system permease protein	WP_008034061.1 sugar ABC transporter permease: Rhodobacterales bacterium HTCC2255	EAU52827.1 ABC transporter, permease protein: Rhodobacterales bacterium HTCC2255
gene_6694	3.04656	7.13641e-08	178.19	0.565465	5.3877	1.53169e-05	39.12	3.14	32.99	4.06	25.89	105.2	28211	Alphaproteobacteria	28211	Alphaproteobacteria	K02027	ABC.MS.S	multiple sugar transport system substrate-binding protein	WP_008034062.1 extracellular solute-binding protein: Rhodobacterales bacterium HTCC2255	EAU52828.1 ABC transporter, substrate-binding protein: Rhodobacterales bacterium HTCC2255
gene_6706	6.50292	0.00245061	7.83743	2.14662	3.02937	0.0510519	0	0	0.28	0	4.42	4.7	2	Bacteria	2	Bacteria	K02886	RP-L2, MRPL2, rplB	large subunit ribosomal protein L2	OUR74172.1 50S ribosomal protein L2: Methylophaga sp. 41_12_T18
gene_6707	4.98783	0.00150814	15.5071	1.5719	3.17311	0.0360953	0	0	0.74	0.22	6.1	7.06	2	Bacteria	40222	Methylophaga	K02965	RP-S19, rpsS	small subunit ribosomal protein S19	PHS33112.1 30S ribosomal protein S19: Methylophaga sp.
gene_6708	4.43401	0.00666025	10.5129	1.63413	2.71337	0.102868	0	0.17	0.78	0	2.99	3.94	1236	Gammaproteobacteria	1236	Gammaproteobacteria	K02890	RP-L22, MRPL22, rplV	large subunit ribosomal protein L22	OUR65180.1 50S ribosomal protein L22: Methylophaga sp. 42_25_T18
gene_6709	4.83898	9.83736e-06	41.6856	1.09461	4.42072	0.000779412	0	0.13	0.79	0.14	6.84	7.9	1236	Gammaproteobacteria	40222	Methylophaga	K02982	RP-S3, rpsC	small subunit ribosomal protein S3	WP_014704951.1 30S ribosomal protein S3: Methylophaga frappieri	AFJ03533.1 SSU ribosomal protein S3p (S3e): Methylophaga frappieri
gene_6710	5.90282	5.92311e-05	28.7624	1.46988	4.01585	0.00317869	0	0	0.7	0.14	7.88	8.72	1236	Gammaproteobacteria	40222	Methylophaga	K02878	RP-L16, MRPL16, rplP	large subunit ribosomal protein L16	OUR65178.1 50S ribosomal protein L16: Methylophaga sp. 42_25_T18	OUR89514.1 50S ribosomal protein L16: Methylophaga sp. 42_8_T64
gene_6711	6.29383	0.00515747	6.78083	2.25018	2.79703	0.0863526	0	0	0.16	0	4.43	4.59	1236	Gammaproteobacteria	2024840	Methylophaga sp.	K02904	RP-L29, rpmC	large subunit ribosomal protein L29	PHS23146.1 50S ribosomal protein L29: Methylophaga sp.
gene_6712	5.97573	0.00157028	15.0627	1.89023	3.16137	0.0371455	0	0	0.56	0.11	6.58	7.25	40222	Methylophaga	40222	Methylophaga	K02961	RP-S17, MRPS17, rpsQ	small subunit ribosomal protein S17	OUR74178.1 30S ribosomal protein S17: Methylophaga sp. 41_12_T18
gene_6713	5.47007	0.000661545	21.0734	1.60646	3.40504	0.0197195	0	0.15	0.24	0	6.79	7.18	1236	Gammaproteobacteria	1236	Gammaproteobacteria	K02874	RP-L14, MRPL14, rplN	large subunit ribosomal protein L14	RKZ86073.1 50S ribosomal protein L14: Gammaproteobacteria bacterium
gene_6714	4.06729	0.00717902	12.5665	1.51289	2.68842	0.10854	0	0.09	0.36	0.19	4.32	4.96	1236	Gammaproteobacteria	40222	Methylophaga	K02895	RP-L24, MRPL24, rplX	large subunit ribosomal protein L24	OUR74180.1 50S ribosomal protein L24: Methylophaga sp. 41_12_T18
gene_6715	6.27087	2.03583e-05	36.4082	1.47172	4.26092	0.00139005	0	0.1	0.48	0	7.89	8.47	1236	Gammaproteobacteria	40222	Methylophaga	K02931	RP-L5, MRPL5, rplE	large subunit ribosomal protein L5	PHS33104.1 50S ribosomal protein L5: Methylophaga sp.
gene_6716	3.99926	0.00859735	12.0213	1.52199	2.62766	0.122502	0	0.09	0.38	0.2	4.26	4.93	1236	Gammaproteobacteria	40222	Methylophaga	K02954	RP-S14, MRPS14, rpsN	small subunit ribosomal protein S14	OUR74182.1 30S ribosomal protein S14: Methylophaga sp. 41_12_T18
gene_6717	4.57421	0.000698173	23.5843	1.34921	3.3903	0.0205398	0	0	0.59	0.31	6.69	7.59	1236	Gammaproteobacteria	1236	Gammaproteobacteria	K02994	RP-S8, rpsH	small subunit ribosomal protein S8	PHS33103.1 30S ribosomal protein S8: Methylophaga sp.
gene_6718	5.12776	0.000155473	25.2328	1.35577	3.78216	0.00664343	0	0.11	0.43	0.06	5.34	5.94	1236	Gammaproteobacteria	1236	Gammaproteobacteria	K02933	RP-L6, MRPL6, rplF	large subunit ribosomal protein L6	PHS23153.1 50S ribosomal protein L6: Methylophaga sp.
gene_6719	4.28984	0.00545316	14.542	1.54368	2.77897	0.089562	0	0.08	0.16	0.17	4.75	5.16	40222	Methylophaga	40222	Methylophaga	K02881	RP-L18, MRPL18, rplR	large subunit ribosomal protein L18	PHS33101.1 50S ribosomal protein L18: Methylophaga sp.
gene_6720	5.34671	3.72931e-05	29.4356	1.2966	4.12364	0.00222993	0	0.06	0.74	0.12	6.33	7.25	40222	Methylophaga	40222	Methylophaga	K02988	RP-S5, MRPS5, rpsE	small subunit ribosomal protein S5	PHS33100.1 30S ribosomal protein S5: Methylophaga sp.
gene_6721	4.79656	0.0289667	6.73743	2.19629	2.18394	0.275155	0	0.15	0.15	0	4.18	4.48	1236	Gammaproteobacteria	2024840	Methylophaga sp.	K02907	RP-L30, MRPL30, rpmD	large subunit ribosomal protein L30	PHS68150.1 50S ribosomal protein L30: Methylophaga sp.
gene_6722	4.42256	0.00312707	15.8712	1.49666	2.95496	0.0608743	0	0.06	0.2	0.14	4.18	4.58	40222	Methylophaga	2024840	Methylophaga sp.	K02876	RP-L15, MRPL15, rplO	large subunit ribosomal protein L15	PHS68151.1 50S ribosomal protein L15: Methylophaga sp.
gene_6723	6.55835	0.00267211	8.14374	2.18383	3.00314	0.0544136	0	0	0.11	0	3.82	3.93	1236	Gammaproteobacteria	40222	Methylophaga	K03076	secY	preprotein translocase subunit SecY	PHS68152.1 preprotein translocase subunit SecY: Methylophaga sp.
gene_6733	1.87727	0.0439762	21.9898	0.931966	2.01432	0.35254	4.84	0.36	1.32	0.57	2.05	9.14	41875	Bathycoccus prasinos	41875	Bathycoccus prasinos	K02982	RP-S3, rpsC	small subunit ribosomal protein S3	YP_009056895.1 30S ribosomal protein S3, chloroplastic (chloroplast): Bathycoccus prasinos	CCO65895.1 30S ribosomal protein S3, chloroplastic (chloroplast): Bathycoccus prasinos
gene_6736	1.77205	0.0323247	28.9167	0.827916	2.14037	0.293821	4.99	0.76	2.51	0.7	2.48	11.44	41875	Bathycoccus prasinos	41875	Bathycoccus prasinos	K02931	RP-L5, MRPL5, rplE	large subunit ribosomal protein L5	YP_009056892.1 50S ribosomal protein L5, chloroplastic (chloroplast): Bathycoccus prasinos	CCO65898.1 50S ribosomal protein L5, chloroplastic (chloroplast): Bathycoccus prasinos
gene_6740	1.29368	0.0509315	58.9442	0.662724	1.95206	0.384663	9.13	1	2.21	0.93	2.5	15.77	41875	Bathycoccus prasinos	41875	Bathycoccus prasinos	K03040	rpoA	DNA-directed RNA polymerase subunit alpha [EC:2.7.7.6]	YP_009056888.1 DNA-directed RNA polymerase subunit alpha (chloroplast): Bathycoccus prasinos	CCO65932.1 DNA-directed RNA polymerase subunit alpha (chloroplast): Bathycoccus prasinos
gene_6741	2.00305	0.0475951	17.5588	1.01115	1.98097	0.370073	2.14	0.59	2.72	0.55	1.79	7.79	41875	Bathycoccus prasinos	41875	Bathycoccus prasinos	K02996	RP-S9, MRPS9, rpsI	small subunit ribosomal protein S9	YP_009056887.1 30S ribosomal protein S9 (chloroplast): Bathycoccus prasinos	CCO65886.1 30S ribosomal protein S9 (chloroplast): Bathycoccus prasinos
gene_6841	1.3798	0.0122304	1142.93	0.550724	2.50543	0.156226	0	11.23	24.68	5.22	17.88	59.01	1144304	Caulobacter sp. AP07	1144304	Caulobacter sp. AP07	K02014	TC.FEV.OM	iron complex outermembrane recepter protein	WP_007672293.1 TonB-dependent receptor: Caulobacter sp. AP07	EJL27314.1 outer membrane receptor protein: Caulobacter sp. AP07
gene_6843	1.88945	0.00051941	1272.81	0.544425	3.47054	0.0164969	0	21.29	84.45	13.8	44.28	163.82	28253	Marinomonas	28253	Marinomonas				WP_072838337.1 helix-turn-helix domain-containing protein: Marinomonas polaris	SHE70580.1 AraC-binding-like domain-containing protein: Marinomonas polaris DSM 16579
gene_6891	1.17045	0.0543899	127.015	0.60843	1.92372	0.400182	16.05	2.93	5.72	1.56	4.32	30.58	1655598	Cryomorphaceae bacterium BACL29 MAG-121220-bin8	1655598	Cryomorphaceae bacterium BACL29 MAG-121220-bin8				KRO90156.1 hypothetical protein ABR90_06385: Cryomorphaceae bacterium BACL29 MAG-121220-bin8
gene_6892	1.51582	0.00960384	141.956	0.585308	2.58978	0.132468	6.87	2.19	4.78	1.24	5.01	20.09	1655598	Cryomorphaceae bacterium BACL29 MAG-121220-bin8	1655598	Cryomorphaceae bacterium BACL29 MAG-121220-bin8				KRO90158.1 transporter: Cryomorphaceae bacterium BACL29 MAG-121220-bin8
gene_7016	1.4174	0.0120136	277.397	0.564311	2.51174	0.154427	0	7.34	16.54	3.77	13	40.65	387093	Sulfurovum sp. NBC37-1	387093	Sulfurovum sp. NBC37-1				WP_011980023.1 prenyltransferase UbiA: Sulfurovum sp. NBC37-1	BAF71290.1 UbiA prenyltransferase family protein: Sulfurovum sp. NBC37-1
gene_7072	1.41293	0.0250087	156.336	0.630414	2.24127	0.251171	0	2.6	5.63	1.03	3.98	13.24	1856287	Thalassotalea sp. 42_200_T64	1856287	Thalassotalea sp. 42_200_T64				OUS23573.1 hypothetical protein A9Q98_14665: Thalassotalea sp. 42_200_T64
gene_7089	5.33231	0.0105279	9.74595	2.08457	2.55799	0.141255	0	0	0.07	0.08	2.99	3.14	1236	Gammaproteobacteria	1913989	Gammaproteobacteria bacterium				RKZ79818.1 ATP synthase subunit I: Gammaproteobacteria bacterium
gene_7127	1.16671	0.0498687	97.2071	0.594928	1.96109	0.38003	18.07	3.96	9.6	3.95	8.02	43.6	28211	Alphaproteobacteria	28211	Alphaproteobacteria	K09160	K09160	uncharacterized protein	WP_008034660.1 YcgN family cysteine cluster protein: Rhodobacterales bacterium HTCC2255	EAU53209.1 hypothetical protein OM2255_06755: Rhodobacterales bacterium HTCC2255
gene_7203	1.43721	0.0467315	160.875	0.722677	1.98873	0.366158	2.85	1.28	2.19	0.24	1.93	8.49	1407671	uncultured Mediterranean phage uvMED	1407671	uncultured Mediterranean phage uvMED				BAQ92717.1 hypothetical protein: uncultured Mediterranean phage uvMED
gene_7230	1.45092	0.0252324	83.0872	0.648359	2.23783	0.252548	0.52	0.7	1.28	0.7	2.57	5.77	1		2301529	Lentibacter virus vB_LenP_ICBM2				AYP28086.1 cobalamin dependent ribonucleotide reductase: Lentibacter virus vB_LenP_ICBM2
gene_7268	1.64912	0.0333029	75.4734	0.774813	2.12841	0.299175	0.93	0.66	1.14	0.13	1.32	4.18	131567	cellular organisms	1986693	Euryarchaeota archaeon TMED255	K02390	flgE	flagellar hook protein FlgE	OUX23495.1 flagellar biosynthesis protein FlgE: Euryarchaeota archaeon TMED255
gene_7270	2.18682	0.0325775	18.0805	1.02319	2.13725	0.295185	0	0.36	1.07	0.15	1.27	2.85	1236	Gammaproteobacteria	1236	Gammaproteobacteria	K02392	flgG	flagellar basal-body rod protein FlgG	WP_007231060.1 flagellar basal-body rod protein FlgG: gamma proteobacterium HTCC2207	EAS47809.1 flagellar basal-body rod protein FlgG (distal rod protein): marine gamma proteobacterium HTCC2207
gene_7280	2.04674	0.0171414	28.9601	0.858652	2.38366	0.196923	8.38	0.92	3.41	1.37	6.06	20.14	1689867	Rhodobacteraceae bacterium SB2	1689867	Rhodobacteraceae bacterium SB2	K10227	smoE, mtlE	sorbitol/mannitol transport system substrate-binding protein	WP_068350953.1 sugar ABC transporter substrate-binding protein: Rhodobacteraceae bacterium SB2	OAH09214.1 Bacterial extracellular solute-binding protein: Rhodobacteraceae bacterium SB2
gene_7283	1.96665	0.0340511	26.1866	0.927897	2.11947	0.303216	2.09	0.61	1.25	0.18	1.85	5.98	1224	Proteobacteria	1689867	Rhodobacteraceae bacterium SB2	K10229	smoG, mtlG	sorbitol/mannitol transport system permease protein	WP_068351012.1 carbohydrate ABC transporter permease: Rhodobacteraceae bacterium SB2	OAH09212.1 Trehalose transport system permease protein SugB: Rhodobacteraceae bacterium SB2
gene_7287	1.51851	0.0477767	63.4579	0.767176	1.97935	0.370899	2.48	1.65	2.92	0.39	2.94	10.38	1819565	Flavimaricola marinus	1819565	Flavimaricola marinus	K21616	znd	D-altritol 5-dehydrogenase [EC:1.1.1.407]	WP_093993374.1 zinc-binding dehydrogenase: Flavimaricola marinus	SMY09196.1 L-threonine 3-dehydrogenase: Flavimaricola marinus
gene_7318	1.68472	0.00120212	526.072	0.520236	3.23838	0.0306426	11.7	6.06	15.98	3.65	15.08	52.47	58840	unclassified Rhodobacteraceae	58840	unclassified Rhodobacteraceae	K02035	ABC.PE.S	peptide/nickel transport system substrate-binding protein	RCL79065.1 ABC transporter substrate-binding protein: Rhodobacteraceae bacterium
gene_7381	1.36224	0.00826606	324.5	0.515803	2.641	0.119257	6.4	1.6	5.08	2.17	4.55	19.8	367336	Rhodobacterales bacterium HTCC2255	367336	Rhodobacterales bacterium HTCC2255				WP_008034803.1 aminotransferase class III-fold pyridoxal phosphate-dependent enzyme: Rhodobacterales bacterium HTCC2255	EAU53310.1 M23/M37 peptidase/aminotransferase, class III: Rhodobacterales bacterium HTCC2255
gene_7382	2.74734	0.00162934	30.7813	0.872006	3.1506	0.0381754	3.04	0.32	1.56	0.38	3.15	8.45	367336	Rhodobacterales bacterium HTCC2255	367336	Rhodobacterales bacterium HTCC2255	K07657	phoB	two-component system, OmpR family, phosphate regulon response regulator PhoB	EAU53308.1 Response regulator: Rhodobacterales bacterium HTCC2255
gene_7406	1.76085	0.00132348	169.156	0.548409	3.21084	0.0328016	2.04	1.2	3.47	0.96	3.83	11.5	28211	Alphaproteobacteria	1389004	Sulfitobacter sp. SK011	K02011	afuB, fbpB	iron(III) transport system permease protein	WP_114879557.1 iron ABC transporter permease: Sulfitobacter sp. SK011	AXI43349.1 iron ABC transporter permease: Sulfitobacter sp. SK011
gene_7407	1.74595	0.000348581	781.234	0.488211	3.57623	0.0122647	24.76	11.91	38.51	9.89	34.14	119.21	28211	Alphaproteobacteria	28211	Alphaproteobacteria	K02012	afuA, fbpA	iron(III) transport system substrate-binding protein	WP_108864273.1 ABC transporter substrate-binding protein: Rhodobacteraceae bacterium Water-Bin34
gene_7420	2.4525	0.0390414	12.1363	1.18837	2.06375	0.328905	9.39	0.12	0.57	0.12	0.74	10.94	666509	Planktomarina temperata RCA23	666509	Planktomarina temperata RCA23				AII87737.1 transcriptional regulator, AraC family: Planktomarina temperata RCA23
gene_7531	1.4556	0.0225746	94.9719	0.638265	2.28056	0.235368	6.73	2.09	3.51	1.14	5.35	18.82	28211	Alphaproteobacteria	1389005	Sulfitobacter sp. SK012				WP_114888054.1 TRAP transporter substrate-binding protein: Sulfitobacter sp. SK012	AXI47947.1 C4-dicarboxylate ABC transporter substrate-binding protein: Sulfitobacter sp. SK012
gene_7541	1.25123	0.0312082	130.032	0.580777	2.15441	0.287612	5.83	1.8	3.22	1.18	3.86	15.89	28211	Alphaproteobacteria	28211	Alphaproteobacteria	K00108	betA, CHDH	choline dehydrogenase [EC:1.1.99.1]	WP_008036509.1 choline dehydrogenase: Rhodobacterales bacterium HTCC2255	EAU52121.1 oxidoreductase, GMC family protein: alpha proteobacterium HTCC2255
gene_7556	1.84308	0.0347213	27.7276	0.872836	2.11159	0.306881	0.64	0.35	1.05	0.17	0.81	3.02	2315479	SAR92 clade bacterium	2315479	SAR92 clade bacterium	K00111	glpA, glpD	glycerol-3-phosphate dehydrogenase [EC:1.1.5.3]	RZO19785.1 glycerol-3-phosphate dehydrogenase/oxidase: SAR92 clade bacterium
gene_7558	1.54732	0.00284799	682.071	0.518594	2.98369	0.0569843	0	27.97	62.07	16.14	66.51	172.69	1236	Gammaproteobacteria	1236	Gammaproteobacteria				WP_085297205.1 LuxR family transcriptional regulator: Colwellia mytili
gene_7583	1.01321	0.0526803	1029.95	0.522936	1.93753	0.392707	0	50.59	83.39	27.36	73.24	234.58	28228	Colwellia	28228	Colwellia	K03924	moxR	MoxR-like ATPase [EC:3.6.3.-]	PHR85528.1 AAA family ATPase: Colwellia sp.
gene_7609	1.18447	0.0358203	362.672	0.564311	2.09896	0.312824	0	15.47	28.75	7.32	22.78	74.32	28228	Colwellia	28228	Colwellia	K01625	eda	2-dehydro-3-deoxyphosphogluconate aldolase / (4S)-4-hydroxy-2-oxoglutarate aldolase [EC:4.1.2.14 4.1.3.42]	WP_070375318.1 bifunctional 4-hydroxy-2-oxoglutarate aldolase/2-dehydro-3-deoxy-phosphogluconate aldolase: Colwellia sp. PAMC 20917	AOW77252.1 keto-deoxy-phosphogluconate aldolase: Colwellia sp. PAMC 20917
gene_7610	1.4739	0.00983402	812.587	0.570921	2.58161	0.134724	0	19.73	45.18	8.21	32	105.12	28228	Colwellia	1982103	Colwellia echini	K00874	kdgK	2-dehydro-3-deoxygluconokinase [EC:2.7.1.45]	WP_101342521.1 sugar kinase: Colwellia echini
gene_7611	1.53866	0.00646354	1066.25	0.565002	2.72329	0.10087	0	18.49	41.09	7.43	33.92	100.93	135622	Alteromonadales	135622	Alteromonadales	K08191	exuT	MFS transporter, ACS family, hexuronate transporter	WP_105051970.1 MFS transporter: Psychrosphaera saromensis	PQJ53484.1 MFS transporter: Psychrosphaera saromensis
gene_7612	1.36332	0.0200095	333.216	0.586078	2.32617	0.217682	0	20.61	40.9	8.35	33.31	103.17	1982103	Colwellia echini	1982103	Colwellia echini				WP_101342523.1 cupin domain-containing protein: Colwellia echini
gene_7613	1.64703	0.00457866	1403.48	0.580906	2.83527	0.0794351	0	13.84	31.01	4.83	27.3	76.98	28228	Colwellia	28228	Colwellia	K20525	alg17C	oligo-alginate lyase [EC:4.2.2.26]	WP_081152153.1 alginate lyase family protein: Colwellia beringensis	ASP48646.1 alginate lyase: Colwellia beringensis
gene_7614	1.95178	0.00066978	271.453	0.573774	3.40166	0.0199058	0	8.32	25.05	3.86	21.93	59.16	28228	Colwellia	28228	Colwellia	K01729	algL	poly(beta-D-mannuronate) lyase [EC:4.2.2.3]	WP_076417010.1 alginate lyase: Colwellia sp. UCD-KL20
gene_7712	1.50457	0.0236035	93.4946	0.664702	2.26352	0.242368	1.45	2.56	4.78	0.99	5.3	15.08	31989	Rhodobacteraceae	696762	Planktotalea frisia	K00528	fpr	ferredoxin/flavodoxin---NADP+ reductase [EC:1.18.1.2 1.19.1.1]	WP_072630156.1 ferredoxin--NADP reductase: Planktotalea frisia	OJI94226.1 ferredoxin--NADP reductase: Planktotalea frisia	PZX29690.1 ferredoxin--NADP+ reductase: Planktotalea frisia
gene_7713	1.83287	0.0311423	32.8995	0.850422	2.15525	0.287318	1.6	1.62	2.87	0.7	5.46	12.25	31989	Rhodobacteraceae	31989	Rhodobacteraceae				WP_072630157.1 DUF934 domain-containing protein: Planktotalea frisia	OJI94227.1 hypothetical protein PFRI_15760: Planktotalea frisia	PZX29689.1 uncharacterized protein DUF934: Planktotalea frisia
gene_7714	1.40051	0.0389398	115.513	0.678271	2.06482	0.328433	4.12	4.01	5.82	1.25	8.09	23.29	1195766	Planktotalea	696762	Planktotalea frisia	K00390	cysH	phosphoadenosine phosphosulfate reductase [EC:1.8.4.8 1.8.4.10]	WP_072630158.1 phosphoadenylyl-sulfate reductase: Planktotalea frisia	OJI94228.1 phosphoadenosine phosphosulfate reductase: Planktotalea frisia	PZX29688.1 phosphoadenylylsulfate reductase (thioredoxin): Planktotalea frisia
gene_7720	1.43202	0.0137503	120.865	0.581243	2.46372	0.169202	0.84	1.56	4.07	1.21	3.35	11.03	31989	Rhodobacteraceae	31989	Rhodobacteraceae	K02034	ABC.PE.P1	peptide/nickel transport system permease protein	KIN60903.1 Oligopeptide ABC transporter, permease protein: Sulfitobacter noctilucae
gene_7734	2.40972	5.46381e-05	141.05	0.597227	4.03485	0.00299442	22.06	4.86	19.17	2.58	20.31	68.98	28211	Alphaproteobacteria	28211	Alphaproteobacteria				WP_008035894.1 cupin domain-containing protein: Rhodobacterales bacterium HTCC2255	EAU52563.1 hypothetical protein OM2255_10416: alpha proteobacterium HTCC2255
gene_7736	2.56324	5.57162e-07	994.296	0.512084	5.0055	7.97205e-05	35.4	4.99	29.27	7.51	44.33	121.5	28211	Alphaproteobacteria	28211	Alphaproteobacteria	K00104	glcD	glycolate oxidase [EC:1.1.3.15]	WP_008035898.1 FAD-binding protein: Rhodobacterales bacterium HTCC2255	EAU52565.1 glycolate oxidase, GlcD subunit: alpha proteobacterium HTCC2255
gene_7737	2.27376	4.53221e-05	279.922	0.557496	4.07853	0.00259745	14.21	2.12	9.43	3.22	16.33	45.31	28211	Alphaproteobacteria	28211	Alphaproteobacteria	K11472	glcE	glycolate oxidase FAD binding subunit	EAU52566.1 putative glycolate oxidase subunit protein: alpha proteobacterium HTCC2255
gene_7738	2.50452	3.2031e-06	347.652	0.537757	4.65735	0.00032266	15.37	2.27	10.55	2.79	18.12	49.1	28211	Alphaproteobacteria	28211	Alphaproteobacteria	K11473	glcF	glycolate oxidase iron-sulfur subunit	WP_008035902.1 glycolate oxidase subunit GlcF: Rhodobacterales bacterium HTCC2255	EAU52567.1 glycolate oxidase, iron-sulfur subunit: alpha proteobacterium HTCC2255
gene_7739	1.30022	0.0302022	93.9037	0.599889	2.16743	0.282212	6.41	2.51	5.19	2.17	6.3	22.58	28211	Alphaproteobacteria	367336	Rhodobacterales bacterium HTCC2255				WP_008035903.1 trypsin-like serine protease: Rhodobacterales bacterium HTCC2255	EAU52568.1 hypothetical protein OM2255_10441: alpha proteobacterium HTCC2255
gene_7767	1.46783	0.0359854	69.2207	0.699937	2.09709	0.313557	4.07	1.73	2.5	0.85	4.67	13.82	745002	OM182 clade	745002	OM182 clade	K03417	prpB	methylisocitrate lyase [EC:4.1.3.30]	KRO71170.1 2-methylisocitrate lyase: OM182 bacterium BACL3 MAG-120507-bin80	KRO85535.1 2-methylisocitrate lyase: OM182 bacterium BACL3 MAG-120920-bin41	KRP36543.1 2-methylisocitrate lyase: OM182 bacterium BACL3 MAG-120531-bin86
gene_7778	1.21515	0.049973	81.9077	0.61991	1.96019	0.380375	5.05	0.4	1.01	0.55	1.18	8.19	296587	Micromonas commoda	296587	Micromonas commoda	K03043	rpoB	DNA-directed RNA polymerase subunit beta [EC:2.7.7.6]	YP_002808641.1 RNA polymerase beta chain (chloroplast): Micromonas commoda	ACO55565.1 RNA polymerase beta chain (chloroplast): Micromonas commoda
gene_7797	1.83078	0.00106346	230.134	0.559327	3.27318	0.0280831	41.15	11.92	31.04	6.55	34.55	125.21	28211	Alphaproteobacteria	28211	Alphaproteobacteria				WP_008033797.1 cobalamin-binding protein: Rhodobacterales bacterium HTCC2255	EAU52680.1 corrinoid methyltransferase protein, putative: Rhodobacterales bacterium HTCC2255
gene_7798	1.52333	0.0215196	91.7888	0.662679	2.29874	0.228237	13.87	3.24	5.56	1.37	7.72	31.76	28211	Alphaproteobacteria	28211	Alphaproteobacteria				WP_108862903.1 DUF1638 domain-containing protein: Rhodobacteraceae bacterium Water-Bin34	RZO40622.1 DUF1638 domain-containing protein: Rhodobacteraceae bacterium
gene_7799	1.96649	0.00193646	228.563	0.634391	3.09981	0.0431695	9.84	3.24	6.84	1.05	9.97	30.94	28211	Alphaproteobacteria	28211	Alphaproteobacteria				WP_108862902.1 sigma-54-dependent Fis family transcriptional regulator: Rhodobacteraceae bacterium Water-Bin34
gene_7800	1.27703	0.0159857	288.06	0.530054	2.40924	0.187638	8.42	3.59	6.79	2.36	7.59	28.75	28211	Alphaproteobacteria	28211	Alphaproteobacteria	K10125	dctB	two-component system, NtrC family, C4-dicarboxylate transport sensor histidine kinase DctB [EC:2.7.13.3]	WP_108862901.1 sensor histidine kinase: Rhodobacteraceae bacterium Water-Bin34
gene_7807	1.31586	0.0122907	319.628	0.525568	2.50369	0.156774	0	25.16	50.97	16.49	52.33	144.95	0		0
gene_7847	1.90465	0.00121351	230.21	0.588639	3.23569	0.030856	6.44	3.26	8.61	1.4	8.81	28.52	28211	Alphaproteobacteria	28211	Alphaproteobacteria	K01485	codA	cytosine/creatinine deaminase [EC:3.5.4.1 3.5.4.21]	WP_108863599.1 amidohydrolase family protein: Rhodobacteraceae bacterium Water-Bin34	RZO42622.1 cytosine deaminase: Rhodobacteraceae bacterium
gene_7848	1.73515	0.00609487	116.666	0.632659	2.74263	0.0971696	8.38	2.46	5.17	1.08	6.64	23.73	28211	Alphaproteobacteria	28211	Alphaproteobacteria	K02057	ABC.SS.P	simple sugar transport system permease protein	WP_108863600.1 ABC transporter permease: Rhodobacteraceae bacterium Water-Bin34	RZO42623.1 ABC transporter permease: Rhodobacteraceae bacterium
gene_7849	2.28708	0.000426529	98.3767	0.649167	3.5231	0.0142829	7.39	1.35	4.7	0.59	4.76	18.79	28211	Alphaproteobacteria	28211	Alphaproteobacteria	K02057	ABC.SS.P	simple sugar transport system permease protein	WP_108863601.1 ABC transporter permease: Rhodobacteraceae bacterium Water-Bin34	RZO42624.1 ABC transporter permease: Rhodobacteraceae bacterium
gene_7850	1.40762	0.0284126	133.824	0.642295	2.19154	0.2718	8.51	2.2	3.76	0.79	4.16	19.42	28211	Alphaproteobacteria	28211	Alphaproteobacteria	K02056	ABC.SS.A	simple sugar transport system ATP-binding protein [EC:7.5.2.-]	WP_108863602.1 ABC transporter ATP-binding protein: Rhodobacteraceae bacterium Water-Bin34
gene_7851	1.93448	0.000136382	414.234	0.50712	3.81464	0.00602153	47.19	14.26	45.32	10.78	50.06	167.61	28211	Alphaproteobacteria	28211	Alphaproteobacteria				WP_108863603.1 BMP family ABC transporter substrate-binding protein: Rhodobacteraceae bacterium Water-Bin34	RZO42626.1 BMP family ABC transporter substrate-binding protein: Rhodobacteraceae bacterium
gene_7857	1.59158	0.00799161	151.39	0.600047	2.65242	0.116528	7.49	1.54	2.76	0.86	4.5	17.15	1760	Actinobacteria	85023	Microbacteriaceae				WP_134497909.1 glycosyltransferase: Cryobacterium sp. TMB1-7	TFC59250.1 glycosyltransferase: Cryobacterium sp. TMB1-7
gene_7862	1.46761	0.00868674	226.216	0.559272	2.62414	0.123463	10.79	1.85	7.42	3.48	7.18	30.72	28211	Alphaproteobacteria	367336	Rhodobacterales bacterium HTCC2255	K00311	ETFDH	electron-transferring-flavoprotein dehydrogenase [EC:1.5.5.1]	WP_008035082.1 electron transfer flavoprotein-ubiquinone oxidoreductase: Rhodobacterales bacterium HTCC2255	EAU51106.1 electrotransfer ubiquinone oxidoreductase family protein: Rhodobacterales bacterium HTCC2255
gene_7881	1.25944	0.0196008	183.817	0.539629	2.3339	0.214712	9.77	1.7	3.84	1.95	4.85	22.11	666509	Planktomarina temperata RCA23	666509	Planktomarina temperata RCA23	K11690	dctM	C4-dicarboxylate transporter, DctM subunit	AII86511.1 TRAP dicarboxylate transporter, subunit DctM: Planktomarina temperata RCA23
gene_7882	1.09468	0.053021	128.764	0.565799	1.93475	0.394283	8.58	3.26	7.53	4.11	8.13	31.61	666509	Planktomarina temperata RCA23	666509	Planktomarina temperata RCA23	K11689	dctQ	C4-dicarboxylate transporter, DctQ subunit	AII86510.1 TRAP dicarboxylate transporter, subunit DctQ: Planktomarina temperata RCA23
gene_7883	1.52962	0.00211862	580.74	0.497748	3.07308	0.0459988	23.5	10.12	34.05	14.11	35.42	117.2	666509	Planktomarina temperata RCA23	666509	Planktomarina temperata RCA23	K11688	dctP	C4-dicarboxylate-binding protein DctP	AII86509.1 TRAP dicarboxylate transporter, subunit DctP: Planktomarina temperata RCA23
gene_7894	1.37782	0.0103966	781.338	0.537715	2.56235	0.140082	0	11.21	27.21	6.36	18.12	62.9	1236	Gammaproteobacteria	1236	Gammaproteobacteria	K01969	E6.4.1.4B	3-methylcrotonyl-CoA carboxylase beta subunit [EC:6.4.1.4]	OUR84007.1 methylcrotonoyl-CoA carboxylase: Colwellia psychrerythraea
gene_7895	1.60908	0.00383483	456.033	0.556497	2.89144	0.0699468	0	11.46	32.66	6.24	20.94	71.3	1236	Gammaproteobacteria	28228	Colwellia	K13766	liuC	methylglutaconyl-CoA hydratase [EC:4.2.1.18]	WP_114325938.1 enoyl-CoA hydratase/isomerase family protein: Candidatus Colwellia aromaticivorans
gene_7896	1.39064	0.00873094	1168.99	0.53029	2.62241	0.123838	0.1	12.5	30.16	7.07	20.8	70.63	28228	Colwellia	28228	Colwellia	K01968	E6.4.1.4A	3-methylcrotonyl-CoA carboxylase alpha subunit [EC:6.4.1.4]	WP_114325939.1 acetyl/propionyl/methylcrotonyl-CoA carboxylase subunit alpha: Candidatus Colwellia aromaticivorans
gene_7897	1.05741	0.0462791	683.049	0.530607	1.99284	0.363849	0	19.46	34.15	10.59	28.08	92.28	1236	Gammaproteobacteria	1236	Gammaproteobacteria	K01640	E4.1.3.4, HMGCL, hmgL	hydroxymethylglutaryl-CoA lyase [EC:4.1.3.4]	WP_114325940.1 hydroxymethylglutaryl-CoA lyase: Candidatus Colwellia aromaticivorans
gene_7899	2.16136	6.68194e-06	1222.54	0.479921	4.50358	0.000580209	54.44	14.57	61.24	12.17	57.7	200.12	28211	Alphaproteobacteria	28211	Alphaproteobacteria	K02035	ABC.PE.S	peptide/nickel transport system substrate-binding protein	WP_008034234.1 ABC transporter substrate-binding protein: Rhodobacterales bacterium HTCC2255	EAU52936.1 peptide/nickel/opine uptake family ABC transporter, periplasmic substrate-binding protein: Rhodobacterales bacterium HTCC2255
gene_7901	1.84454	0.00121683	582.64	0.570199	3.23491	0.0309289	12.74	5.6	14.61	2.25	13.49	48.69	367336	Rhodobacterales bacterium HTCC2255	367336	Rhodobacterales bacterium HTCC2255	K06978	K06978	uncharacterized protein	WP_008034236.1 CocE/NonD family hydrolase: Rhodobacterales bacterium HTCC2255	EAU52938.1 hypothetical protein OM2255_05400: Rhodobacterales bacterium HTCC2255
gene_7902	2.1314	0.00253857	58.832	0.706064	3.01871	0.0523881	4.12	0.98	3.37	0.49	3.06	12.02	28211	Alphaproteobacteria	28211	Alphaproteobacteria	K01066	aes	acetyl esterase [EC:3.1.1.-]	WP_108865106.1 alpha/beta hydrolase: Rhodobacteraceae bacterium Water-Bin34
gene_7903	2.12001	0.000840386	121.715	0.634896	3.33914	0.0235557	7.83	1.75	6.3	0.78	4.66	21.32	28211	Alphaproteobacteria	28211	Alphaproteobacteria				WP_008034239.1 aminopeptidase P family protein: Rhodobacterales bacterium HTCC2255	EAU52941.1 hypothetical protein OM2255_05415: Rhodobacterales bacterium HTCC2255
gene_7984	1.25708	0.0309511	411.226	0.582604	2.1577	0.286288	11.93	5.1	7.75	1.98	9.15	35.91	28211	Alphaproteobacteria	28211	Alphaproteobacteria	K01847	MUT	methylmalonyl-CoA mutase [EC:5.4.99.2]	WP_008033442.1 methylmalonyl-CoA mutase: Rhodobacterales bacterium HTCC2255	EAU51209.1 methylmalonyl-CoA mutase protein: alpha proteobacterium HTCC2255
gene_7985	1.70256	0.00109481	413.353	0.521464	3.26496	0.0286538	14.55	3.71	9.62	2.33	9.98	40.19	28211	Alphaproteobacteria	28211	Alphaproteobacteria	K01965	PCCA, pccA	propionyl-CoA carboxylase alpha chain [EC:6.4.1.3]	WP_108865126.1 acetyl/propionyl/methylcrotonyl-CoA carboxylase subunit alpha: Rhodobacteraceae bacterium Water-Bin34
gene_7986	1.92912	0.000157225	402.76	0.510433	3.77937	0.00669084	15.63	4.01	12.58	2.91	13.69	48.82	28211	Alphaproteobacteria	28211	Alphaproteobacteria	K01966	PCCB, pccB	propionyl-CoA carboxylase beta chain [EC:6.4.1.3 2.1.3.15]	WP_008033438.1 acyl-CoA carboxylase subunit beta: Rhodobacterales bacterium HTCC2255	EAU51207.1 propionyl-CoA carboxylase, beta subunit: alpha proteobacterium HTCC2255
gene_8055	1.37559	0.016478	216.419	0.573604	2.39815	0.191639	11.68	4.1	7.64	2.02	8.19	33.63	28211	Alphaproteobacteria	28211	Alphaproteobacteria				ADI20437.1 membrane-bound lytic murein transglycosylase b: uncultured alpha proteobacterium EB080_L43F08
gene_8057	1.79554	0.000628657	286.83	0.525175	3.41894	0.0189987	12.69	3.75	11.11	2.65	11.01	41.21	28211	Alphaproteobacteria	28211	Alphaproteobacteria				ADI20311.1 permeases of the major facilitator superfamily: uncultured alpha proteobacterium EB080_L27A02	ADI20439.1 permeases of the major facilitator superfamily: uncultured alpha proteobacterium EB080_L43F08
gene_8067	1.72062	0.0112467	96.6211	0.678762	2.53494	0.147594	7.47	1.74	4.62	0.64	3.21	17.68	33811	unclassified Gammaproteobacteria (miscellaneous)	33811	unclassified Gammaproteobacteria (miscellaneous)	K00626	E2.3.1.9, atoB	acetyl-CoA C-acetyltransferase [EC:2.3.1.9]	OUV19676.1 acetyl-CoA acetyltransferase: Gammaproteobacteria bacterium TMED95
gene_8068	2.15339	0.000146801	340.454	0.567217	3.79642	0.00637149	14.28	2.21	5.87	2.1	13.33	37.79	1224	Proteobacteria	1986771	Gammaproteobacteria bacterium TMED95	K01596	E4.1.1.32, pckA, PCK	phosphoenolpyruvate carboxykinase (GTP) [EC:4.1.1.32]	OUV19675.1 phosphoenolpyruvate carboxykinase (GTP): Gammaproteobacteria bacterium TMED95
gene_8092	2.18201	0.0291497	26.8273	1.00025	2.18146	0.276118	0	0.96	2.64	0.11	2.2	5.91	1236	Gammaproteobacteria	1236	Gammaproteobacteria	K03270	kdsC	3-deoxy-D-manno-octulosonate 8-phosphate phosphatase (KDO 8-P phosphatase) [EC:3.1.3.45]	KID36164.1 hypothetical protein QT15_11120: Pseudoalteromonas elyakovii
gene_8095	2.32524	0.00719942	30.7418	0.865214	2.68748	0.108739	0	0.64	1.98	0.26	2.54	5.42	1594462	Marinomonas sp. BSi20584	1594462	Marinomonas sp. BSi20584				WP_100188627.1 WecB/TagA/CpsF family glycosyltransferase: Marinomonas sp. BSi20584	PJE53312.1 hypothetical protein TY87_21390: Marinomonas sp. BSi20584
gene_8111	1.05128	0.0457033	402.585	0.526131	1.99812	0.361018	0	11.39	18.29	12.76	31.7	74.14	2058087	Alteromonadales bacterium alter-6D02	2058087	Alteromonadales bacterium alter-6D02				WP_101213917.1 hypothetical protein: Alteromonadales bacterium alter-6D02	PKF57615.1 hypothetical protein CW748_06940: Alteromonadales bacterium alter-6D02
gene_8125	1.76556	0.0113666	190.093	0.697513	2.53122	0.14867	2.55	0.15	1.21	0.72	1.72	6.35	41875	Bathycoccus prasinos	41875	Bathycoccus prasinos				XP_007513626.1 filamin like protein: Bathycoccus prasinos	CCO16151.1 filamin like protein: Bathycoccus prasinos
gene_8129	1.71992	0.0280328	35.0665	0.78291	2.19683	0.269625	9.43	1.36	3.93	0.97	3.71	19.4	31989	Rhodobacteraceae	1689867	Rhodobacteraceae bacterium SB2	K07112	K07112	uncharacterized protein	WP_068352671.1 hypothetical protein: Rhodobacteraceae bacterium SB2	OAH07863.1 hypothetical protein pfor_12c0892: Rhodobacteraceae bacterium SB2
gene_8131	2.50355	0.00222082	32.8478	0.818423	3.05899	0.0476214	2.22	0.47	2.56	0.55	3.21	9.01	31989	Rhodobacteraceae	1389005	Sulfitobacter sp. SK012				WP_114889084.1 hypothetical protein: Sulfitobacter sp. SK012	AXI48984.1 hypothetical protein C1J03_18840: Sulfitobacter sp. SK012
gene_8171	1.29804	0.0203603	382.459	0.559585	2.31964	0.220135	0	16.16	30.14	7.51	27.88	81.69	28228	Colwellia	28228	Colwellia	K16012	cydC	ATP-binding cassette, subfamily C, bacterial CydC	WP_011042704.1 amino acid ABC transporter ATP-binding/permease protein: Colwellia psychrerythraea	AAZ25635.1 cysteine ABC transporter, ATP-binding/permease protein: Colwellia psychrerythraea 34H
gene_8172	1.18419	0.0320646	699.757	0.552429	2.1436	0.292318	0	10.05	15.55	4.45	17.37	47.42	28228	Colwellia	28228	Colwellia	K16013	cydD	ATP-binding cassette, subfamily C, bacterial CydD	WP_011042703.1 thiol reductant ABC exporter subunit CydD: Colwellia psychrerythraea	AAZ26124.1 ABC transporter, ATP-binding/permease protein CydD: Colwellia psychrerythraea 34H
gene_8173	1.21252	0.0265094	752.732	0.546509	2.21867	0.260341	0	16.71	27.76	7.64	28.55	80.66	28228	Colwellia	28228	Colwellia	K00426	cydB	cytochrome bd ubiquinol oxidase subunit II [EC:7.1.1.7]	WP_011042701.1 cytochrome d ubiquinol oxidase subunit II: Colwellia psychrerythraea	AAZ25464.1 cytochrome d ubiquinol oxidase, subunit II: Colwellia psychrerythraea 34H
gene_8174	1.11788	0.0353769	1091.18	0.531309	2.10402	0.310616	0	18	28.86	8.89	29.34	85.09	28228	Colwellia	28228	Colwellia	K00425	cydA	cytochrome bd ubiquinol oxidase subunit I [EC:7.1.1.7]	WP_101153840.1 cytochrome d terminal oxidase subunit 1: Colwellia sp. Bg11-28	PKH89181.1 cytochrome d terminal oxidase subunit 1: Colwellia sp. Bg11-28
gene_8177	1.39132	0.0164795	114.712	0.58017	2.39812	0.191639	3.29	1.21	3.02	1.42	3.85	12.79	367336	Rhodobacterales bacterium HTCC2255	367336	Rhodobacterales bacterium HTCC2255	K07793	tctA	putative tricarboxylic transport membrane protein	WP_008035807.1 C4-dicarboxylate ABC transporter permease: Rhodobacterales bacterium HTCC2255	EAU52500.1 TRAP-T family transporter, fused small and large inner membrane subunits: alpha proteobacterium HTCC2255
gene_8178	1.65659	0.0094916	174.849	0.638667	2.59382	0.131387	15.76	1.31	9.2	3.98	7.24	37.49	367336	Rhodobacterales bacterium HTCC2255	367336	Rhodobacterales bacterium HTCC2255				WP_008035808.1 tripartite tricarboxylate transporter substrate binding protein: Rhodobacterales bacterium HTCC2255	EAU52501.1 TRAP-T family transporter, periplasmic binding protein: alpha proteobacterium HTCC2255
gene_8182	1.21022	0.0231613	2100.8	0.532959	2.27076	0.23949	0	20.91	36.9	9.91	34.17	101.89	1236	Gammaproteobacteria	1236	Gammaproteobacteria	K20975	K20975	two-component system, sensor histidine kinase [EC:2.7.13.3]	WP_114325790.1 PAS domain-containing hybrid sensor histidine kinase/response regulator: Candidatus Colwellia aromaticivorans
gene_8183	1.02976	0.0431475	1134.5	0.50921	2.02228	0.348667	0	24.85	42.2	14.81	38.41	120.27	1236	Gammaproteobacteria	1236	Gammaproteobacteria				PHR81090.1 GfdT protein: Colwellia sp.
gene_8184	1.56224	0.00294715	1927.01	0.52544	2.9732	0.0584474	0.11	21.49	50.44	10.9	44.83	127.77	1236	Gammaproteobacteria	1236	Gammaproteobacteria				WP_114325792.1 4Fe-4S binding protein: Candidatus Colwellia aromaticivorans
gene_8195	1.49928	0.0451405	47.125	0.74839	2.00334	0.358182	5.45	2.53	5.81	1.16	4.56	19.51	28211	Alphaproteobacteria	28211	Alphaproteobacteria	K02054	ABC.SP.P1	putative spermidine/putrescine transport system permease protein	WP_008033341.1 ABC transporter permease: Rhodobacterales bacterium HTCC2255	EAU51158.1 ABC polyamine/opine transporter, inner membrane subunit: alpha proteobacterium HTCC2255
gene_8196	1.15406	0.054888	168.575	0.60115	1.91976	0.402522	8.43	5.24	7.49	2.36	9.43	32.95	28211	Alphaproteobacteria	28211	Alphaproteobacteria	K02053	ABC.SP.P	putative spermidine/putrescine transport system permease protein	WP_008033342.1 ABC transporter permease: Rhodobacterales bacterium HTCC2255	EAU51159.1 ABC polyamine/opine transporter, inner membrane subunit: alpha proteobacterium HTCC2255
gene_8197	1.50054	0.0279514	61.5812	0.682696	2.19797	0.269093	3.63	1.33	2.52	0.8	3.53	11.81	367336	Rhodobacterales bacterium HTCC2255	367336	Rhodobacterales bacterium HTCC2255	K07088	K07088	uncharacterized protein	WP_008033344.1 AEC family transporter: Rhodobacterales bacterium HTCC2255	EAU51160.1 Putative malonate transporter, mdcF, AEC family protein: alpha proteobacterium HTCC2255
gene_8201	1.35726	0.0275477	87.2602	0.615908	2.20367	0.266962	9.43	2.77	5.73	1.96	6.37	26.26	367336	Rhodobacterales bacterium HTCC2255	367336	Rhodobacterales bacterium HTCC2255	K00943	tmk, DTYMK	dTMP kinase [EC:2.7.4.9]	WP_008033348.1 dTMP kinase: Rhodobacterales bacterium HTCC2255	EAU51164.1 thymidylate kinase: alpha proteobacterium HTCC2255
gene_8202	1.6135	0.00270002	295.937	0.537838	2.99998	0.0548876	28.54	8.89	20.88	5.33	22.52	86.16	367336	Rhodobacterales bacterium HTCC2255	367336	Rhodobacterales bacterium HTCC2255	K07258	dacC, dacA, dacD	serine-type D-Ala-D-Ala carboxypeptidase (penicillin-binding protein 5/6) [EC:3.4.16.4]	WP_008033349.1 D-alanyl-D-alanine carboxypeptidase: Rhodobacterales bacterium HTCC2255	EAU51165.1 D-alanyl-D-alanine carboxypeptidase: alpha proteobacterium HTCC2255
gene_8217	1.40651	0.0149735	272.958	0.578092	2.43302	0.179571	12.59	4.1	7.87	1.79	7.71	34.06	28211	Alphaproteobacteria	28211	Alphaproteobacteria	K02056	ABC.SS.A	simple sugar transport system ATP-binding protein [EC:7.5.2.-]	WP_108865252.1 ABC transporter ATP-binding protein: Rhodobacteraceae bacterium Water-Bin34
gene_8218	1.4038	0.0296941	147.02	0.645676	2.17415	0.279455	8.89	3.37	5.39	1.14	6.55	25.34	2015205	Rhodobacteraceae bacterium Water-Bin34	2015205	Rhodobacteraceae bacterium Water-Bin34	K02057	ABC.SS.P	simple sugar transport system permease protein	WP_108865251.1 ABC transporter permease: Rhodobacteraceae bacterium Water-Bin34
gene_8219	1.21755	0.0499755	126.656	0.621146	1.96017	0.380379	6.48	3.34	5.5	1.47	5.67	22.46	28211	Alphaproteobacteria	28211	Alphaproteobacteria	K02057	ABC.SS.P	simple sugar transport system permease protein	WP_008036417.1 ABC transporter permease: Rhodobacterales bacterium HTCC2255	EAU52055.1 putative transport system permease abc transporter protein: alpha proteobacterium HTCC2255
gene_8228	1.45674	0.03457	53.3664	0.689299	2.11336	0.306113	0	1.53	4.3	1.29	3.4	10.52	655186	uncultured SUP05 cluster bacterium	655186	uncultured SUP05 cluster bacterium				SMN12483.1 Putative threonine efflux protein: uncultured SUP05 cluster bacterium
gene_8229	1.47841	0.0184891	89.1072	0.627594	2.35567	0.206557	0	3.8	9.72	2.44	7.56	23.52	1236	Gammaproteobacteria	1236	Gammaproteobacteria				WP_121638379.1 MULTISPECIES: OsmC family peroxiredoxin: Pseudoalteromonas	AYM88453.1 OsmC family peroxiredoxin: Pseudoalteromonas agarivorans	TMP15468.1 peroxiredoxin: Pseudoalteromonas sp. S2893
gene_8235	1.17888	0.0442527	148.42	0.586013	2.01169	0.353752	3.11	6.57	20.35	7.73	11.62	49.38	31989	Rhodobacteraceae	31989	Rhodobacteraceae				WP_108837438.1 DUF2147 domain-containing protein: Tateyamaria sp. Alg231-49
gene_8262	1.67444	0.00271928	505.208	0.558556	2.99781	0.0551864	0	9.5	23.22	4.26	20.52	57.5	1655234	Thalassotalea euphylliae	1655234	Thalassotalea euphylliae				WP_116007616.1 lipase family protein: Thalassotalea euphylliae	REL26499.1 lipase family protein: Thalassotalea euphylliae
gene_8307	3.30529	6.5509e-05	95.4995	0.827971	3.99203	0.00342905	0	0.43	3.61	0.07	1.24	5.35	28228	Colwellia	28229	Colwellia psychrerythraea				WP_049757875.1 hypothetical protein: Colwellia psychrerythraea
gene_8308	3.53684	0.00345218	17.7558	1.20946	2.92431	0.0651215	0	0.09	2.74	0.2	0.57	3.6	28228	Colwellia	28229	Colwellia psychrerythraea				WP_011043732.1 hypothetical protein: Colwellia psychrerythraea	AAZ27132.1 hypothetical protein CPS_2940: Colwellia psychrerythraea 34H
gene_8309	3.29852	2.33078e-05	67.925	0.779682	4.23059	0.00154986	0	0.23	2.17	0.09	0.91	3.4	28228	Colwellia	28228	Colwellia				AAZ26434.1 putative DEAD/DEAH box helicase: Colwellia psychrerythraea 34H
gene_8347	1.96355	0.0332782	26.1218	0.922413	2.12871	0.29902	7.27	0.36	0.94	0.11	0.87	9.55	33811	unclassified Gammaproteobacteria (miscellaneous)	1986741	Gammaproteobacteria bacterium TMED182	K01426	E3.5.1.4, amiE	amidase [EC:3.5.1.4]	RPG56181.1 amidase: Gammaproteobacteria bacterium TMED182
gene_8350	1.46127	0.0484075	135.97	0.740343	1.97377	0.374058	5.73	3.33	5.11	0.58	5.66	20.41	1407671	uncultured Mediterranean phage uvMED	1407671	uncultured Mediterranean phage uvMED				BAQ92716.1 hypothetical protein: uncultured Mediterranean phage uvMED
gene_8352	1.64192	0.0352053	82.7329	0.779643	2.10599	0.309772	4.88	4.59	8.66	0.78	8.1	27.01	1		1407671	uncultured Mediterranean phage uvMED				BAQ92933.1 hypothetical protein: uncultured Mediterranean phage uvMED
gene_8360	1.16862	0.0436082	121.352	0.579143	2.01784	0.350787	0	2.83	7.67	4.13	7.85	22.48	455436	Glaciecola sp. HTCC2999	455436	Glaciecola sp. HTCC2999	K03974	pspF	psp operon transcriptional activator	WP_010181726.1 phage shock protein operon transcriptional activator: Glaciecola sp. HTCC2999
gene_8374	2.11773	0.0410512	16.28	1.03657	2.04301	0.338491	0.22	0.37	1.78	0.46	1.81	4.64	204455	Rhodobacterales	31989	Rhodobacteraceae				WP_027260609.1 Lrp/AsnC family transcriptional regulator: Sedimentitalea nanhaiensis	SFT48845.1 transcriptional regulator, AsnC family: Sedimentitalea nanhaiensis
gene_8384	1.0231	0.0433008	646.59	0.506286	2.0208	0.349259	59.79	26.31	42.36	17.15	45.68	191.29	28211	Alphaproteobacteria	28211	Alphaproteobacteria	K04564	SOD2	superoxide dismutase, Fe-Mn family [EC:1.15.1.1]	WP_008036761.1 superoxide dismutase: Rhodobacterales bacterium HTCC2255	EAU50562.1 superoxide dismutase, Fe: alpha proteobacterium HTCC2255
gene_8390	1.15365	0.0441134	197.966	0.573097	2.01301	0.353073	15	17.11	27.81	8.78	29.67	98.37	28211	Alphaproteobacteria	28211	Alphaproteobacteria	K08738	CYC	cytochrome c	WP_108865766.1 cytochrome c family protein: Rhodobacteraceae bacterium Water-Bin34	RZO42670.1 cytochrome c family protein: Rhodobacteraceae bacterium
gene_8391	1.91691	0.000160117	475.741	0.507813	3.77483	0.00678299	17.89	3.84	12.88	2.75	11.91	49.27	28211	Alphaproteobacteria	28211	Alphaproteobacteria	K13893	yejA	microcin C transport system substrate-binding protein	WP_108865767.1 ABC transporter substrate-binding protein: Rhodobacteraceae bacterium Water-Bin34
gene_8392	1.39214	0.023854	93.7422	0.616134	2.25947	0.243864	7.46	1.82	3.87	1.13	3.86	18.14	28211	Alphaproteobacteria	28211	Alphaproteobacteria	K13894	yejB	microcin C transport system permease protein	WP_008035932.1 microcin C ABC transporter permease YejB: Rhodobacterales bacterium HTCC2255	EAU51789.1 ABC peptide transporter, inner membrane subunit: alpha proteobacterium HTCC2255
gene_8408	1.73373	0.00839659	697.359	0.65779	2.63569	0.120536	0	4.31	38.65	20.48	42.96	106.4	455436	Glaciecola sp. HTCC2999	455436	Glaciecola sp. HTCC2999	K01897	ACSL, fadD	long-chain acyl-CoA synthetase [EC:6.2.1.3]	WP_010181373.1 long-chain fatty acid--CoA ligase: Glaciecola sp. HTCC2999
gene_8457	1.86833	0.00327445	100.573	0.635329	2.94073	0.0627682	5.01	1.52	3.81	0.73	4.42	15.49	314270	Rhodobacteraceae bacterium HTCC2083	314270	Rhodobacteraceae bacterium HTCC2083				WP_009830342.1 CoA transferase: Rhodobacteraceae bacterium HTCC2083	EDZ43512.1 caib/baif coa-transferase, family III: Rhodobacteraceae bacterium HTCC2083
gene_8458	1.59658	0.0285266	50.547	0.729045	2.18997	0.272524	5.19	1.07	2.87	0.57	2.06	11.76	2015205	Rhodobacteraceae bacterium Water-Bin34	2015205	Rhodobacteraceae bacterium Water-Bin34	K01640	E4.1.3.4, HMGCL, hmgL	hydroxymethylglutaryl-CoA lyase [EC:4.1.3.4]	WP_108865873.1 hydroxymethylglutaryl-CoA lyase: Rhodobacteraceae bacterium Water-Bin34
gene_8471	1.04555	0.053833	177.662	0.542249	1.92818	0.397587	5.19	2.52	5.63	3.28	6.26	22.88	28211	Alphaproteobacteria	28211	Alphaproteobacteria				ADI20311.1 permeases of the major facilitator superfamily: uncultured alpha proteobacterium EB080_L27A02	ADI20439.1 permeases of the major facilitator superfamily: uncultured alpha proteobacterium EB080_L43F08
gene_8500	1.11501	0.038582	238.327	0.539012	2.06862	0.326703	23.61	7.48	13.57	4.88	13.08	62.62	28211	Alphaproteobacteria	28211	Alphaproteobacteria	K09861	K09861	uncharacterized protein	WP_008035292.1 peroxide stress protein YaaA: Rhodobacterales bacterium HTCC2255	EAU52211.1 hypothetical protein OM2255_08656: alpha proteobacterium HTCC2255
gene_8503	1.2587	0.0204567	242.769	0.543044	2.31787	0.220756	14.87	4.45	9.74	2.95	7.87	39.88	28211	Alphaproteobacteria	28211	Alphaproteobacteria	K00529	hcaD	3-phenylpropionate/trans-cinnamate dioxygenase ferredoxin reductase component [EC:1.18.1.3]	ADI20422.1 uncharacterized nad(fad)-dependent dehydrogenases: uncultured alpha proteobacterium EB080_L43F08
gene_8527	1.2871	0.0107412	1114.33	0.504547	2.55101	0.1432	8.52	12.66	27.75	8.21	22.9	80.04	745004	SAR92 clade	745004	SAR92 clade	K04043	dnaK, HSPA9	molecular chaperone DnaK	RZO20858.1 molecular chaperone DnaK: SAR92 clade bacterium
gene_8528	1.39267	0.0133121	211.783	0.562624	2.47531	0.16542	6.94	7.84	17.17	4.42	14.88	51.25	2315479	SAR92 clade bacterium	2315479	SAR92 clade bacterium	K03687	GRPE	molecular chaperone GrpE	RZO20722.1 nucleotide exchange factor GrpE: SAR92 clade bacterium
gene_8531	1.30809	0.0329628	103.856	0.613398	2.13254	0.29747	1.81	0.64	1.61	1.01	2.44	7.51	767892	Candidatus Puniceispirillum marinum	767892	Candidatus Puniceispirillum marinum				WP_013045252.1 hypothetical protein: Candidatus Puniceispirillum marinum	ADE38622.1 hypothetical protein SAR116_0379: Candidatus Puniceispirillum marinum IMCC1322
gene_8546	1.09339	0.0352409	232.458	0.519282	2.10558	0.309914	6.58	3.67	7.58	3.55	7.74	29.12	2030880	SAR86 cluster bacterium	2030880	SAR86 cluster bacterium				RZO21350.1 sterol desaturase family protein: SAR86 cluster bacterium
gene_8550	1.46094	0.0115022	251.905	0.578117	2.52706	0.14981	8.03	2.23	4.2	1	4.71	20.17	28211	Alphaproteobacteria	28211	Alphaproteobacteria	K01006	ppdK	pyruvate, orthophosphate dikinase [EC:2.7.9.1]	WP_008036867.1 pyruvate, phosphate dikinase: Rhodobacterales bacterium HTCC2255	EAU50684.1 pyruvate phosphate dikinase: alpha proteobacterium HTCC2255
gene_8564	1.24362	0.021659	169.48	0.541576	2.2963	0.229275	12.4	3.72	7.93	3.63	9.39	37.07	666509	Planktomarina temperata RCA23	666509	Planktomarina temperata RCA23				AII86875.1 C4-dicarboxylate transport transcriptional regulatory protein DctD: Planktomarina temperata RCA23
gene_8577	1.39173	0.0108697	291.772	0.546449	2.54686	0.144295	14.9	5.18	10.76	2.88	10.31	44.03	28211	Alphaproteobacteria	367336	Rhodobacterales bacterium HTCC2255	K01754	E4.3.1.19, ilvA, tdcB	threonine dehydratase [EC:4.3.1.19]	WP_008035728.1 threonine ammonia-lyase IlvA: Rhodobacterales bacterium HTCC2255	EAU52458.1 threonine dehydratase: alpha proteobacterium HTCC2255
gene_8638	1.63052	0.0518803	27.7802	0.838691	1.94413	0.389102	0.17	0.75	1.91	0.64	2.38	5.85	1706432	unclassified Porticoccaceae	314287	gamma proteobacterium HTCC2207	K07090	K07090	uncharacterized protein	EAS47455.1 membrane protein, putative: gamma proteobacterium HTCC2207
gene_8707	2.65226	0.000336658	69.232	0.739755	3.58533	0.0119446	14.36	1.38	6.35	0.41	4.86	27.36	28211	Alphaproteobacteria	28211	Alphaproteobacteria				WP_108862584.1 amidohydrolase: Rhodobacteraceae bacterium Water-Bin34	RZO42790.1 amidohydrolase: Rhodobacteraceae bacterium
gene_8708	1.38668	0.0138428	346.873	0.563388	2.46132	0.169992	18.29	7	11.85	3.3	15.08	55.52	28211	Alphaproteobacteria	28211	Alphaproteobacteria	K01739	metB	cystathionine gamma-synthase [EC:2.5.1.48]	WP_008034616.1 aminotransferase class V-fold PLP-dependent enzyme: Rhodobacterales bacterium HTCC2255	EAU53182.1 Cystathionine gamma-synthase: Rhodobacterales bacterium HTCC2255
gene_8709	1.19111	0.0359766	271.594	0.567954	2.09719	0.313531	11.94	5.06	8.02	2.4	9	36.42	28211	Alphaproteobacteria	28211	Alphaproteobacteria	K00261	GLUD1_2, gdhA	glutamate dehydrogenase (NAD(P)+) [EC:1.4.1.3]	WP_008034615.1 Glu/Leu/Phe/Val dehydrogenase: Rhodobacterales bacterium HTCC2255	EAU53181.1 glutamate dehydrogenase: Rhodobacterales bacterium HTCC2255
gene_8712	1.29955	0.051195	86.1188	0.666489	1.94984	0.386006	16.33	3.47	4.76	1.64	7.86	34.06	28211	Alphaproteobacteria	28211	Alphaproteobacteria	K00275	pdxH, PNPO	pyridoxamine 5'-phosphate oxidase [EC:1.4.3.5]	WP_008034611.1 pyridoxamine 5'-phosphate oxidase: Rhodobacterales bacterium HTCC2255	EAU53178.1 Pyridoxamine 5'-phosphate oxidase: Rhodobacterales bacterium HTCC2255
gene_8716	1.2057	0.0235309	418.897	0.532387	2.2647	0.241953	0	2.53	5.28	1.55	4.06	13.42	1888913	Colwellia mytili	1888913	Colwellia mytili	K13821	putA	RHH-type transcriptional regulator, proline utilization regulon repressor / proline dehydrogenase / delta 1-pyrroline-5-carboxylate dehydrogenase [EC:1.5.5.2 1.2.1.88]	WP_085297391.1 bifunctional proline dehydrogenase/L-glutamate gamma-semialdehyde dehydrogenase PutA: Colwellia mytili
gene_8741	1.01458	0.050053	328.785	0.517771	1.95951	0.380688	0	4.44	8.21	5.42	11.65	29.72	2267621	Candidatus Colwellia aromaticivorans	2267621	Candidatus Colwellia aromaticivorans	K06907	K06907	uncharacterized protein	WP_114325446.1 phage tail sheath family protein: Candidatus Colwellia aromaticivorans
gene_8798	3.87665	0.0160839	10.9107	1.61057	2.40701	0.188529	0.47	0.2	0.27	0	2.7	3.64	666509	Planktomarina temperata RCA23	666509	Planktomarina temperata RCA23	K03188	ureF	urease accessory protein	AII86443.1 urease accessory protein UreF: Planktomarina temperata RCA23
gene_8806	1.34151	0.0200039	193.206	0.576678	2.32627	0.217656	13.22	4.09	6.83	2.16	8.98	35.28	28211	Alphaproteobacteria	28211	Alphaproteobacteria	K01000	mraY	phospho-N-acetylmuramoyl-pentapeptide-transferase [EC:2.7.8.13]	WP_108863471.1 phospho-N-acetylmuramoyl-pentapeptide-transferase: Rhodobacteraceae bacterium Water-Bin34	RZO42214.1 phospho-N-acetylmuramoyl-pentapeptide-transferase: Rhodobacteraceae bacterium
gene_8808	1.2792	0.0518135	153.196	0.657794	1.94468	0.388816	7.13	2.81	3.74	0.88	5.25	19.81	28211	Alphaproteobacteria	28211	Alphaproteobacteria	K01928	murE	UDP-N-acetylmuramoyl-L-alanyl-D-glutamate--2,6-diaminopimelate ligase [EC:6.3.2.13]	EAU49195.1 UDP-N-acetylmuramoylalanyl-D-glutamate--2,6-diaminopimelate ligase: alpha proteobacterium HTCC2255
gene_8828	3.92755	8.07693e-07	181.688	0.796099	4.9335	0.000107389	0	0.99	2.99	0.69	22.94	27.61	196895	unclassified Podoviridae	1881383	Vibrio phage 1.097.O._10N.286.49.B3				AUR87157.1 hypothetical protein NVP1097O_11: Vibrio phage 1.097.O._10N.286.49.B3
gene_8829	3.6565	2.14938e-06	156.355	0.771602	4.73885	0.000235353	0	0.95	3.45	1.05	21.98	27.43	10744	Podoviridae	2169643	Ithacavirus				YP_008239483.1 hypothetical protein SP058_00395: Salmonella phage FSL SP-058	AGF88194.1 hypothetical protein SP058_00395: Salmonella phage FSL SP-058
gene_8830	4.21718	2.70576e-07	141.657	0.820006	5.14287	4.42088e-05	0	0.36	1.3	0.21	9.34	11.21	1		1236	Gammaproteobacteria				WP_119501179.1 hypothetical protein: Alteromonas sp. RKMC-009	AYA64309.1 hypothetical protein DS731_10040: Alteromonas sp. RKMC-009
gene_8831	2.8928	0.000405086	75.0848	0.817927	3.53675	0.0137331	0	1	2.27	1.06	13.17	17.5	1913046	Pseudoalteromonas phage PH357	1913046	Pseudoalteromonas phage PH357	K01185	E3.2.1.17	lysozyme [EC:3.2.1.17]	APC44379.1 lysozyme: Pseudoalteromonas phage PH357
gene_8832	4.4832	1.20393e-05	49.0865	1.02429	4.37688	0.000913478	0	0.48	1.73	0.26	15.07	17.54	0		0
gene_8833	4.95597	9.04557e-07	59.507	1.00909	4.91134	0.000117836	0	1.05	5.52	0.16	32.71	39.44	0		0
gene_8834	4.84974	5.73433e-08	105.218	0.893649	5.42689	1.28865e-05	0	0.24	2	0.39	16.33	18.96	1		1					AUR97259.1 hypothetical protein NVP1238A_10: Vibrio phage 1.238.A._10N.261.52.F10	AUR97353.1 hypothetical protein NVP1238B_11: Vibrio phage 1.238.B._10N.261.52.F10	AUR97926.1 hypothetical protein NVP1245O_13: Vibrio phage 1.245.O._10N.261.54.C7
gene_8835	3.53297	0.00183176	32.3094	1.13373	3.11624	0.0415126	0	0.93	0.95	0.56	16.61	19.05	0		0
gene_8917	1.30311	0.0121614	729.574	0.519699	2.50743	0.155712	4.51	8.38	16.95	4.8	15.44	50.08	1986752	Gammaproteobacteria bacterium TMED242	1986752	Gammaproteobacteria bacterium TMED242	K04084	dsbD	thiol:disulfide interchange protein DsbD [EC:1.8.1.8]	OUX10027.1 cytochrome C bio
gene_8918	1.5693	0.0161906	288.394	0.652626	2.40459	0.189419	11.61	43.19	108.48	13.4	58.32	235	118884	unclassified Gammaproteobacteria	118884	unclassified Gammaproteobacteria				EJP72164.1 small heat shock protein IbpA: SAR86 cluster bacterium SAR86A
gene_9006	1.3413	0.0456081	91.6435	0.670985	1.999	0.360507	0	2.2	11.17	4.81	6.32	24.5	226	Alteromonas	226	Alteromonas				PHS59994.1 MerR family transcriptional regulator: Alteromonas sp.
gene_9007	1.62695	0.00247187	295.76	0.537522	3.02676	0.051388	0.09	1.58	6.83	2.2	4.73	15.43	226	Alteromonas	226	Alteromonas	K17686	copA, ctpA, ATP7	P-type Cu+ transporter [EC:7.2.2.8]	PHS59995.1 copper-translocating P-type ATPase: Alteromonas sp.
gene_9008	1.52782	0.0419682	48.4367	0.751201	2.03384	0.343096	0	1.52	8.03	2.88	4.46	16.89	226	Alteromonas	226	Alteromonas				AMJ76674.1 plastocyanin (plasmid): Alteromonas stellipolaris
gene_9024	1.31685	0.00963072	294.882	0.508669	2.58881	0.132725	14.75	2.86	6.99	2.73	6.86	34.19	666509	Planktomarina temperata RCA23	666509	Planktomarina temperata RCA23	K00666	K00666	fatty-acyl-CoA synthase [EC:6.2.1.-]	AII88234.1 AMP-dependent synthase / ligase: Planktomarina temperata RCA23
gene_9026	6.08501	1.74981e-08	81.2353	1.07985	5.63508	4.91126e-06	0	0.04	1.57	0.19	14	15.8	1913989	Gammaproteobacteria bacterium	1913989	Gammaproteobacteria bacterium				RKZ94327.1 hypothetical protein DRQ46_10100, partial: Gammaproteobacteria bacterium
gene_9027	6.22085	5.08366e-10	105.915	1.0007	6.2165	2.69703e-07	0	0.14	1.96	0.08	14.78	16.96	2030823	Robiginitomaculum sp.	2030823	Robiginitomaculum sp.				PHS21823.1 hypothetical protein COA84_14940: Robiginitomaculum sp.
gene_9028	6.33638	0.000231591	283.298	1.721	3.6818	0.00897601	0	0.24	1.9	0.04	21.12	23.3	2030823	Robiginitomaculum sp.	2030823	Robiginitomaculum sp.				PHS21822.1 hypothetical protein COA84_14935: Robiginitomaculum sp.
gene_9029	4.70432	0.000374796	25.2569	1.32247	3.55722	0.0129595	0	0.5	1.04	0.18	17.17	18.89	0		0
gene_9030	5.41551	5.84579e-09	122.548	0.930323	5.82111	2.00214e-06	0	0.5	3.34	0.38	34.34	38.56	1869308	Desulfuromonadales bacterium C00003093	1869308	Desulfuromonadales bacterium C00003093				OEU76780.1 hypothetical protein BA864_05210: Desulfuromonadales bacterium C00003093
gene_9031	5.29593	2.74305e-10	233.879	0.83894	6.31265	1.61345e-07	0	1.29	7.99	0.43	60.62	70.33	1869308	Desulfuromonadales bacterium C00003093	1869308	Desulfuromonadales bacterium C00003093				OEU76781.1 hypothetical protein BA864_05215: Desulfuromonadales bacterium C00003093
gene_9032	5.32375	4.66503e-07	87.2885	1.05638	5.0396	6.91247e-05	0	0.14	1.51	0.52	25.12	27.29	2030823	Robiginitomaculum sp.	2030823	Robiginitomaculum sp.				PHS21820.1 hypothetical protein COA84_14925: Robiginitomaculum sp.
gene_9033	7.39867	2.43821e-05	39.9041	1.75306	4.22044	0.0016063	0	0	0.83	0.07	11.12	12.02	1		1869308	Desulfuromonadales bacterium C00003093				OEU76783.1 hypothetical protein BA864_05225: Desulfuromonadales bacterium C00003093
gene_9034	5.03636	2.66701e-05	47.791	1.19908	4.20018	0.00172387	0	0.15	0.55	0.32	15.14	16.16	2030823	Robiginitomaculum sp.	2030823	Robiginitomaculum sp.				PHS21819.1 hypothetical protein COA84_14920: Robiginitomaculum sp.
gene_9035	5.74099	0.0318389	75.079	2.67467	2.14643	0.291085	0	0.35	0.77	0	18.19	19.31	2060946	Acinetobacter phage SH-Ab 15497	2060946	Acinetobacter phage SH-Ab 15497				AUG85457.1 hypothetical protein SHab15497_00013: Acinetobacter phage SH-Ab 15497
gene_9036	7.55899	0.0294261	16.2537	3.47104	2.17773	0.277686	0	0	0.55	0	12.31	12.86	0		0
gene_9040	1.56845	0.0126119	128.873	0.628752	2.49455	0.159517	0	2.8	5.83	1.15	5.86	15.64	1236	Gammaproteobacteria	1236	Gammaproteobacteria	K02259	COX15, ctaA	cytochrome c oxidase assembly protein subunit 15	WP_114325030.1 heme A synthase: Candidatus Colwellia aromaticivorans
gene_9041	1.97946	0.000914142	170.034	0.596997	3.3157	0.0250614	0	4.95	15.84	2.37	12.92	36.08	2267621	Candidatus Colwellia aromaticivorans	2267621	Candidatus Colwellia aromaticivorans				WP_114324988.1 hypothetical protein: Candidatus Colwellia aromaticivorans
gene_9042	2.40569	0.000165856	212.989	0.638786	3.76604	0.00697368	0	4.47	16.93	1.39	14.05	36.84	1236	Gammaproteobacteria	1236	Gammaproteobacteria				PCI54550.1 hypothetical protein COB45_08325: Gammaproteobacteria bacterium	PHR84038.1 hypothetical protein COA59_08810: Colwellia sp.
gene_9043	2.37081	0.000414944	64.9507	0.671543	3.53039	0.0139812	0	3.71	20.91	3.44	15.76	43.82	2267621	Candidatus Colwellia aromaticivorans	2267621	Candidatus Colwellia aromaticivorans				WP_114324990.1 DUF2909 domain-containing protein: Candidatus Colwellia aromaticivorans
gene_9044	2.39743	1.21529e-05	238.494	0.548006	4.37483	0.000920292	0	6.3	33.89	4.79	24.11	69.09	1236	Gammaproteobacteria	1236	Gammaproteobacteria	K02276	coxC, ctaE	cytochrome c oxidase subunit III [EC:1.9.3.1]	WP_114324991.1 cytochrome c oxidase subunit 3: Candidatus Colwellia aromaticivorans
gene_9109	1.58444	0.00341833	178.237	0.541249	2.92738	0.0647233	12.54	1.67	5.45	2.06	5.65	27.37	367336	Rhodobacterales bacterium HTCC2255	367336	Rhodobacterales bacterium HTCC2255	K00864	glpK, GK	glycerol kinase [EC:2.7.1.30]	WP_008034053.1 glycerol kinase GlpK: Rhodobacterales bacterium HTCC2255	EAU52821.1 Glycerol kinase: Rhodobacterales bacterium HTCC2255
gene_9110	1.98932	0.00117045	94.4026	0.612855	3.24598	0.0300635	7.16	0.97	3.38	1.11	4.89	17.51	367336	Rhodobacterales bacterium HTCC2255	367336	Rhodobacterales bacterium HTCC2255				WP_008034052.1 MFS transporter: Rhodobacterales bacterium HTCC2255	EAU52820.1 Putative transporter, Major facilitator superfamily (MFS): Rhodobacterales bacterium HTCC2255
gene_9152	1.06507	0.0297423	624.025	0.490024	2.17351	0.279702	6.78	12.54	23.55	10.17	23.74	76.78	118884	unclassified Gammaproteobacteria	1986752	Gammaproteobacteria bacterium TMED242	K03686	dnaJ	molecular chaperone DnaJ	OUX08884.1 molecular chaperone DnaJ: Gammaproteobacteria bacterium TMED242
gene_9211	1.58393	0.012402	88.7435	0.633447	2.50049	0.157733	0	1.18	4.13	1.04	2.46	8.81	1236	Gammaproteobacteria	58049	Colwellia sp. MT41				WP_058027544.1 DUF4102 domain-containing protein: Colwellia sp. MT41	ALO35603.1 integrase: Colwellia sp. MT41
gene_9340	1.28474	0.0380363	78.0987	0.619313	2.07446	0.323906	8.63	0.74	1.77	0.8	1.97	13.91	666509	Planktomarina temperata RCA23	666509	Planktomarina temperata RCA23	K18893	vcaM	ATP-binding cassette, subfamily B, multidrug efflux pump	AII88570.1 ABC transporter ATP-binding/permease protein: Planktomarina temperata RCA23
gene_9349	2.42603	0.0367125	14.7605	1.16137	2.08895	0.317125	0	0.61	2.73	0.16	1.38	4.88	135622	Alteromonadales	2058319	Psychromonas sp. MB-3u-54				WP_101038838.1 GxxExxY protein: Psychromonas sp. MB-3u-54	PKH02721.1 GxxExxY protein: Psychromonas sp. MB-3u-54
gene_9351	1.88098	0.0331383	36.8075	0.88292	2.1304	0.298318	0	1.93	5.57	0.44	3.09	11.03	1737566	Colwellia sp. C1	1737566	Colwellia sp. C1				ALK44204.1 hypothetical protein: Colwellia sp. C1
gene_9352	2.24149	0.0315755	21.3296	1.04268	2.14974	0.289567	0	0.38	2.32	0.24	0.55	3.49	28228	Colwellia	28228	Colwellia				WP_057179532.1 MULTISPECIES: hypothetical protein: Colwellia	GAW95732.1 transposase: Colwellia marinimaniae
gene_9373	1.88334	0.000244517	341.361	0.513462	3.66793	0.00933264	0.1	3.7	16.2	5.03	15.78	40.81	226	Alteromonas	226	Alteromonas				PHS59986.1 transporter: Alteromonas sp.
gene_9374	1.8321	0.000892698	324.546	0.551451	3.32233	0.0246467	0.52	1.92	10.77	3.71	9.05	25.97	226	Alteromonas	226	Alteromonas	K07798	cusB, silB	membrane fusion protein, Cu(I)/Ag(I) efflux system	PHS59987.1 efflux transporter periplasmic adaptor subunit: Alteromonas sp.
gene_9375	1.77714	0.000327254	451.046	0.49465	3.59271	0.0116907	0	1.97	7.1	2.07	6.66	17.8	2	Bacteria	2	Bacteria	K07787	cusA, silA	Cu(I)/Ag(I) efflux system membrane protein CusA/SilA	WP_061093711.1 efflux RND transporter permease subunit: Alteromonas stellipolaris	AMJ76670.1 cation transporter (plasmid): Alteromonas stellipolaris
gene_9388	2.01174	0.0113955	43.2105	0.795052	2.53033	0.148951	5.44	1.5	3.51	0.51	4.62	15.58	28216	Betaproteobacteria	80840	Burkholderiales				WP_136178092.1 DUF411 domain-containing protein: Hydrogenophaga sp. PAMC20947	QCB46029.1 DUF411 domain-containing protein: Hydrogenophaga sp. PAMC20947
gene_9391	1.58488	0.044812	45.6057	0.789904	2.00641	0.356577	2.35	0.82	1.08	0.38	2.53	7.16	1408164	Betaproteobacteria bacterium MOLA814	1408164	Betaproteobacteria bacterium MOLA814	K09970	aapQ, bztB	general L-amino acid transport system permease protein	WP_023473257.1 ABC transporter permease subunit: Betaproteobacteria bacterium MOLA814	ESS14316.1 putative glutamine ABC transporter permease protein GlnM: Betaproteobacteria bacterium MOLA814
gene_9392	1.42702	0.00459118	683.697	0.503463	2.8344	0.0795591	13.7	12.75	25.03	9.68	35.21	96.37	28216	Betaproteobacteria	1408164	Betaproteobacteria bacterium MOLA814	K09969	aapJ, bztA	general L-amino acid transport system substrate-binding protein	WP_023473256.1 amino acid ABC transporter substrate-binding protein: Betaproteobacteria bacterium MOLA814	ESS14315.1 General L-amino acid-binding periplasmic protein AapJ precursor: Betaproteobacteria bacterium MOLA814
gene_9405	1.09723	0.0300179	1251.54	0.50567	2.16985	0.281162	0	24.3	42.65	14.68	40.41	122.04	0		0
gene_9407	1.02297	0.0468509	629.209	0.514666	1.98765	0.366763	0	15.72	27.02	9.68	24.35	76.77	28228	Colwellia	28228	Colwellia				PHR85722.1 hypothetical protein COA59_01025: Colwellia sp.
gene_9441	1.52367	0.0451795	38.1794	0.760704	2.00298	0.358382	14.65	1.79	4.51	2.1	6.65	29.7	28216	Betaproteobacteria	28216	Betaproteobacteria	K02892	RP-L23, MRPL23, rplW	large subunit ribosomal protein L23	WP_023474024.1 50S ribosomal protein L23: Betaproteobacteria bacterium MOLA814	ESS13721.1 50S ribosomal protein L23: Betaproteobacteria bacterium MOLA814
gene_9442	1.41099	0.036512	99.7431	0.674736	2.09118	0.316178	8.09	2.32	3.78	3.14	10.78	28.11	2	Bacteria	28216	Betaproteobacteria	K02926	RP-L4, MRPL4, rplD	large subunit ribosomal protein L4	PKO63916.1 50S ribosomal protein L4: Betaproteobacteria bacterium HGW-Betaproteobacteria-16
gene_9446	1.99528	0.00335348	135.017	0.680212	2.93333	0.0637901	0	1.02	2.8	0.28	2.35	6.45	60961	Shewanella woodyi	60961	Shewanella woodyi	K20993	estP	pyrethroid hydrolase [EC:3.1.1.88]	WP_012323145.1 hypothetical protein: Shewanella woodyi	ACA84796.1 conserved hypothetical protein: Shewanella woodyi ATCC 51908
gene_9447	1.94205	0.00398443	232.828	0.674465	2.87939	0.0719762	0	2.2	6.17	0.54	4.32	13.23	1236	Gammaproteobacteria	60961	Shewanella woodyi				WP_012323146.1 hypothetical protein: Shewanella woodyi	ACA84797.1 conserved hypothetical protein: Shewanella woodyi ATCC 51908
gene_9474	1.2853	0.0359902	103.573	0.612914	2.09704	0.313579	7.33	2.2	6.17	3.76	8.29	27.75	666509	Planktomarina temperata RCA23	666509	Planktomarina temperata RCA23				AII88335.1 TRAP dicarboxylate transporter, subunit DctQ: Planktomarina temperata RCA23
gene_9518	1.27701	0.0526924	178.23	0.659126	1.93743	0.392746	14.59	5.59	8.08	1.57	9.27	39.1	28211	Alphaproteobacteria	28211	Alphaproteobacteria				WP_108864734.1 FAD-binding oxidoreductase: Rhodobacteraceae bacterium Water-Bin34
gene_9519	1.35639	0.0249124	200.726	0.604787	2.24276	0.250485	11.89	5.98	10.46	2.37	10.87	41.57	28211	Alphaproteobacteria	2015205	Rhodobacteraceae bacterium Water-Bin34	K18981	udh	uronate dehydrogenase [EC:1.1.1.203]	WP_108864735.1 NAD(P)-dependent oxidoreductase: Rhodobacteraceae bacterium Water-Bin34
gene_9520	1.28424	0.0217674	322.524	0.559729	2.2944	0.229937	13.02	6.01	10.95	2.89	10.66	43.53	28211	Alphaproteobacteria	28211	Alphaproteobacteria	K15509	hpsN	sulfopropanediol 3-dehydrogenase [EC:1.1.1.308]	WP_008034435.1 histidinol dehydrogenase: Rhodobacterales bacterium HTCC2255	EAU53052.1 histidinol dehydrogenase: Rhodobacterales bacterium HTCC2255
gene_9521	1.43478	0.0319211	87.69	0.668772	2.1454	0.291506	12.13	2.81	4.75	1.13	5.91	26.73	28211	Alphaproteobacteria	28211	Alphaproteobacteria				WP_008034436.1 SDR family oxidoreductase: Rhodobacterales bacterium HTCC2255	EAU53053.1 gluconate 5-dehydrogenase: Rhodobacterales bacterium HTCC2255
gene_9522	1.43389	0.0174181	158.232	0.603041	2.37776	0.198993	16.53	3.64	7.85	1.69	6.5	36.21	28211	Alphaproteobacteria	28211	Alphaproteobacteria				WP_008034437.1 sorbitol dehydrogenase: Rhodobacterales bacterium HTCC2255	EAU53054.1 sorbitol dehydrogenase, putative: Rhodobacterales bacterium HTCC2255
gene_9539	1.90851	0.0410063	23.478	0.933956	2.04347	0.338268	3.6	0.28	0.76	0.39	1.77	6.8	666509	Planktomarina temperata RCA23	666509	Planktomarina temperata RCA23				AII87732.1 putative fatty acid desaturase: Planktomarina temperata RCA23
gene_9655	1.04964	0.0451506	486.801	0.523969	2.00325	0.358228	3.35	8.04	11.42	7.27	20.28	50.36	31989	Rhodobacteraceae	1510460	Ascidiaceihabitans donghaensis				WP_108830070.1 peptidase M23: Ascidiaceihabitans donghaensis	SPH20913.1 Murein DD-endopeptidase MepM: Ascidiaceihabitans donghaensis
gene_9689	1.39269	0.0156902	233.581	0.576435	2.41604	0.185263	0.18	4.04	6.03	2.97	12.44	25.66	1236	Gammaproteobacteria	2058133	Alteromonas sp. MB-3u-76	K02851	wecA, tagO, rfe	UDP-GlcNAc:undecaprenyl-phosphate/decaprenyl-phosphate GlcNAc-1-phosphate transferase [EC:2.7.8.33 2.7.8.35]	WP_100972999.1 UDP-N-acetylglucosamine--undecaprenyl-phosphate N-acetylglucosaminephosphotransferase: Alteromonas sp. MB-3u-76	AUC89663.1 undecaprenyl-phosphate alpha-N-acetylglucosaminyl 1-phosphate transferase: Alteromonas sp. MB-3u-76
gene_9706	1.16634	0.026989	284.452	0.527353	2.21168	0.26333	25.24	5.07	9.96	3.49	9.15	52.91	28211	Alphaproteobacteria	28211	Alphaproteobacteria	K00303	soxB	sarcosine oxidase, subunit beta [EC:1.5.3.1]	WP_108863441.1 sarcosine oxidase subunit beta family protein: Rhodobacteraceae bacterium Water-Bin34	RZO42843.1 sarcosine oxidase subunit beta family protein: Rhodobacteraceae bacterium
gene_9707	1.2815	0.0334893	95.2828	0.602729	2.12617	0.300198	20.35	5.23	11.35	3.89	10.72	51.54	28211	Alphaproteobacteria	28211	Alphaproteobacteria				WP_008036648.1 hypothetical protein: Rhodobacterales bacterium HTCC2255	EAU50490.1 hypothetical protein OM2255_12607: alpha proteobacterium HTCC2255
gene_9726	1.37939	0.0182708	160	0.584466	2.36008	0.205024	20.28	6.81	13.21	3.56	13.71	57.57	28211	Alphaproteobacteria	367336	Rhodobacterales bacterium HTCC2255				WP_008034634.1 gamma carbonic anhydrase family protein: Rhodobacterales bacterium HTCC2255	EAU53193.1 Bacterial transferase hexapeptide repeat: Rhodobacterales bacterium HTCC2255
gene_9728	1.23498	0.0386796	100.943	0.597307	2.06758	0.327304	15.54	10.99	21.38	7.88	22.9	78.69	28211	Alphaproteobacteria	367336	Rhodobacterales bacterium HTCC2255	K01626	E2.5.1.54, aroF, aroG, aroH	3-deoxy-7-phosphoheptulonate synthase [EC:2.5.1.54]	WP_008034637.1 3-deoxy-7-phosphoheptulonate synthase class II: Rhodobacterales bacterium HTCC2255	EAU53195.1 phospho-2-dehydro-3-deoxyheptonate: Rhodobacterales bacterium HTCC2255
gene_9744	1.18046	0.0296214	174.63	0.542713	2.17512	0.278994	9.87	4.43	9.58	5.13	11.99	41	28211	Alphaproteobacteria	28211	Alphaproteobacteria				WP_008035207.1 DUF3422 domain-containing protein: Rhodobacterales bacterium HTCC2255	EAU52161.1 hypothetical protein OM2255_08406: alpha proteobacterium HTCC2255	ADI20061.1 hypothetical protein: uncultured alpha proteobacterium EB080_L11F12
gene_9750	3.52277	0.0481537	5.85539	1.78277	1.97601	0.372714	0	0.12	1.27	0.13	1.66	3.18	49546	Flavobacteriaceae	49546	Flavobacteriaceae				WP_133537217.1 PspC domain-containing protein: Tenacibaculum caenipelagi	TDQ23951.1 phage shock protein C (PspC) family protein: Tenacibaculum caenipelagi
gene_9758	1.94897	0.000595966	154.29	0.567644	3.43344	0.0182385	26.42	4.71	21.61	7.27	24.35	84.36	28211	Alphaproteobacteria	367336	Rhodobacterales bacterium HTCC2255	K02051	ABC.SN.S	NitT/TauT family transport system substrate-binding protein	WP_008034106.1 ABC transporter substrate-binding protein: Rhodobacterales bacterium HTCC2255	EAU52850.1 hypothetical protein OM2255_04960: Rhodobacterales bacterium HTCC2255
gene_9759	1.65212	0.00266049	164.333	0.549888	3.00446	0.0542585	5.46	1.52	5.43	1.98	5.5	19.89	28211	Alphaproteobacteria	367336	Rhodobacterales bacterium HTCC2255	K09760	rmuC	DNA recombination protein RmuC	WP_008034104.1 DNA recombination protein RmuC: Rhodobacterales bacterium HTCC2255	EAU52849.1 hypothetical protein OM2255_04955: Rhodobacterales bacterium HTCC2255
gene_9761	1.40783	0.0458051	47.0868	0.704907	1.99719	0.361484	3.11	2.31	6.06	2.55	6.76	20.79	367336	Rhodobacterales bacterium HTCC2255	367336	Rhodobacterales bacterium HTCC2255				WP_008034099.1 hypothetical protein: Rhodobacterales bacterium HTCC2255	EAU52847.1 hypothetical protein OM2255_04945: Rhodobacterales bacterium HTCC2255
gene_9762	1.61624	0.0067651	96.191	0.596795	2.70819	0.103972	4.93	1.41	4.67	1.53	4.3	16.84	367336	Rhodobacterales bacterium HTCC2255	367336	Rhodobacterales bacterium HTCC2255	K02012	afuA, fbpA	iron(III) transport system substrate-binding protein	WP_040780051.1 ABC transporter substrate-binding protein: Rhodobacterales bacterium HTCC2255
gene_9763	1.71548	0.0056427	87.5928	0.619788	2.76785	0.0916744	1.87	0.74	3.03	1.12	3.04	9.8	367336	Rhodobacterales bacterium HTCC2255	367336	Rhodobacterales bacterium HTCC2255	K07649	tctE	two-component system, OmpR family, sensor histidine kinase TctE [EC:2.7.13.3]	WP_008034094.1 sensor histidine kinase: Rhodobacterales bacterium HTCC2255	EAU52845.1 sensor histidine kinase: Rhodobacterales bacterium HTCC2255
gene_9764	2.59902	0.0183906	14.8552	1.10237	2.35766	0.20593	5.14	0.42	2.22	0.35	2.43	10.56	367336	Rhodobacterales bacterium HTCC2255	367336	Rhodobacterales bacterium HTCC2255				EAU52844.1 DNA-binding response regulator: Rhodobacterales bacterium HTCC2255
gene_9774	1.37348	0.0245337	126.705	0.610796	2.24867	0.248103	0	0.56	2.39	0.95	1.47	5.37	135622	Alteromonadales	135622	Alteromonadales				WP_120963309.1 SusC/RagA family TonB-linked outer membrane protein: Alteromonas sp. DSM 26665	RKT33908.1 TonB-linked SusC/RagA family outer membrane protein: Alteromonas sp. DSM 26665
gene_9818	1.76614	0.001489	207.08	0.555947	3.17682	0.0358242	36.97	14.13	36.18	8.49	40.6	136.37	28211	Alphaproteobacteria	28211	Alphaproteobacteria	K17722	preT	dihydropyrimidine dehydrogenase (NAD+) subunit PreT [EC:1.3.1.1]	WP_008034120.1 NAD(P)-dependent oxidoreductase: Rhodobacterales bacterium HTCC2255	EAU52861.1 NADPH-dependent glutamate synthase beta chain and related oxidoreductase: Rhodobacterales bacterium HTCC2255
gene_9819	1.6092	0.00472392	269.844	0.569571	2.82528	0.0811165	12.43	4.82	14.96	3.01	8.72	43.94	2015205	Rhodobacteraceae bacterium Water-Bin34	2015205	Rhodobacteraceae bacterium Water-Bin34	K10111	malK, mtlK, thuK	multiple sugar transport system ATP-binding protein [EC:3.6.3.-]	WP_108863490.1 ABC transporter ATP-binding protein: Rhodobacteraceae bacterium Water-Bin34
gene_9820	1.83228	0.00206937	252.207	0.594878	3.08009	0.0452555	11.24	2.53	10.82	1.9	4.76	31.25	28211	Alphaproteobacteria	28211	Alphaproteobacteria	K01187	malZ	alpha-glucosidase [EC:3.2.1.20]	AII87179.1 putative alpha-glucosidase AglA: Planktomarina temperata RCA23
gene_9821	2.07943	0.000157679	270.558	0.550309	3.77865	0.00670596	11.79	2.51	13.82	2.74	8.12	38.98	28211	Alphaproteobacteria	28211	Alphaproteobacteria	K10234	aglG, ggtD	alpha-glucoside transport system permease protein	WP_108863488.1 carbohydrate ABC transporter permease: Rhodobacteraceae bacterium Water-Bin34	RZO40516.1 carbohydrate ABC transporter permease: Rhodobacteraceae bacterium
gene_9822	2.22403	8.57197e-05	296.165	0.566224	3.92782	0.00421082	13.93	3.06	15.18	2.06	8.52	42.75	28211	Alphaproteobacteria	28211	Alphaproteobacteria	K10233	aglF, ggtC	alpha-glucoside transport system permease protein	WP_108863487.1 sugar ABC transporter permease: Rhodobacteraceae bacterium Water-Bin34	RZO40517.1 sugar ABC transporter permease: Rhodobacteraceae bacterium
gene_9826	1.9699	0.0151496	47.8224	0.811065	2.42878	0.180955	6.86	1	2	0.25	2.94	13.05	33811	unclassified Gammaproteobacteria (miscellaneous)	33811	unclassified Gammaproteobacteria (miscellaneous)				OUV19261.1 short-chain dehydrogenase: Gammaproteobacteria bacterium TMED95
gene_9844	1.61485	0.00726546	183.956	0.601564	2.68443	0.10937	5.51	3.1	6.14	1.33	7.43	23.51	28211	Alphaproteobacteria	28211	Alphaproteobacteria				WP_008036317.1 MFS transporter: Rhodobacterales bacterium HTCC2255	EAU51993.1 probable monocarboxylate transporter, permease protein: alpha proteobacterium HTCC2255
gene_9845	1.70742	0.00101072	393.769	0.519362	3.28752	0.027063	19.4	5.53	13.89	3.65	16.02	58.49	28211	Alphaproteobacteria	367336	Rhodobacterales bacterium HTCC2255	K17938	sbmA, bacA	peptide/bleomycin uptake transporter	WP_008036318.1 peptide antibiotic transporter SbmA: Rhodobacterales bacterium HTCC2255	EAU51994.1 putative transport protein, essential for bacteroid development protein: alpha proteobacterium HTCC2255
gene_9847	1.89699	0.000170599	349.243	0.504653	3.75899	0.00712653	18.24	5.06	16.95	4.73	19.35	64.33	28211	Alphaproteobacteria	28211	Alphaproteobacteria				WP_008036321.1 HlyD family secretion protein: Rhodobacterales bacterium HTCC2255	EAU51996.1 hypothetical protein OM2255_11585: alpha proteobacterium HTCC2255
gene_9893	1.66568	0.0371774	35.1829	0.799343	2.08381	0.319529	4.16	0.52	1.09	0.49	2.12	8.38	31989	Rhodobacteraceae	31989	Rhodobacteraceae	K02052	ABC.SP.A	putative spermidine/putrescine transport system ATP-binding protein	WP_085893506.1 ABC transporter ATP-binding protein: Pelagicola litorisediminis	SLN60688.1 Spermidine/putrescine import ATP-binding protein PotA: Pelagicola litorisediminis
gene_9914	1.93643	0.00333827	73.2526	0.65983	2.93474	0.0636224	0.58	2.08	5.24	1.47	8.34	17.71	2015205	Rhodobacteraceae bacterium Water-Bin34	2015205	Rhodobacteraceae bacterium Water-Bin34	K06907	K06907	uncharacterized protein	WP_108864064.1 hypothetical protein: Rhodobacteraceae bacterium Water-Bin34
gene_9915	2.25387	0.00234575	52.3571	0.74078	3.04256	0.0494923	1.55	1.45	4.06	0.68	6.11	13.85	2015205	Rhodobacteraceae bacterium Water-Bin34	2015205	Rhodobacteraceae bacterium Water-Bin34				WP_108864065.1 hypothetical protein: Rhodobacteraceae bacterium Water-Bin34
gene_9916	1.4425	0.029596	68.7194	0.663079	2.17546	0.278833	0.27	0.81	1.5	0.72	2.65	5.95	2015205	Rhodobacteraceae bacterium Water-Bin34	2015205	Rhodobacteraceae bacterium Water-Bin34				WP_108864066.1 portal protein: Rhodobacteraceae bacterium Water-Bin34
gene_9917	2.23207	0.0191698	21.3288	0.952974	2.34221	0.211524	0.35	0.87	2.76	0.71	4.67	9.36	2015205	Rhodobacteraceae bacterium Water-Bin34	2015205	Rhodobacteraceae bacterium Water-Bin34				WP_108864067.1 hypothetical protein: Rhodobacteraceae bacterium Water-Bin34
gene_9919	1.44887	0.00842329	184.678	0.549936	2.63461	0.120836	4.35	5.22	10.67	4.09	14.73	39.06	2015205	Rhodobacteraceae bacterium Water-Bin34	2015205	Rhodobacteraceae bacterium Water-Bin34				WP_108864070.1 primosomal protein: Rhodobacteraceae bacterium Water-Bin34
gene_9920	1.88549	0.000295057	367.917	0.520911	3.6196	0.0107825	6.16	6.15	17	4.28	21.46	55.05	2015205	Rhodobacteraceae bacterium Water-Bin34	2015205	Rhodobacteraceae bacterium Water-Bin34				WP_108864071.1 hypothetical protein: Rhodobacteraceae bacterium Water-Bin34
gene_9921	1.78537	0.00114218	247.533	0.548847	3.25294	0.0295335	5.33	7.75	19.33	4.62	23.27	60.3	2015205	Rhodobacteraceae bacterium Water-Bin34	2015205	Rhodobacteraceae bacterium Water-Bin34				WP_108864072.1 ATP-binding protein: Rhodobacteraceae bacterium Water-Bin34
gene_9922	1.2408	0.0262403	166.496	0.558257	2.22264	0.258608	14.17	7.62	13.22	5.86	18.6	59.47	28211	Alphaproteobacteria	367336	Rhodobacterales bacterium HTCC2255	K09985	K09985	uncharacterized protein	WP_008033915.1 hypothetical protein: Rhodobacterales bacterium HTCC2255	EAU52742.1 hypothetical protein OM2255_04420: Rhodobacterales bacterium HTCC2255
gene_9923	1.34479	0.0122737	660.007	0.53702	2.50418	0.156623	25.94	11.02	19.12	5.58	23.02	84.68	28211	Alphaproteobacteria	28211	Alphaproteobacteria	K01679	E4.2.1.2B, fumC, FH	fumarate hydratase, class II [EC:4.2.1.2]	WP_008033917.1 class II fumarate hydratase: Rhodobacterales bacterium HTCC2255	EAU52743.1 Fumarate lyase: Rhodobacterales bacterium HTCC2255
gene_9927	1.7149	0.00102506	331.537	0.52227	3.28356	0.0273414	24.39	6.34	17.88	4.33	17.02	69.96	28211	Alphaproteobacteria	28211	Alphaproteobacteria				WP_008033925.1 LysR family transcriptional regulator: Rhodobacterales bacterium HTCC2255	EAU52747.1 transcriptional regulator, LysR family protein: Rhodobacterales bacterium HTCC2255
gene_9971	1.68535	0.0416807	67.0951	0.827495	2.03669	0.34172	1.87	1.24	2.94	0.2	1.65	7.9	31989	Rhodobacteraceae	31989	Rhodobacteraceae	K01286	E3.4.16.4	D-alanyl-D-alanine carboxypeptidase [EC:3.4.16.4]	WP_108721619.1 D-alanyl-D-alanine carboxypeptidase: Neptunicoccus sediminis
gene_9978	1.76783	0.0216106	40.1105	0.769576	2.29714	0.228929	0.67	0.82	3.16	0.67	1.85	7.17	1195766	Planktotalea	1195766	Planktotalea	K01995	livG	branched-chain amino acid transport system ATP-binding protein	WP_085310224.1 ABC transporter ATP-binding protein: Planktotalea arctica
gene_9979	1.75058	0.0283995	40.5022	0.798724	2.19172	0.271704	1.02	0.84	1.96	0.3	1.88	6	1195766	Planktotalea	1195766	Planktotalea	K01997	livH	branched-chain amino acid transport system permease protein	WP_085310226.1 branched-chain amino acid ABC transporter permease: Planktotalea arctica
gene_9980	2.5635	0.00324463	36.8153	0.870884	2.94356	0.0623764	0.58	0.5	1.63	0.11	2.03	4.85	1195766	Planktotalea	1195766	Planktotalea	K01998	livM	branched-chain amino acid transport system permease protein	WP_072630344.1 branched-chain amino acid ABC transporter permease: Planktotalea frisia	OJI94032.1 leucine/isoleucine/valine transporter permease subunit: Planktotalea frisia	PZX28957.1 amino acid/amide ABC transporter membrane protein 2 (HAAT family): Planktotalea frisia
gene_9981	2.25275	0.000610944	130.953	0.65741	3.42671	0.0185838	1.27	1.75	5.59	0.57	5.48	14.66	1195766	Planktotalea	1195766	Planktotalea	K01999	livK	branched-chain amino acid transport system substrate-binding protein	WP_085310230.1 amino acid ABC transporter substrate-binding protein: Planktotalea arctica
gene_9996	2.32971	0.0350564	15.6293	1.10533	2.10771	0.30891	0.46	0.19	2.22	0.54	1.39	4.8	367336	Rhodobacterales bacterium HTCC2255	367336	Rhodobacterales bacterium HTCC2255	K03365	FCY1	cytosine/creatinine deaminase [EC:3.5.4.1 3.5.4.21]	WP_008036282.1 nucleoside deaminase: Rhodobacterales bacterium HTCC2255	EAU51970.1 cytosine deaminase: alpha proteobacterium HTCC2255
gene_9999	2.96149	0.00771027	16.3452	1.11146	2.6645	0.113628	0.26	0.21	1.12	0.07	1.11	2.77	367336	Rhodobacterales bacterium HTCC2255	367336	Rhodobacterales bacterium HTCC2255	K11070	potC	spermidine/putrescine transport system permease protein	WP_008036277.1 ABC transporter permease: Rhodobacterales bacterium HTCC2255	EAU51967.1 ABC spermidine/putrescine transporter, inner membrane subunit: alpha proteobacterium HTCC2255
gene_10001	2.4477	9.90639e-05	141.431	0.628765	3.89287	0.00469746	3.25	0.8	8.16	1.61	4.77	18.59	367336	Rhodobacterales bacterium HTCC2255	367336	Rhodobacterales bacterium HTCC2255	K11069	potD	spermidine/putrescine transport system substrate-binding protein	WP_008036275.1 spermidine/putrescine ABC transporter substrate-binding protein: Rhodobacterales bacterium HTCC2255	EAU51965.1 probable binding protein component of ABC transporter: alpha proteobacterium HTCC2255
gene_10002	1.43944	0.0171992	106.069	0.604191	2.38242	0.197375	4.87	0.31	1.04	0.33	0.67	7.22	131567	cellular organisms	296587	Micromonas commoda				XP_002507693.1 predicted protein: Micromonas commoda	ACO68951.1 predicted protein: Micromonas commoda
gene_10020	2.30511	0.0323577	19.2235	1.07717	2.13996	0.29395	15.28	0.35	1.3	0.06	0.75	17.74	296587	Micromonas commoda	296587	Micromonas commoda	K02982	RP-S3, rpsC	small subunit ribosomal protein S3	YP_002860152.1 ribosomal protein S3 (mitochondrion): Micromonas commoda	ACO55616.1 ribosomal protein S3 (mitochondrion): Micromonas commoda
gene_10065	1.40481	0.00368836	812.209	0.483808	2.90365	0.06823	14.14	8.09	23.76	10.02	23.88	79.89	744979	Ahrensia sp. R2A130	744979	Ahrensia sp. R2A130	K02035	ABC.PE.S	peptide/nickel transport system substrate-binding protein	EFL88238.1 putative periplasmic binding protein: Ahrensia sp. R2A130
gene_10114	2.94056	1.25552e-05	80.7725	0.673249	4.36772	0.0009452	0.55	4.1	26.18	2.1	21.23	54.16	28211	Alphaproteobacteria	31989	Rhodobacteraceae	K02035	ABC.PE.S	peptide/nickel transport system substrate-binding protein	WP_058319723.1 peptide ABC transporter substrate-binding protein: Thalassobius mediterraneus	CUH85662.1 Oligopeptide-binding protein AppA precursor: Thalassobius mediterraneus	SIS29989.1 peptide/nickel transport system substrate-binding protein: Thalassobius mediterraneus
gene_10116	2.14251	0.000658012	88.353	0.628948	3.4065	0.0196662	1.05	1.27	4.48	0.8	4.64	12.24	31989	Rhodobacteraceae	31989	Rhodobacteraceae	K02034	ABC.PE.P1	peptide/nickel transport system permease protein	WP_039686278.1 ABC transporter permease: Tateyamaria sp. ANG-S1	KIC48463.1 peptide ABC transporter: Tateyamaria sp. ANG-S1
gene_10123	2.26829	4.26953e-05	183.41	0.554271	4.09239	0.00247421	0	2.95	14.22	2.36	11.17	30.7	2267621	Candidatus Colwellia aromaticivorans	2267621	Candidatus Colwellia aromaticivorans				WP_114324840.1 toll/interleukin-1 receptor domain-containing protein: Candidatus Colwellia aromaticivorans
gene_10124	1.15736	0.0333032	231.053	0.543766	2.12841	0.299175	0	2.45	4.39	1.54	4.48	12.86	2267621	Candidatus Colwellia aromaticivorans	2267621	Candidatus Colwellia aromaticivorans				WP_114324838.1 RDD family protein: Candidatus Colwellia aromaticivorans
gene_10135	2.59058	0.00037316	49.1759	0.728024	3.55837	0.0129163	3.26	0.25	1.29	0.18	1.26	6.24	28211	Alphaproteobacteria	28211	Alphaproteobacteria	K06978	K06978	uncharacterized protein	WP_114885053.1 CocE/NonD family hydrolase: Sulfitobacter sp. SK012	AXI45821.1 peptidase S15: Sulfitobacter sp. SK012
gene_10136	2.67084	1.95078e-05	87.9038	0.625423	4.27045	0.00134409	4.06	0.49	3.18	0.46	2.81	11	28211	Alphaproteobacteria	28211	Alphaproteobacteria	K02035	ABC.PE.S	peptide/nickel transport system substrate-binding protein	WP_047762933.1 twin-arginine translocation signal domain-containing protein: Kiloniella spongiae	KLN61598.1 peptide ABC transporter substrate-binding protein: Kiloniella spongiae
gene_10145	1.82097	0.00828139	65.3579	0.689661	2.64038	0.119378	0	2.43	7.23	1.23	5.62	16.51	0		0
gene_10206	2.17709	0.000120021	346.89	0.566054	3.84608	0.00543135	0	2.85	15.41	2.29	7.58	28.13	31989	Rhodobacteraceae	1510460	Ascidiaceihabitans donghaensis	K01897	ACSL, fadD	long-chain acyl-CoA synthetase [EC:6.2.1.3]	WP_108827037.1 long-chain fatty acid--CoA ligase: Ascidiaceihabitans donghaensis	SPH19729.1 Long-chain-fatty-acid--CoA ligase FadD15: Ascidiaceihabitans donghaensis
gene_10221	1.99587	0.00179381	129.727	0.639208	3.1224	0.0408857	5.95	2.29	5.25	0.93	7.63	22.05	28211	Alphaproteobacteria	28211	Alphaproteobacteria				WP_008034727.1 GlxA family transcriptional regulator: Rhodobacterales bacterium HTCC2255	EAU53259.1 transcription regulator: Rhodobacterales bacterium HTCC2255
gene_10222	1.38732	0.0141335	298.233	0.565364	2.45385	0.17249	9.74	2.93	5.68	1.38	5.58	25.31	28211	Alphaproteobacteria	28211	Alphaproteobacteria	K00605	gcvT, AMT	aminomethyltransferase [EC:2.1.2.10]	WP_108865520.1 DUF1989 domain-containing protein: Rhodobacteraceae bacterium Water-Bin34	RZO41334.1 DUF1989 domain-containing protein: Rhodobacteraceae bacterium
gene_10225	1.70702	0.00693612	164.126	0.632256	2.6999	0.105785	11.75	4.06	9.76	1.46	8.19	35.22	28211	Alphaproteobacteria	28211	Alphaproteobacteria	K00020	mmsB, HIBADH	3-hydroxyisobutyrate dehydrogenase [EC:1.1.1.31]	WP_108862641.1 NAD(P)-dependent oxidoreductase: Rhodobacteraceae bacterium Water-Bin34	RZO39486.1 NAD(P)-dependent oxidoreductase: Rhodobacteraceae bacterium
gene_10226	1.45728	0.0187306	79.6802	0.619894	2.35085	0.208281	5.38	2.18	5.68	1.9	5.46	20.6	28211	Alphaproteobacteria	28211	Alphaproteobacteria	K00015	gyaR, GOR1	glyoxylate reductase [EC:1.1.1.26]	RZO39485.1 D-glycerate dehydrogenase: Rhodobacteraceae bacterium
gene_10296	1.06131	0.0458978	863.159	0.531631	1.99633	0.361935	0.34	9.51	31.72	19.05	27.28	87.9	455436	Glaciecola sp. HTCC2999	455436	Glaciecola sp. HTCC2999				WP_010178807.1 acyl-CoA dehydrogenase: Glaciecola sp. HTCC2999
gene_10298	1.24836	0.0437104	182.776	0.618961	2.01686	0.351257	0.27	2.37	10.36	6.64	10.85	30.49	455436	Glaciecola sp. HTCC2999	455436	Glaciecola sp. HTCC2999				WP_010178811.1 SDR family oxidoreductase: Glaciecola sp. HTCC2999
gene_10299	1.29187	0.0294819	148.782	0.593423	2.17698	0.278087	0	2.03	6.79	4.1	8.09	21.01	455436	Glaciecola sp. HTCC2999	455436	Glaciecola sp. HTCC2999	K03453	TC.BASS	bile acid:Na+ symporter, BASS family	WP_010178813.1 bile acid:sodium symporter family protein: Glaciecola sp. HTCC2999
gene_10306	1.87537	0.0074454	388.443	0.70075	2.67624	0.111127	0.08	1.21	14	7.18	16.43	38.9	135622	Alteromonadales	1655234	Thalassotalea euphylliae	K07116	pvdQ, quiP	acyl-homoserine-lactone acylase [EC:3.5.1.97]	WP_116002500.1 acylase: Thalassotalea euphylliae	REL37505.1 acylase: Thalassotalea euphylliae
gene_10332	1.60526	0.0410038	34.8758	0.785548	2.04349	0.338265	2.31	0.67	1.61	0.43	1.73	6.75	1635171	Pokkaliibacter plantistimulans	135619	Oceanospirillales				WP_133251329.1 hypothetical protein: Pokkaliibacter plantistimulans
gene_10333	2.90176	5.46182e-08	286.628	0.533845	5.43558	1.24185e-05	49.9	3.01	20.25	2.13	18.01	93.3	28211	Alphaproteobacteria	28211	Alphaproteobacteria	K17213	K17213	inositol transport system substrate-binding protein	WP_108865617.1 sugar ABC transporter substrate-binding protein: Rhodobacteraceae bacterium Water-Bin34
gene_10334	1.39586	0.0222622	120.795	0.610648	2.28587	0.23345	16.42	2.35	5.3	1.26	4.15	29.48	28211	Alphaproteobacteria	28211	Alphaproteobacteria				WP_008035758.1 phytanoyl-CoA dioxygenase: Rhodobacterales bacterium HTCC2255	EAU52477.1 hypothetical protein OM2255_09986: alpha proteobacterium HTCC2255
gene_10335	1.2977	0.0146097	278.943	0.531429	2.44191	0.176557	4.9	4	7.55	2.65	8.76	27.86	28211	Alphaproteobacteria	28211	Alphaproteobacteria	K14980	chvG	two-component system, OmpR family, sensor histidine kinase ChvG [EC:2.7.13.3]	WP_108865619.1 HAMP domain-containing histidine kinase: Rhodobacteraceae bacterium Water-Bin34
gene_10336	1.7942	0.000531287	303.605	0.517885	3.46447	0.0167727	16.04	6.94	19.66	5.4	23	71.04	28211	Alphaproteobacteria	28211	Alphaproteobacteria	K14981	chvI	two-component system, OmpR family, response regulator ChvI	WP_108865620.1 response regulator transcription factor: Rhodobacteraceae bacterium Water-Bin34	RZO39694.1 response regulator transcription factor: Rhodobacteraceae bacterium
gene_10339	1.69622	0.0085558	241.787	0.64512	2.62931	0.122132	10.06	7.09	29.56	20.83	60.61	128.15	367336	Rhodobacterales bacterium HTCC2255	367336	Rhodobacterales bacterium HTCC2255				WP_008035749.1 hypothetical protein: Rhodobacterales bacterium HTCC2255	EAU52472.1 hypothetical protein OM2255_09961: alpha proteobacterium HTCC2255
gene_10343	1.4882	0.00475536	277.214	0.527141	2.82316	0.0814964	7.09	5.22	14.57	4.12	11.45	42.45	666509	Planktomarina temperata RCA23	666509	Planktomarina temperata RCA23				AII88149.1 tripartite tricarboxylate transporter (TTT) protein TctC: Planktomarina temperata RCA23
gene_10354	1.60618	0.0134905	98.6008	0.650131	2.47055	0.166985	11.73	2.99	6.84	1.27	6.11	28.94	204455	Rhodobacterales	204455	Rhodobacterales	K07657	phoB	two-component system, OmpR family, phosphate regulon response regulator PhoB	EAU53308.1 Response regulator: Rhodobacterales bacterium HTCC2255
gene_10355	1.16313	0.0269183	432.961	0.525662	2.2127	0.262886	10.67	3.46	6.4	2.07	5.93	28.53	28211	Alphaproteobacteria	28211	Alphaproteobacteria				WP_108864708.1 aminotransferase class III-fold pyridoxal phosphate-dependent enzyme, partial: Rhodobacteraceae bacterium Water-Bin34
gene_10386	1.49995	0.012937	150.456	0.603481	2.4855	0.162038	0.7	2.01	3.5	1	5.03	12.24	0		0
gene_10425	1.29007	0.0458312	72.2849	0.646021	1.99694	0.361597	6.32	1.81	3.41	1.16	3.84	16.54	367336	Rhodobacterales bacterium HTCC2255	367336	Rhodobacterales bacterium HTCC2255	K02517	lpxL, htrB	Kdo2-lipid IVA lauroyltransferase/acyltransferase [EC:2.3.1.241 2.3.1.-]	WP_008036144.1 lysophospholipid acyltransferase family protein: Rhodobacterales bacterium HTCC2255	EAU51897.1 acyltransferase, HtrB family protein: alpha proteobacterium HTCC2255
gene_10442	2.36045	0.00110664	49.013	0.723641	3.26191	0.0288712	21.8	1.91	11.9	2.9	12.61	51.12	367336	Rhodobacterales bacterium HTCC2255	367336	Rhodobacterales bacterium HTCC2255	K02051	ABC.SN.S	NitT/TauT family transport system substrate-binding protein	WP_008034106.1 ABC transporter substrate-binding protein: Rhodobacterales bacterium HTCC2255	EAU52850.1 hypothetical protein OM2255_04960: Rhodobacterales bacterium HTCC2255
gene_10443	1.18082	0.0457969	102.241	0.591221	1.99726	0.361451	6.84	2.59	4.93	2.04	5.52	21.92	28211	Alphaproteobacteria	367336	Rhodobacterales bacterium HTCC2255	K02050	ABC.SN.P	NitT/TauT family transport system permease protein	WP_008034108.1 ABC transporter permease: Rhodobacterales bacterium HTCC2255	EAU52851.1 ABC nitrate/sulfonate/bicarbonate transporter, inner membrane subunit: Rhodobacterales bacterium HTCC2255
gene_10444	1.48089	0.0184275	92.2626	0.628317	2.35691	0.20615	6.03	1.79	3.37	1.63	6.17	18.99	28211	Alphaproteobacteria	367336	Rhodobacterales bacterium HTCC2255	K02050	ABC.SN.P	NitT/TauT family transport system permease protein	WP_008034110.1 ABC transporter permease: Rhodobacterales bacterium HTCC2255	EAU52852.1 ABC nitrate/sulfonate/bicarbonate transporter, inner membrane subunit: Rhodobacterales bacterium HTCC2255
gene_10445	1.88602	0.00172041	104.293	0.601664	3.13468	0.0397206	9.34	1.92	5.35	1.62	7.71	25.94	28211	Alphaproteobacteria	367336	Rhodobacterales bacterium HTCC2255	K02049	ABC.SN.A	NitT/TauT family transport system ATP-binding protein	WP_008034111.1 ABC transporter ATP-binding protein: Rhodobacterales bacterium HTCC2255	EAU52853.1 ABC transporter, ATP-binding protein: Rhodobacterales bacterium HTCC2255
gene_10446	1.63401	0.00190691	283.468	0.526358	3.10436	0.0427077	13.2	2.44	8.1	3.45	10.08	37.27	28211	Alphaproteobacteria	28211	Alphaproteobacteria	K01464	DPYS, dht, hydA	dihydropyrimidinase [EC:3.5.2.2]	WP_008034112.1 dihydropyrimidinase: Rhodobacterales bacterium HTCC2255	EAU52854.1 dihydropyrimidinase: Rhodobacterales bacterium HTCC2255
gene_10447	1.46438	0.0100144	156.356	0.568619	2.57533	0.136566	6.61	1.75	6.68	2.59	5.18	22.81	28211	Alphaproteobacteria	28211	Alphaproteobacteria	K06016	pydC	beta-ureidopropionase / N-carbamoyl-L-amino-acid hydrolase [EC:3.5.1.6 3.5.1.87]	WP_108863495.1 Zn-dependent hydrolase: Rhodobacteraceae bacterium Water-Bin34	RZO40468.1 Zn-dependent hydrolase: Rhodobacteraceae bacterium
gene_10449	3.67966	2.65225e-05	66.9113	0.875809	4.20144	0.00171597	0	1.71	10.8	0.09	12.49	25.09	2267621	Candidatus Colwellia aromaticivorans	2267621	Candidatus Colwellia aromaticivorans				WP_114326163.1 hypothetical protein: Candidatus Colwellia aromaticivorans
gene_10476	1.26712	0.0160814	247.004	0.526418	2.40706	0.188508	5.5	2.43	7.12	3.07	6.01	24.13	28211	Alphaproteobacteria	2015205	Rhodobacteraceae bacterium Water-Bin34	K01810	GPI, pgi	glucose-6-phosphate isomerase [EC:5.3.1.9]	WP_108862911.1 glucose-6-phosphate isomerase: Rhodobacteraceae bacterium Water-Bin34
gene_10479	1.45074	0.013123	989.437	0.584879	2.48041	0.163679	28.47	15.72	22.21	17.08	67.76	151.24	28211	Alphaproteobacteria	28211	Alphaproteobacteria	K02064	thiB, tbpA	thiamine transport system substrate-binding protein	WP_108863656.1 thiamine ABC transporter substrate binding subunit: Rhodobacteraceae bacterium Water-Bin34
gene_10503	1.37445	0.0309493	97.6913	0.636993	2.15772	0.286288	0	3.35	6.27	1.58	6.48	17.68	579563	Pseudoalteromonas sp. S4741	579563	Pseudoalteromonas sp. S4741				WP_138627642.1 hypothetical protein: Pseudoalteromonas sp. S4741	TMO20932.1 hypothetical protein CWC30_16470: Pseudoalteromonas sp. S4741
gene_10560	1.66354	0.0320851	36.2522	0.776139	2.14335	0.292485	4.84	0.4	1.53	0.62	1.69	9.08	49546	Flavobacteriaceae	49546	Flavobacteriaceae				WP_053972845.1 sugar phosphate isomerase/epimerase: Polaribacter dokdonensis	KOY50561.1 Endonuclease IV: Polaribacter dokdonensis DSW-5	SEE60781.1 Sugar phosphate isomerase/epimerase: Polaribacter dokdonensis DSW-5
gene_10580	1.35187	0.0505652	195.358	0.69144	1.95515	0.383141	2.62	1.62	10.49	3.85	3.2	21.78	28211	Alphaproteobacteria	28211	Alphaproteobacteria	K10233	aglF, ggtC	alpha-glucoside transport system permease protein	WP_108863487.1 sugar ABC transporter permease: Rhodobacteraceae bacterium Water-Bin34	RZO40517.1 sugar ABC transporter permease: Rhodobacteraceae bacterium
gene_10631	2.06785	0.000629153	159.227	0.604859	3.41872	0.0190116	0.11	1.43	4.23	0.64	4.4	10.81	72274	Pseudomonadales	72274	Pseudomonadales				WP_003292636.1 MULTISPECIES: copper resistance system multicopper oxidase: Pseudomonas	AGA85187.1 copper-resistance protein, CopA family: Pseudomonas stutzeri RCH2	EQM72162.1 copper oxidase: Pseudomonas stutzeri MF28
gene_10632	1.75725	0.0148416	48.985	0.721301	2.43622	0.178459	0	2.89	7.18	1.68	8.27	20.02	286	Pseudomonas	286	Pseudomonas				WP_003292637.1 MULTISPECIES: hypothetical protein: Pseudomonas	AGA85188.1 hypothetical protein Psest_0584: Pseudomonas stutzeri RCH2	EME01404.1 hypothetical protein B381_04332: Pseudomonas stutzeri NF13
gene_10633	1.97756	0.0101922	65.0945	0.769706	2.56924	0.138293	0.21	1.33	3.16	0.3	3.27	8.27	135621	Pseudomonadaceae	286	Pseudomonas	K07233	pcoB, copB	copper resistance protein B	WP_015275567.1 MULTISPECIES: copper resistance protein B: Pseudomonas	AGA85189.1 uncharacterized protein involved in copper resistance: Pseudomonas stutzeri RCH2	AJE14048.1 copper resistance protein CopB: Pseudomonas balearica DSM 6083
gene_10634	1.82846	0.0240579	33.9356	0.810416	2.2562	0.245136	0.18	1.04	2.38	0.58	3.36	7.54	135621	Pseudomonadaceae	286	Pseudomonas				WP_090523529.1 cytochrome c: Pseudomonas kunmingensis	SFK13347.1 Cytochrome C oxidase, cbb3-type, subunit III: Pseudomonas kunmingensis
gene_10647	1.25812	0.0210246	402.207	0.545219	2.30754	0.224774	39.28	15.58	26.43	7.98	29.83	119.1	28211	Alphaproteobacteria	28211	Alphaproteobacteria	K01495	GCH1, folE	GTP cyclohydrolase IA [EC:3.5.4.16]	WP_108864325.1 GTP cyclohydrolase I FolE: Rhodobacteraceae bacterium Water-Bin34
gene_10648	1.65887	0.0129223	97.5126	0.66731	2.4859	0.161944	12.56	3.51	6.06	1.43	9.58	33.14	28211	Alphaproteobacteria	28211	Alphaproteobacteria	K10764	metZ	O-succinylhomoserine sulfhydrylase [EC:2.5.1.-]	WP_008036880.1 O-succinylhomoserine sulfhydrylase: Rhodobacterales bacterium HTCC2255	EAU50677.1 O-succinylhomoserine sulfhydrylase: alpha proteobacterium HTCC2255
gene_10651	1.42767	0.0495473	146.381	0.726975	1.96385	0.378609	0	1.83	1.39	1.26	7.02	11.5	28228	Colwellia	28228	Colwellia	K03427	hsdM	type I restriction enzyme M protein [EC:2.1.1.72]	OUR62657.1 N-6 DNA methylase: Colwellia sp. 39_35_sub15_T18
gene_10708	1.3123	0.0313258	127.931	0.609548	2.15291	0.288272	7.42	2.91	5.66	1.43	5.07	22.49	28211	Alphaproteobacteria	367336	Rhodobacterales bacterium HTCC2255	K00965	galT, GALT	UDPglucose--hexose-1-phosphate uridylyltransferase [EC:2.7.7.12]	WP_008034071.1 DUF4921 family protein: Rhodobacterales bacterium HTCC2255	EAU52831.1 galactose-1-phosphate uridylyltransferase: Rhodobacterales bacterium HTCC2255
gene_10710	2.04517	0.000327251	167.217	0.569254	3.59271	0.0116907	11.69	2.41	7.89	1.47	8.06	31.52	28211	Alphaproteobacteria	28211	Alphaproteobacteria	K10191	lacK	lactose/L-arabinose transport system ATP-binding protein	WP_008034064.1 sn-glycerol-3-phosphate ABC transporter ATP-binding protein UgpC: Rhodobacterales bacterium HTCC2255	EAU52829.1 ABC transporter, nucleotide binding/ATPase protein (sugar): Rhodobacterales bacterium HTCC2255
gene_10711	2.69044	7.13636e-08	725.928	0.499366	5.3877	1.53169e-05	55.49	5.58	45.27	7.01	35.24	148.59	28211	Alphaproteobacteria	28211	Alphaproteobacteria	K02027	ABC.MS.S	multiple sugar transport system substrate-binding protein	WP_008034062.1 extracellular solute-binding protein: Rhodobacterales bacterium HTCC2255	EAU52828.1 ABC transporter, substrate-binding protein: Rhodobacterales bacterium HTCC2255
gene_10762	1.77434	0.0134817	47.6191	0.718126	2.47078	0.166907	0	0.61	1.65	0.59	2.48	5.33	2058087	Alteromonadales bacterium alter-6D02	2058087	Alteromonadales bacterium alter-6D02				WP_101213917.1 hypothetical protein: Alteromonadales bacterium alter-6D02	PKF57615.1 hypothetical protein CW748_06940: Alteromonadales bacterium alter-6D02
gene_10765	3.06626	0.0216032	12.9694	1.33474	2.29727	0.228869	0	0.37	1.78	0	1.36	3.51	2058087	Alteromonadales bacterium alter-6D02	2058087	Alteromonadales bacterium alter-6D02				WP_101213914.1 hypothetical protein: Alteromonadales bacterium alter-6D02	PKF57612.1 hypothetical protein CW748_06925: Alteromonadales bacterium alter-6D02
gene_10766	1.47956	0.0150977	99.5734	0.608865	2.43003	0.180576	0	0.62	1.48	0.75	2.33	5.18	2058087	Alteromonadales bacterium alter-6D02	2058087	Alteromonadales bacterium alter-6D02				WP_101213913.1 hypothetical protein: Alteromonadales bacterium alter-6D02	PKF57611.1 hypothetical protein CW748_06920: Alteromonadales bacterium alter-6D02
gene_10781	2.27928	0.000318454	532.701	0.633168	3.59981	0.0114399	10.93	23.4	95.68	7.38	52.74	190.13	33811	unclassified Gammaproteobacteria (miscellaneous)	33811	unclassified Gammaproteobacteria (miscellaneous)	K04752	glnK	nitrogen regulatory protein P-II 2	RPG47058.1 P-II family nitrogen regulator: Gammaproteobacteria bacterium TMED182	RPG53899.1 P-II family nitrogen regulator: Gammaproteobacteria bacterium TMED182
gene_10782	1.00696	0.0549681	234.965	0.524697	1.91913	0.402858	4.46	3.94	7.94	3.46	6.84	26.64	33811	unclassified Gammaproteobacteria (miscellaneous)	33811	unclassified Gammaproteobacteria (miscellaneous)	K01733	thrC	threonine synthase [EC:4.2.3.1]	RPG53900.1 threonine synthase: Gammaproteobacteria bacterium TMED182
gene_10846	4.26863	6.8307e-14	213.636	0.569828	7.49108	1.34904e-10	0	3.23	54.66	3.28	70.57	131.74	28228	Colwellia	28228	Colwellia				WP_011043417.1 MULTISPECIES: hypothetical protein: Colwellia	AAZ26001.1 hypothetical protein CPS_2608: Colwellia psychrerythraea 34H	PKH87590.1 hypothetical protein CXF79_13170: Colwellia sp. Bg11-28
gene_10849	1.6865	0.00139452	250.796	0.527728	3.19578	0.0340876	0	2.72	9.83	2.72	7.53	22.8	135622	Alteromonadales	2058319	Psychromonas sp. MB-3u-54	K01555	FAH, fahA	fumarylacetoacetase [EC:3.7.1.2]	WP_101039786.1 fumarylacetoacetase: Psychromonas sp. MB-3u-54	PKH01932.1 fumarylacetoacetase: Psychromonas sp. MB-3u-54
gene_10850	1.86011	0.00402839	81.401	0.646785	2.87593	0.0724902	0	1.86	9.23	2.26	5.56	18.91	2058319	Psychromonas sp. MB-3u-54	2058319	Psychromonas sp. MB-3u-54				WP_101039788.1 VOC family protein: Psychromonas sp. MB-3u-54	PKH01933.1 glyoxalase: Psychromonas sp. MB-3u-54
gene_10851	2.57122	2.71873e-05	114.039	0.612803	4.19583	0.00174785	0	1.55	12.78	2.06	8.42	24.81	135622	Alteromonadales	2058319	Psychromonas sp. MB-3u-54	K00457	HPD, hppD	4-hydroxyphenylpyruvate dioxygenase [EC:1.13.11.27]	WP_101039790.1 4-hydroxyphenylpyruvate dioxygenase: Psychromonas sp. MB-3u-54	PKH01934.1 4-hydroxyphenylpyruvate dioxygenase: Psychromonas sp. MB-3u-54
gene_10858	2.98274	0.0312213	25.4521	1.38459	2.15424	0.287693	0	0.07	0.07	0.84	7.17	8.15	1407671	uncultured Mediterranean phage uvMED	1407671	uncultured Mediterranean phage uvMED				BAR25629.1 protein of unknown function (DUF3154): uncultured Mediterranean phage uvMED	BAR25642.1 protein of unknown function (DUF3154): uncultured Mediterranean phage uvMED
gene_10873	1.4901	0.031986	56.1963	0.69482	2.14459	0.291897	8.88	0.2	0.4	0.19	0.71	10.38	296587	Micromonas commoda	296587	Micromonas commoda	K03798	ftsH, hflB	cell division protease FtsH [EC:3.4.24.-]	APU51084.1 Ycf2 (chloroplast): Micromonas commoda
gene_10909	1.71842	0.0135207	123.048	0.695786	2.46975	0.167195	5.66	2.03	4.49	0.52	3.87	16.57	200644	Flavobacteriales	49546	Flavobacteriaceae	K16363	lpxC-fabZ	UDP-3-O-[3-hydroxymyristoyl] N-acetylglucosamine deacetylase / 3-hydroxyacyl-[acyl-carrier-protein] dehydratase [EC:3.5.1.108 4.2.1.59]	WP_015480224.1 bifunctional UDP-3-O-[3-hydroxymyristoyl	N-acetylglucosamine deacetylase/3-hydroxyacyl-ACP dehydratase: Polaribacter sp. MED152	EAQ41500.1 UDP-3-O-[3-hydroxymyristoyl
gene_10927	1.37071	0.0106489	635.2	0.53669	2.55401	0.142405	16.53	9.98	18.47	5.02	20.25	70.25	367336	Rhodobacterales bacterium HTCC2255	367336	Rhodobacterales bacterium HTCC2255	K05802	mscK, kefA, aefA	potassium-dependent mechanosensitive channel	WP_008034400.1 DUF3772 domain-containing protein: Rhodobacterales bacterium HTCC2255	EAU53033.1 mechanosensitive ion channel family protein: Rhodobacterales bacterium HTCC2255
gene_10930	1.84325	0.00288038	134.274	0.618493	2.98022	0.0575204	12.07	1.91	5.11	0.84	4.75	24.68	28211	Alphaproteobacteria	28211	Alphaproteobacteria	K01669	phrB	deoxyribodipyrimidine photo-lyase [EC:4.1.99.3]	WP_108864570.1 deoxyribodipyrimidine photo-lyase: Rhodobacteraceae bacterium Water-Bin34	RZO42128.1 deoxyribodipyrimidine photo-lyase: Rhodobacteraceae bacterium
gene_10953	1.43988	0.0381734	65.5463	0.694592	2.07299	0.324625	13.38	5.53	10.4	2.39	11.07	42.77	28211	Alphaproteobacteria	28211	Alphaproteobacteria				WP_108864108.1 DUF1330 domain-containing protein: Rhodobacteraceae bacterium Water-Bin34	RZO41530.1 DUF1330 domain-containing protein: Rhodobacteraceae bacterium
gene_10955	1.94605	0.000126765	1740.51	0.507755	3.83266	0.00567578	66.97	24.62	89.72	16.03	65.86	263.2	28211	Alphaproteobacteria	28211	Alphaproteobacteria	K02035	ABC.PE.S	peptide/nickel transport system substrate-binding protein	WP_108863508.1 ABC transporter substrate-binding protein: Rhodobacteraceae bacterium Water-Bin34	RZO41993.1 ABC transporter substrate-binding protein: Rhodobacteraceae bacterium
gene_10957	2.16552	0.000386198	199.86	0.610119	3.54934	0.0132505	6.82	3.32	9.43	1.29	11.27	32.13	28211	Alphaproteobacteria	367336	Rhodobacterales bacterium HTCC2255	K02033	ABC.PE.P	peptide/nickel transport system permease protein	WP_008034085.1 ABC transporter permease: Rhodobacterales bacterium HTCC2255	EAU52839.1 putative transport system permease protein: Rhodobacterales bacterium HTCC2255
gene_10958	1.92823	0.000583597	247.105	0.560674	3.43913	0.0179804	12	4.59	12.16	2.45	14.59	45.79	28211	Alphaproteobacteria	28211	Alphaproteobacteria	K02034	ABC.PE.P1	peptide/nickel transport system permease protein	WP_008034083.1 ABC transporter permease: Rhodobacterales bacterium HTCC2255	EAU52838.1 putative transport system permease protein: Rhodobacterales bacterium HTCC2255
gene_10959	1.43159	0.0141069	133.532	0.583243	2.45453	0.172275	6.94	2.86	6.73	1.81	5.8	24.14	28211	Alphaproteobacteria	28211	Alphaproteobacteria	K02031	ABC.PE.A	peptide/nickel transport system ATP-binding protein	WP_108863511.1 ABC transporter ATP-binding protein: Rhodobacteraceae bacterium Water-Bin34
gene_10966	1.65656	0.00284435	755.853	0.555134	2.98408	0.0569597	0	20.88	72.27	13.83	36.03	143.01	1236	Gammaproteobacteria	2267621	Candidatus Colwellia aromaticivorans	K00455	hpaD, hpcB	3,4-dihydroxyphenylacetate 2,3-dioxygenase [EC:1.13.11.15]	WP_114327429.1 3,4-dihydroxyphenylacetate 2,3-dioxygenase: Candidatus Colwellia aromaticivorans
gene_10967	1.69097	0.00123845	1155.08	0.52354	3.22987	0.0313018	0	11.68	46.48	10.74	25.09	93.99	1236	Gammaproteobacteria	1236	Gammaproteobacteria	K00151	hpaE, hpcC	5-carboxymethyl-2-hydroxymuconic-semialdehyde dehydrogenase [EC:1.2.1.60]	WP_114327428.1 5-carboxymethyl-2-hydroxymuconate semialdehyde dehydrogenase: Candidatus Colwellia aromaticivorans
gene_10968	1.56571	0.00417599	871.259	0.54658	2.86455	0.0743696	0	19.89	59.26	11.81	33.79	124.75	1236	Gammaproteobacteria	1236	Gammaproteobacteria				PCI58317.1 2-hydroxyhepta-2,4-diene-1,7-dioate isomerase: Gammaproteobacteria bacterium	PHR84667.1 2-hydroxyhepta-2,4-diene-1,7-dioate isomerase: Colwellia sp.
gene_10969	1.07967	0.0424106	354.76	0.531996	2.02947	0.34502	0	19.22	37.48	12.42	28.97	98.09	1236	Gammaproteobacteria	28229	Colwellia psychrerythraea				OUR83781.1 homoprotocatechuate degradation operon regulator, HpaR: Colwellia psychrerythraea
gene_10983	4.76144	1.28177e-07	72.4365	0.901542	5.28143	2.46312e-05	0	0.54	4.27	0.48	23.78	29.07	0		1955235	Pseudoalteromonas phage PHS21				AWG71972.1 hypothetical protein: Pseudoalteromonas phage PHS21
gene_10984	4.9866	3.94645e-10	251.373	0.797074	6.25613	2.16152e-07	0	0.55	3.28	0.29	23.53	27.65	12333	unclassified bacterial viruses	12333	unclassified bacterial viruses				AUR82037.1 protein of unknown function DUF2800: Vibrio phage 1.017.O._10N.286.55.C11	AUR85500.1 protein of unknown function DUF2800: Vibrio phage 1.075.O._10N.286.55.B10	AUR87046.1 protein of unknown function DUF2800: Vibrio phage 1.093.O._10N.286.55.E10
gene_10985	4.36942	8.78867e-11	579.019	0.673624	6.48644	6.27427e-08	0	4.62	29.22	2.06	110.25	146.15	10239	Viruses	1955235	Pseudoalteromonas phage PHS21				ASU96691.1 hypothetical protein: Pseudoalteromonas phage PHS21
gene_10986	4.69758	1.22668e-08	288.527	0.824719	5.69598	3.64728e-06	0	0.49	1.82	0.25	17.89	20.45	1955235	Pseudoalteromonas phage PHS21	1955235	Pseudoalteromonas phage PHS21				AQN32315.1 hypothetical protein: Pseudoalteromonas phage PHS21
gene_10987	5.08269	5.62813e-07	57.3636	1.01582	5.00356	8.03167e-05	0	0.31	3.11	0.44	22.77	26.63	1236	Gammaproteobacteria	138072	Candidatus Hamiltonella defensa				ATW34750.1 hypothetical protein BJP43_09595: Candidatus Hamiltonella defensa
gene_10988	5.27038	0.00460314	191.571	1.85998	2.83357	0.0796949	0.1	0.54	1.63	0.06	21.93	24.26	10239	Viruses	10239	Viruses				AZU97912.1 SNF2 family protein: Vibrio phage LP.1
gene_11019	3.48317	1.8508e-07	99.1575	0.668077	5.21373	3.30978e-05	0.21	0.72	5.26	0.31	6.23	12.73	1798299	Gammaproteobacteria bacterium RIFCSPLOWO2_02_FULL_57_10	1798299	Gammaproteobacteria bacterium RIFCSPLOWO2_02_FULL_57_10				OGT74723.1 hypothetical protein A3H44_03530: Gammaproteobacteria bacterium RIFCSPLOWO2_02_FULL_57_10
gene_11020	3.3605	0.0291415	7.89145	1.54041	2.18157	0.276079	0	0.29	1.93	0.15	2.64	5.01	0		0
gene_11021	3.09007	8.73344e-08	164.195	0.577445	5.35128	1.80095e-05	0.39	1.22	7.92	0.79	9.22	19.54	1986650	Alteromonadaceae bacterium TMED7	1986650	Alteromonadaceae bacterium TMED7				RPH13921.1 hypothetical protein CBB67_020375: Alteromonadaceae bacterium TMED7
gene_11022	3.76761	3.59144e-06	54.2926	0.813084	4.63373	0.00035384	0,19	0.68	4.97	0.17	6.72	12.54	1986650	Alteromonadaceae bacterium TMED7	1778437	Gammaproteobacteria bacterium LSUCC0112
gene_11023	3.75973	9.98637e-10	138.936	0.615379	6.10963	4.7238e-07	0.21	0.8	8.15	0.44	8.58	18.18	1236	Gammaproteobacteria	1986650	Alteromonadaceae bacterium TMED7				RPH13922.1 fatty acid hydroxylase family protein: Alteromonadaceae bacterium TMED7
gene_11027	1.40276	0.0125135	227.21	0.561707	2.49732	0.158629	12.47	5.24	11.33	2.86	10.01	41.91	28211	Alphaproteobacteria	28211	Alphaproteobacteria	K00020	mmsB, HIBADH	3-hydroxyisobutyrate dehydrogenase [EC:1.1.1.31]	WP_008033691.1 NAD(P)-dependent oxidoreductase: Rhodobacterales bacterium HTCC2255	EAU52619.1 3-hydroxyisobutyrate dehydrogenase family protein: Rhodobacterales bacterium HTCC2255
gene_11055	1.3223	0.0546326	54.0129	0.688059	1.92179	0.401334	1.42	1.82	3.42	1.51	4.89	13.06	0		0
gene_11085	1.96949	0.010981	45.9828	0.774382	2.5433	0.145322	0	3.61	7.25	2.83	18.13	31.82	2058087	Alteromonadales bacterium alter-6D02	2058087	Alteromonadales bacterium alter-6D02				WP_101214707.1 Lacal_2735 family protein: Alteromonadales bacterium alter-6D02	PKF56179.1 hypothetical protein CW748_11025: Alteromonadales bacterium alter-6D02
gene_11262	1.46289	0.00682758	253.785	0.540783	2.70514	0.104718	11.85	3.62	8	2.25	8.13	33.85	28211	Alphaproteobacteria	28211	Alphaproteobacteria	K03568	tldD	TldD protein	WP_108864375.1 metalloprotease TldD: Rhodobacteraceae bacterium Water-Bin34	RZO42986.1 metalloprotease TldD: Rhodobacteraceae bacterium
gene_11263	1.6212	0.00164915	654.989	0.515144	3.14707	0.0385123	26.56	4.82	11.12	2.91	12.59	58	28211	Alphaproteobacteria	28211	Alphaproteobacteria	K03168	topA	DNA topoisomerase I [EC:5.6.2.1]	WP_008036521.1 type I DNA topoisomerase: Rhodobacterales bacterium HTCC2255	EAU52128.1 DNA topoisomerase I: alpha proteobacterium HTCC2255
gene_11308	2.06239	0.000127029	186.79	0.538181	3.83215	0.00568292	12.01	4.84	20.11	5.27	21.89	64.12	666509	Planktomarina temperata RCA23	666509	Planktomarina temperata RCA23				AII87236.1 hypothetical protein RCA23_c17010: Planktomarina temperata RCA23
gene_11309	2.16228	3.29262e-05	317.569	0.520751	4.15222	0.00203261	42.44	11.8	66.2	15.87	56.58	192.89	666509	Planktomarina temperata RCA23	666509	Planktomarina temperata RCA23				AII87235.1 hypothetical protein RCA23_c17000: Planktomarina temperata RCA23
gene_11341	1.54253	0.0197412	63.0136	0.661679	2.33123	0.215639	4.01	0.87	2.09	0.63	2.27	9.87	28211	Alphaproteobacteria	367336	Rhodobacterales bacterium HTCC2255	K15509	hpsN	sulfopropanediol 3-dehydrogenase [EC:1.1.1.308]	WP_008034768.1 histidinol dehydrogenase: Rhodobacterales bacterium HTCC2255	EAU53288.1 histidinol dehydrogenase: Rhodobacterales bacterium HTCC2255
gene_11343	1.63516	0.043845	35.8514	0.811266	2.01557	0.351902	2.44	0.35	2	0.88	1.79	7.46	28211	Alphaproteobacteria	367336	Rhodobacterales bacterium HTCC2255				WP_008034770.1 carbohydrate ABC transporter permease: Rhodobacterales bacterium HTCC2255	EAU53290.1 ABC transporter, permease protein, MalFG family: Rhodobacterales bacterium HTCC2255
gene_11344	1.5329	0.0497895	34.603	0.781385	1.96177	0.379705	3.58	0.55	1.74	0.52	1.33	7.72	28211	Alphaproteobacteria	367336	Rhodobacterales bacterium HTCC2255				WP_008034771.1 sugar ABC transporter permease: Rhodobacterales bacterium HTCC2255	EAU53291.1 probable ABC transporter: Rhodobacterales bacterium HTCC2255
gene_11345	2.18582	0.000190678	233.008	0.585845	3.73106	0.00776368	13.39	1.41	11.53	3.09	8.7	38.12	2	Bacteria	367336	Rhodobacterales bacterium HTCC2255				WP_008034774.1 extracellular solute-binding protein: Rhodobacterales bacterium HTCC2255	EAU53292.1 probable trehalosemaltose-binding protein: Rhodobacterales bacterium HTCC2255
gene_11353	2.07958	3.72828e-05	561.435	0.504298	4.1237	0.00222993	14.87	5.32	27.59	7.87	27.77	83.42	31989	Rhodobacteraceae	31989	Rhodobacteraceae				AII88346.1 putative tripartite tricarboxylate transporter family receptor: Planktomarina temperata RCA23
gene_11370	2.23803	0.00304464	145.048	0.755275	2.9632	0.0597423	4.74	1.93	6.14	0.3	4.34	17.45	2315479	SAR92 clade bacterium	2315479	SAR92 clade bacterium				RZO19623.1 hypothetical protein EVB03_06870: SAR92 clade bacterium
gene_11371	2.08002	0.00949432	43.623	0.801945	2.59372	0.131387	3.44	1.77	4.99	0.54	4.76	15.5	2315479	SAR92 clade bacterium	2315479	SAR92 clade bacterium	K03832	tonB	periplasmic protein TonB	RZO19624.1 energy transducer TonB: SAR92 clade bacterium
gene_11377	2.18335	6.88446e-06	702.234	0.485488	4.49723	0.000592652	68.71	13.47	56.81	11.89	57.79	208.67	28211	Alphaproteobacteria	28211	Alphaproteobacteria	K02035	ABC.PE.S	peptide/nickel transport system substrate-binding protein	WP_008034234.1 ABC transporter substrate-binding protein: Rhodobacterales bacterium HTCC2255	EAU52936.1 peptide/nickel/opine uptake family ABC transporter, periplasmic substrate-binding protein: Rhodobacterales bacterium HTCC2255
gene_11381	1.71378	0.00570414	118.384	0.619965	2.76432	0.0924561	8.15	3.29	8.35	1.57	7.55	28.91	28211	Alphaproteobacteria	367336	Rhodobacterales bacterium HTCC2255				WP_008034230.1 isopenicillin N synthase family oxygenase: Rhodobacterales bacterium HTCC2255	EAU52932.1 oxidoreductase, 2OG-Fe(II) oxygenase family protein: Rhodobacterales bacterium HTCC2255
gene_11396	1.57668	0.00161066	570.724	0.499905	3.15397	0.0378656	0.14	4.95	16.17	6.89	18.97	47.12	455436	Glaciecola sp. HTCC2999	455436	Glaciecola sp. HTCC2999	K03307	TC.SSS	solute:Na+ symporter, SSS family	WP_010178379.1 sodium/proline symporter PutP: Glaciecola sp. HTCC2999
gene_11413	2.48875	0.0161251	35.8874	1.03436	2.40607	0.188865	0	0.36	0.46	0.71	5.59	7.12	379347	Epibacterium mobile	379347	Epibacterium mobile				WP_065333783.1 hypothetical protein: Epibacterium mobile
gene_11415	2.92811	0.00619025	28.2922	1.06962	2.73753	0.0982113	0	0.53	0.78	0.56	7.66	9.53	0		0
gene_11425	1.17635	0.035871	254.401	0.560595	2.09839	0.313064	5.86	5.05	7.06	3.07	11.33	32.37	28211	Alphaproteobacteria	28211	Alphaproteobacteria				WP_008033889.1 helix-turn-helix domain-containing protein: Rhodobacterales bacterium HTCC2255	EAU52732.1 hypothetical protein OM2255_04370: Rhodobacterales bacterium HTCC2255
gene_11427	1.52293	0.0144682	88.4743	0.622769	2.44542	0.175389	6.99	1.63	4.04	1.05	3.64	17.35	28211	Alphaproteobacteria	28211	Alphaproteobacteria	K02835	prfA, MTRF1, MRF1	peptide chain release factor 1	WP_108864347.1 peptide chain release factor 1: Rhodobacteraceae bacterium Water-Bin34	RZO41445.1 peptide chain release factor 1: Rhodobacteraceae bacterium
gene_11430	1.62682	0.025678	61.6327	0.729172	2.23105	0.255149	0	1.59	2.99	0.55	3.62	8.75	1236	Gammaproteobacteria	1236	Gammaproteobacteria	K00973	E2.7.7.24, rfbA, rffH	glucose-1-phosphate thymidylyltransferase [EC:2.7.7.24]	WP_101215010.1 glucose-1-phosphate thymidylyltransferase RfbA: Alteromonadales bacterium alter-6D02	PKF55704.1 glucose-1-phosphate thymidylyltransferase: Alteromonadales bacterium alter-6D02
gene_11431	2.49752	0.0111335	20.1488	0.983863	2.53848	0.146745	0	0.6	3.22	0.4	2.36	6.58	1236	Gammaproteobacteria	1236	Gammaproteobacteria				WP_000052682.1 WxcM-like domain-containing protein: Vibrio sp. RC586	EEY97959.1 hypothetical protein VOA_002977: Vibrio sp. RC586
gene_11432	1.40277	0.0275605	75.6614	0.636614	2.20349	0.267	0	1.24	3.03	0.9	2.59	7.76	1236	Gammaproteobacteria	1903412	Hafniaceae				WP_130985651.1 formyl transferase: Obesumbacterium proteus	ANF30007.1 methionyl-tRNA formyltransferase: Hafnia alvei	TBL73542.1 formyl transferase: Obesumbacterium proteus
gene_11433	1.19034	0.0447271	113.958	0.59303	2.00721	0.356232	0	2.34	4.44	1.5	4.29	12.57	67572	Psychromonas	67572	Psychromonas				WP_101040089.1 DegT/DnrJ/EryC1/StrS family aminotransferase: Psychromonas sp. MB-3u-54	PKH01850.1 aminotransferase: Psychromonas sp. MB-3u-54
gene_11482	1.28436	0.0384242	109.075	0.620374	2.0703	0.325976	3.21	2.98	4.34	2.15	8.18	20.86	31989	Rhodobacteraceae	1510460	Ascidiaceihabitans donghaensis				WP_108829066.1 protein EcsC: Ascidiaceihabitans donghaensis	SPH22064.1 hypothetical protein ASD8599_02811: Ascidiaceihabitans donghaensis
gene_11491	1.17131	0.0385061	157.636	0.566006	2.06943	0.326281	0	8.06	14.11	5.13	15.51	42.81	0		0
gene_11492	1.37719	0.0148672	138.544	0.565442	2.4356	0.178632	0	6.44	14.29	4.79	14.75	40.27	0		0
gene_11497	1.66299	0.00313654	263.538	0.562958	2.95403	0.0610202	0	9.17	19.89	4.66	23.87	57.59	2267621	Candidatus Colwellia aromaticivorans	2267621	Candidatus Colwellia aromaticivorans				WP_114327286.1 hypothetical protein: Candidatus Colwellia aromaticivorans
gene_11504	2.35192	0.0285317	18.3763	1.07399	2.1899	0.272546	10.27	0.35	0.96	0.07	1.21	12.86	666509	Planktomarina temperata RCA23	666509	Planktomarina temperata RCA23	K07516	fadN	3-hydroxyacyl-CoA dehydrogenase [EC:1.1.1.35]	AII88079.1 fatty acid oxidation complex alpha subunit FadJ: Planktomarina temperata RCA23
gene_11508	1.35792	0.0295147	84.2081	0.62389	2.17654	0.278356	12.2	1.19	3.56	1.19	2.47	20.61	666509	Planktomarina temperata RCA23	666509	Planktomarina temperata RCA23	K00249	ACADM, acd	acyl-CoA dehydrogenase [EC:1.3.8.7]	AII88075.1 hypothetical protein RCA23_c25570: Planktomarina temperata RCA23
gene_11522	1.37095	0.00602183	544.027	0.499145	2.74659	0.0963275	7.32	3.49	9.49	4.67	11.52	36.49	367336	Rhodobacterales bacterium HTCC2255	367336	Rhodobacterales bacterium HTCC2255	K05802	mscK, kefA, aefA	potassium-dependent mechanosensitive channel	WP_008034400.1 DUF3772 domain-containing protein: Rhodobacterales bacterium HTCC2255	EAU53033.1 mechanosensitive ion channel family protein: Rhodobacterales bacterium HTCC2255
gene_11527	1.45646	0.0164249	160.873	0.607028	2.39933	0.191184	1.91	1.18	2.59	0.53	2.08	8.29	1655626	SAR92 bacterium BACL26 MAG-121220-bin70	1655626	SAR92 bacterium BACL26 MAG-121220-bin70				KRO96995.1 hypothetical protein ABS24_03025: SAR92 bacterium BACL26 MAG-121220-bin70
gene_11557	1.21304	0.0124743	959.025	0.485522	2.49843	0.158288	0	31.82	65.18	24.63	65.07	186.7	28228	Colwellia	28228	Colwellia	K07153	hflD	high frequency lysogenization protein	WP_114327385.1 high frequency lysogenization protein HflD: Candidatus Colwellia aromaticivorans
gene_11586	1.08079	0.0462187	207.741	0.542189	1.99339	0.3636	3.57	2.09	3.72	1.43	3.67	14.48	367336	Rhodobacterales bacterium HTCC2255	367336	Rhodobacterales bacterium HTCC2255	K05802	mscK, kefA, aefA	potassium-dependent mechanosensitive channel	WP_008034400.1 DUF3772 domain-containing protein: Rhodobacterales bacterium HTCC2255	EAU53033.1 mechanosensitive ion channel family protein: Rhodobacterales bacterium HTCC2255
gene_11789	2.00805	0.044731	20.9445	1.00043	2.00718	0.356232	0	1.33	4.29	0.4	2.66	8.68	28228	Colwellia	28228	Colwellia				WP_057179532.1 MULTISPECIES: hypothetical protein: Colwellia	GAW95732.1 transposase: Colwellia marinimaniae
gene_11791	2.62708	0.00404998	46.3527	0.914007	2.87424	0.0727916	0	0.76	3.69	0.1	1.59	6.14	1919126	Cyanobacteria bacterium QH_9_48_43	1919126	Cyanobacteria bacterium QH_9_48_43				PSO87886.1 hypothetical protein BRC41_04000: Cyanobacteria bacterium QH_9_48_43
gene_11794	2.60997	0.0344121	17.9706	1.23391	2.11521	0.305165	0	0.45	1.79	0	0.94	3.18	1236	Gammaproteobacteria	136468	Vibrio lentus				WP_102328489.1 acylneuraminate cytidylyltransferase: Vibrio lentus	PMG69733.1 acylneuraminate cytidylyltransferase: Vibrio lentus	PMK90294.1 acylneuraminate cytidylyltransferase: Vibrio lentus
gene_11803	1.15509	0.0529298	196.958	0.596792	1.93549	0.393886	0	4.25	10.25	2.74	5.17	22.41	1236	Gammaproteobacteria	1236	Gammaproteobacteria	K01626	E2.5.1.54, aroF, aroG, aroH	3-deoxy-7-phosphoheptulonate synthase [EC:2.5.1.54]	PCI58367.1 3-deoxy-7-phosphoheptulonate synthase: Gammaproteobacteria bacterium	PHR84718.1 3-deoxy-7-phosphoheptulonate synthase: Colwellia sp.
gene_11808	6.73168	1.20273e-16	902.833	0.812727	8.28284	4.71627e-13	0	0.28	4.72	0.24	50.84	56.08	0		0
gene_11809	5.73162	4.70432e-13	647.506	0.792362	7.23358	6.74143e-10	0	1.05	11.42	1.26	112.3	126.03	1986725	Flavobacteriales bacterium TMED228	1986725	Flavobacteriales bacterium TMED228				OUW92888.1 hypothetical protein CBD88_07920: Flavobacteriales bacterium TMED228
gene_11810	5.262	3.57325e-12	1103.03	0.756784	6.95311	4.02839e-09	0.07	1.32	9.27	1	81.03	92.69	1710896	Aphanizomenon flos-aquae WA102	1710896	Aphanizomenon flos-aquae WA102				OBQ41252.1 hypothetical protein AN484_21360: Aphanizomenon flos-aquae WA102
gene_11811	5.34137	3.3606e-09	116.837	0.903336	5.91294	1.2664e-06	0	0.72	6.69	0.77	54.45	62.63	1710896	Aphanizomenon flos-aquae WA102	1710896	Aphanizomenon flos-aquae WA102				OBQ41251.1 hypothetical protein AN484_21355: Aphanizomenon flos-aquae WA102
gene_11812	5.92768	4.89921e-12	317.439	0.858031	6.90847	5.32362e-09	0	0.7	5.91	0.43	63.63	70.67	0		0
gene_11831	4.42405	8.05026e-09	631.167	0.767079	5.7674	2.58451e-06	0	0.73	2.67	0.3	19.71	23.41	1407671	uncultured Mediterranean phage uvMED	1407671	uncultured Mediterranean phage uvMED				BAQ85219.1 filamentous hemagglutinin: uncultured Mediterranean phage uvMED
gene_11832	4.40407	1.1168e-07	129.11	0.82992	5.30661	2.19124e-05	0	0.73	3.09	0.37	20.44	24.63	0		0
gene_11833	6.73905	0.000161214	25.242	1.78606	3.77313	0.00682196	0	0.14	1.49	0	14.62	16.25	0		0
gene_11834	5.41262	1.70569e-09	141.803	0.898568	6.02361	7.26783e-07	0	0.45	2.95	0.13	22.35	25.88	2570357	Halomonas sp. 15WGF	2570357	Halomonas sp. 15WGF				WP_137094935.1 hypothetical protein: Halomonas sp. 15WGF	TKJ09586.1 hypothetical protein E8Q34_15995: Halomonas sp. 15WGF
gene_11846	2.46124	0.00167333	42.4744	0.783133	3.14281	0.0389666	0	1.59	9.38	1.09	5.21	17.27	0		2572245	Thalassotalea sp. ZS-4				WP_136736959.1 sel1 repeat family protein: Thalassotalea sp. ZS-4	TKB43648.1 sel1 repeat family protein: Thalassotalea sp. ZS-4
gene_11847	1.8964	0.0172748	43.8718	0.796539	2.38081	0.19791	0	2.72	9.76	1.24	4.84	18.56	406020	Thiomicrospira microaerophila	258591	Halomonas anticariensis				WP_016417068.1 hypothetical protein: Halomonas anticariensis	EPC01897.1 hypothetical protein L861_19795: Halomonas anticariensis FP35 = DSM 16096
gene_11856	0.996564	0.0464256	1396.75	0.500408	1.9915	0.364594	0.07	23.73	37.34	14.77	39.23	115.14	1236	Gammaproteobacteria	2267621	Candidatus Colwellia aromaticivorans	K03310	TC.AGCS	alanine or glycine:cation symporter, AGCS family	WP_114325855.1 alanine:cation symporter family protein: Candidatus Colwellia aromaticivorans
gene_11864	2.29565	0.000124575	145.922	0.598302	3.83694	0.0055944	0	0.76	3.59	0.47	2.4	7.22	1224	Proteobacteria	2032625	Halomonas sp. WRN001	K06919	K06919	putative DNA primase/helicase	WP_095618940.1 hypothetical protein: Halomonas sp. WRN001	PAU78926.1 hypothetical protein CK498_00645: Halomonas sp. WRN001
gene_11865	1.64102	0.00857423	234.158	0.624299	2.62858	0.122279	0.19	4.53	12.91	1.89	6.94	26.46	135622	Alteromonadales	28228	Colwellia	K00931	proB	glutamate 5-kinase [EC:2.7.2.11]	WP_101154953.1 glutamate 5-kinase: Colwellia sp. Bg11-28	PKH87224.1 glutamate 5-kinase: Colwellia sp. Bg11-28
gene_11894	1.59986	0.0262331	63.6332	0.719769	2.22274	0.258561	1.72	1.39	2.4	0.53	3.45	9.49	31989	Rhodobacteraceae	221822	Phaeobacter inhibens				WP_102884330.1 transcriptional regulator: Phaeobacter inhibens
gene_11898	1.85589	0.00194897	148.976	0.599081	3.0979	0.0433591	8.66	1.35	4.79	2.26	8.24	25.3	666509	Planktomarina temperata RCA23	666509	Planktomarina temperata RCA23	K13581	ccrM	modification methylase [EC:2.1.1.72]	AII85620.1 modification methylase CcrM: Planktomarina temperata RCA23
gene_11931	1.34956	0.0464098	74.2645	0.677613	1.99165	0.364512	0	4.29	6.47	2.06	9.76	22.58	0		0
gene_11934	1.05408	0.0456422	804.298	0.527388	1.99869	0.360619	0	13.95	23.97	7.54	20.44	65.9	1224	Proteobacteria	1224	Proteobacteria				WP_010178687.1 hypothetical protein: Glaciecola sp. HTCC2999
gene_11947	3.10785	0.0185111	11.1796	1.31955	2.35523	0.206725	2.51	0.18	0.85	0.05	1.18	4.77	655184	Candidatus Thioglobus	655184	Candidatus Thioglobus	K00641	metX	homoserine O-acetyltransferase/O-succinyltransferase [EC:2.3.1.31 2.3.1.46]	WP_114115931.1 alpha/beta fold hydrolase: Candidatus Thioglobus singularis	AXE62610.1 hypothetical protein CRN91_08140: Candidatus Thioglobus sp. NP1
gene_11961	1.37633	0.0162547	122.97	0.57272	2.40315	0.189889	4.4	1.63	3.71	1.69	4.88	16.31	1224	Proteobacteria	1224	Proteobacteria				RPG03971.1 CoA transferase: Proteobacteria bacterium TMED72
gene_11965	1.17663	0.0392025	132.513	0.570611	2.06205	0.329595	5.83	3.58	8.16	2.95	6.48	27	28211	Alphaproteobacteria	28211	Alphaproteobacteria	K02510	hpaI, hpcH	4-hydroxy-2-oxoheptanedioate aldolase [EC:4.1.2.52]	WP_008034420.1 HpcH/HpaI aldolase/citrate lyase family protein: Rhodobacterales bacterium HTCC2255	EAU53042.1 2-dehydro-3-deoxyglucarate aldolase: Rhodobacterales bacterium HTCC2255
gene_11966	1.40915	0.0189733	163.05	0.600645	2.34606	0.210006	9.87	2.22	4.59	1.02	3.99	21.69	28211	Alphaproteobacteria	28211	Alphaproteobacteria	K01474	hyuB	N-methylhydantoinase B [EC:3.5.2.14]	WP_108864563.1 hydantoinase B/oxoprolinase family protein: Rhodobacteraceae bacterium Water-Bin34
gene_11967	1.22791	0.0317705	185.059	0.571844	2.14729	0.290656	7.58	2.6	4.52	1.4	4.81	20.91	28211	Alphaproteobacteria	28211	Alphaproteobacteria	K01473	hyuA	N-methylhydantoinase A [EC:3.5.2.14]	WP_008034424.1 hydantoinase/oxoprolinase family protein: Rhodobacterales bacterium HTCC2255	EAU53044.1 hydantoin utilization protein: Rhodobacterales bacterium HTCC2255
gene_11975	1.51884	0.0116416	242.072	0.60204	2.52282	0.151043	0	8.15	17.26	3.14	15	43.55	1236	Gammaproteobacteria	1236	Gammaproteobacteria				PHR81295.1 TetR family transcriptional regulator: Colwellia sp.
gene_11976	1.00303	0.054489	407.355	0.521615	1.92293	0.40061	0	7.08	12.1	4.51	11.02	34.71	1236	Gammaproteobacteria	1236	Gammaproteobacteria				PHR81296.1 hypothetical protein COA59_16105: Colwellia sp.
gene_11987	1.28702	0.0154875	217.655	0.531654	2.42078	0.183687	12.24	4.2	9	3.24	9.07	37.75	28211	Alphaproteobacteria	28211	Alphaproteobacteria				RZO41108.1 aminotransferase: Rhodobacteraceae bacterium
gene_12008	1.89444	0.0018975	141.594	0.609964	3.10582	0.0425655	4.82	11.28	39.2	6.2	25.31	86.81	31989	Rhodobacteraceae	1510460	Ascidiaceihabitans donghaensis	K02055	ABC.SP.S	putative spermidine/putrescine transport system substrate-binding protein	WP_108826681.1 extracellular solute-binding protein: Ascidiaceihabitans donghaensis	SPH19328.1 hypothetical protein ASD8599_00053: Ascidiaceihabitans donghaensis
gene_12035	1.1215	0.0465285	134.931	0.563406	1.99057	0.365116	11.02	1.26	3.08	1.65	3.22	20.23	666509	Planktomarina temperata RCA23	666509	Planktomarina temperata RCA23	K13892	gsiA	glutathione transport system ATP-binding protein	AII86101.1 glutathione import ATP-binding protein GsiA: Planktomarina temperata RCA23
gene_12036	1.75036	0.000414611	621.704	0.495767	3.5306	0.0139737	20.69	7.22	26.18	6.74	20.41	81.24	666509	Planktomarina temperata RCA23	666509	Planktomarina temperata RCA23	K02035	ABC.PE.S	peptide/nickel transport system substrate-binding protein	AII86102.1 oligopeptide-binding protein AppA: Planktomarina temperata RCA23
gene_12090	1.13247	0.0323156	314.132	0.529071	2.14049	0.293789	5.01	2.2	4.49	2.96	6.78	21.44	2	Bacteria	221817	unclassified Oceanospirillaceae	K07003	K07003	uncharacterized protein	EPJ49140.1 hypothetical protein OFPII_02460: Osedax symbiont Rs1
gene_12199	1.32535	0.0518828	71.7632	0.68173	1.9441	0.389111	5.77	2.25	5.41	1.23	3.25	17.91	1407671	uncultured Mediterranean phage uvMED	1407671	uncultured Mediterranean phage uvMED				BAQ93030.1 hypothetical protein: uncultured Mediterranean phage uvMED
gene_12200	1.52299	0.029885	246.027	0.701318	2.17161	0.280471	6.34	1.79	3.99	0.39	2.24	14.75	2030813	Desulfotalea sp.	2030813	Desulfotalea sp.				PHR23556.1 hypothetical protein COA36_16630: Desulfotalea sp.
gene_12221	1.1648	0.0287039	950.972	0.532473	2.18753	0.273571	0	22.51	39.22	11.26	36.23	109.22	1236	Gammaproteobacteria	28228	Colwellia	K07708	glnL, ntrB	two-component system, NtrC family, nitrogen regulation sensor histidine kinase GlnL [EC:2.7.13.3]	WP_114324903.1 nitrogen regulation protein NR(II): Candidatus Colwellia aromaticivorans
gene_12222	0.995042	0.0408316	877.276	0.486517	2.04524	0.337585	0	14.4	27.06	11.59	24.44	77.49	1236	Gammaproteobacteria	1236	Gammaproteobacteria	K07712	glnG, ntrC	two-component system, NtrC family, nitrogen regulation response regulator GlnG	PHR79963.1 nitrogen regulation protein NR(I): Colwellia sp.
gene_12226	1.30002	0.0153593	526.588	0.536356	2.42379	0.182719	0	19.06	37.62	10.05	33.76	100.49	1236	Gammaproteobacteria	2267621	Candidatus Colwellia aromaticivorans				WP_114325418.1 hypothetical protein: Candidatus Colwellia aromaticivorans
gene_12227	1.04976	0.0506125	214.14	0.537031	1.95475	0.383356	0	16.06	27.7	11.43	29	84.19	1236	Gammaproteobacteria	1236	Gammaproteobacteria	K05589	ftsB	cell division protein FtsB	WP_114325417.1 cell division protein FtsB: Candidatus Colwellia aromaticivorans
gene_12240	1.38907	0.0106335	305.713	0.54377	2.55452	0.142269	14.67	7.76	15.48	4.33	16.08	58.32	28211	Alphaproteobacteria	28211	Alphaproteobacteria	K00606	panB	3-methyl-2-oxobutanoate hydroxymethyltransferase [EC:2.1.2.11]	WP_008036780.1 3-methyl-2-oxobutanoate hydroxymethyltransferase: Rhodobacterales bacterium HTCC2255	EAU50569.1 3-methyl-2-oxobutanoate hydroxymethyltransferase: alpha proteobacterium HTCC2255
gene_12303	2.70437	5.79302e-05	89.0589	0.672548	4.02109	0.00312586	0	5.53	24.39	2.22	26.17	58.31	56799	Colwellia sp.	56799	Colwellia sp.				PHR83976.1 hypothetical protein COA59_08485: Colwellia sp.
gene_12323	2.7391	8.41765e-05	71.3852	0.696585	3.93219	0.00415188	6.76	0.43	2.32	0.2	1.85	11.56	655184	Candidatus Thioglobus	655184	Candidatus Thioglobus	K00394	aprA	adenylylsulfate reductase, subunit A [EC:1.8.99.2]	WP_114114466.1 adenylyl-sulfate reductase subunit alpha: Candidatus Thioglobus singularis	AXE61140.1 adenylyl-sulfate reductase subunit alpha: Candidatus Thioglobus sp. NP1
gene_12325	1.89784	0.0424606	24.1323	0.93537	2.02898	0.345318	4.64	0.57	1.82	0.23	1.12	8.38	655184	Candidatus Thioglobus	1427364	Candidatus Thioglobus singularis				WP_053819636.1 hypothetical protein: Candidatus Thioglobus singularis	ALE01355.1 adenylylsulfate reductase: Candidatus Thioglobus singularis PS1	ANQ66017.1 adenylylsulfate reductase: Candidatus Thioglobus singularis
gene_12326	2.56132	0.00735427	24.0421	0.955589	2.68036	0.110381	1.53	0.26	1.27	0.1	0.83	3.99	1427364	Candidatus Thioglobus singularis	1427364	Candidatus Thioglobus singularis	K00958	sat, met3	sulfate adenylyltransferase [EC:2.7.7.4]	WP_053819637.1 sulfate adenylyltransferase: Candidatus Thioglobus singularis	ALE01356.1 sulfate adenylyltransferase: Candidatus Thioglobus singularis PS1
gene_12349	1.62326	0.0038213	283.619	0.561186	2.89255	0.0698146	9.99	2.7	6.19	1.33	6.21	26.42	28211	Alphaproteobacteria	2015205	Rhodobacteraceae bacterium Water-Bin34	K01972	E6.5.1.2, ligA, ligB	DNA ligase (NAD+) [EC:6.5.1.2]	WP_108862838.1 NAD-dependent DNA ligase LigA: Rhodobacteraceae bacterium Water-Bin34
gene_12361	1.13186	0.0298527	734.728	0.521103	2.17204	0.280333	6.35	6.39	13.49	4.15	9.43	39.81	2	Bacteria	2	Bacteria	K03070	secA	preprotein translocase subunit SecA [EC:7.4.2.8]	AAR05257.1 predicted preprotein translocase subunit SecA: uncultured marine gamma proteobacterium EB000-45B06	AAR37988.1 preprotein translocase, SecA subunit: uncultured marine bacterium 562
gene_12380	1.48294	0.0050387	282.257	0.528763	2.80455	0.0849262	0	2.16	5.09	1.46	5	13.71	1236	Gammaproteobacteria	1236	Gammaproteobacteria				KDH48489.1 hypothetical protein AE56_04835: Klebsiella pneumoniae BWH 48	CEN66152.1 chromosome segregation protein SMC: Klebsiella pneumoniae	SAX66120.1 chromosome segregation protein SMC: Klebsiella pneumoniae
gene_12381	1.46652	0.0112491	123.91	0.57854	2.53486	0.147608	0	1.25	2.67	0.95	3.41	8.28	641	Vibrionaceae	641	Vibrionaceae				WP_109375307.1 hypothetical protein: Photobacterium damselae	AWK82840.1 hypothetical protein BST98_12660: Photobacterium damselae
gene_12395	1.4699	0.0110505	269.006	0.57845	2.5411	0.145988	0.84	2.69	6.59	1.34	4.48	15.94	28211	Alphaproteobacteria	28211	Alphaproteobacteria	K07114	yfbK	Ca-activated chloride channel homolog	ANK82453.1 marine proteobacterial sortase target protein: Rhizobiales bacterium NRL2
gene_12398	2.23827	0.0112276	25.4608	0.88276	2.53553	0.147433	0.19	0.46	2.52	0.54	2.18	5.89	666509	Planktomarina temperata RCA23	666509	Planktomarina temperata RCA23				AII86788.1 hypothetical protein, DUF1994: Planktomarina temperata RCA23
gene_12406	3.88328	0.000256359	48.4667	1.06222	3.65582	0.00969501	0	0.08	6.98	0.46	0.67	8.19	28108	Alteromonas macleodii	28108	Alteromonas macleodii	K10216	dmpD, xylF	2-hydroxymuconate-semialdehyde hydrolase [EC:3.7.1.9]	WP_049588590.1 alpha/beta fold hydrolase: Alteromonas macleodii
gene_12407	2.96455	0.00933879	41.3503	1.14047	2.5994	0.129937	0	0.29	5.53	0.46	0.13	6.41	1236	Gammaproteobacteria	1236	Gammaproteobacteria	K18364	bphH, xylJ, tesE	2-oxopent-4-enoate/cis-2-oxohex-4-enoate hydratase [EC:4.2.1.80 4.2.1.132]	WP_049588589.1 2-oxopent-4-enoate hydratase: Alteromonas macleodii
gene_12408	3.45065	0.00119078	67.2288	1.06466	3.24108	0.0304411	0	0.31	7.98	0.46	0.23	8.98	1236	Gammaproteobacteria	72275	Alteromonadaceae	K18366	bphJ, xylQ, nahO, tesF	acetaldehyde/propanal dehydrogenase [EC:1.2.1.10 1.2.1.87]	WP_049588588.1 acetaldehyde dehydrogenase (acetylating): Alteromonas macleodii
gene_12409	4.22985	0.0491962	83.8849	2.15053	1.96689	0.37702	0	0.16	9.3	0.35	0.1	9.91	226	Alteromonas	226	Alteromonas	K18365	bphI, xylK, nahM, tesG	4-hydroxy-2-oxovalerate/4-hydroxy-2-oxohexanoate aldolase [EC:4.1.3.39 4.1.3.43]	WP_049588613.1 4-hydroxy-2-oxovalerate aldolase: Alteromonas macleodii	OUX86715.1 4-hydroxy-2-oxovalerate aldolase: Alteromonas sp. TMED35
gene_12450	1.56397	0.00327395	919.89	0.531822	2.94077	0.0627682	0	4.35	10.44	2.23	8.94	25.96	1822214	Halioglobus sp. HI00S01	1822214	Halioglobus sp. HI00S01				KZX57882.1 hypothetical protein A3709_19865: Halioglobus sp. HI00S01
gene_12519	1.68248	0.00597228	116.637	0.611968	2.7493	0.0957324	2.41	1.85	3.86	1.03	5.38	14.53	74201	Verrucomicrobia	74201	Verrucomicrobia				RZN89034.1 hypothetical protein EVB10_04050: Verrucomicrobiaceae bacterium
gene_12532	1.35985	0.0148648	239.858	0.558308	2.43566	0.178627	8.92	3.9	8.52	2.19	7.05	30.58	28211	Alphaproteobacteria	28211	Alphaproteobacteria				RZO42359.1 aminotransferase: Rhodobacteraceae bacterium
gene_12533	1.54538	0.0189614	86.496	0.658647	2.34629	0.209928	4.4	2.25	4.35	1	5.15	17.15	28211	Alphaproteobacteria	28211	Alphaproteobacteria	K11074	potI	putrescine transport system permease protein	WP_108863945.1 ABC transporter permease subunit: Rhodobacteraceae bacterium Water-Bin34	RZO42358.1 ABC transporter permease subunit: Rhodobacteraceae bacterium
gene_12535	2.15087	7.54881e-05	198.277	0.543384	3.95829	0.00382201	13.1	2.18	9.49	1.79	7.99	34.55	28211	Alphaproteobacteria	28211	Alphaproteobacteria	K11076	potG	putrescine transport system ATP-binding protein	WP_108863947.1 polyamine ABC transporter ATP-binding protein: Rhodobacteraceae bacterium Water-Bin34	RZO42356.1 polyamine ABC transporter ATP-binding protein: Rhodobacteraceae bacterium
gene_12536	3.04233	1.14295e-08	248.219	0.532992	5.70802	3.44045e-06	38.85	5.57	40.41	4.55	42.57	131.95	28211	Alphaproteobacteria	28211	Alphaproteobacteria	K11073	potF	putrescine transport system substrate-binding protein	WP_008036455.1 extracellular solute-binding protein: Rhodobacterales bacterium HTCC2255	EAU52079.1 putrescine ABC transporter, periplasmic putrescine-binding protein: alpha proteobacterium HTCC2255
gene_12546	1.62996	0.0236233	57.0573	0.720201	2.2632	0.242452	0	9	20.4	3.78	19.08	52.26	2267621	Candidatus Colwellia aromaticivorans	2267621	Candidatus Colwellia aromaticivorans				WP_114325470.1 CBS domain-containing protein: Candidatus Colwellia aromaticivorans
gene_12587	1.3612	0.00964747	489.449	0.525923	2.58822	0.132874	3.88	4.34	9.58	2.59	8.12	28.51	2315479	SAR92 clade bacterium	2315479	SAR92 clade bacterium	K01338	lon	ATP-dependent Lon protease [EC:3.4.21.53]	RZO18873.1 endopeptidase La: SAR92 clade bacterium
gene_12592	1.72571	0.0173499	49.1622	0.725331	2.37921	0.198476	1.9	0.65	2	0.4	1.45	6.4	31989	Rhodobacteraceae	31989	Rhodobacteraceae	K07263	pqqL	zinc protease [EC:3.4.24.-]	WP_069301024.1 insulinase family protein: Neptunicoccus sediminis
gene_12599	1.13341	0.0400362	774.068	0.551975	2.05337	0.333578	0	34.46	54.25	15.1	54.24	158.05	1236	Gammaproteobacteria	2267621	Candidatus Colwellia aromaticivorans				WP_114327282.1 DUF938 domain-containing protein: Candidatus Colwellia aromaticivorans
gene_12600	1.07798	0.035875	756.264	0.513728	2.09834	0.313069	0	25.03	43.96	15.02	40.23	124.24	1236	Gammaproteobacteria	28228	Colwellia	K09919	K09919	uncharacterized protein	ANC57904.1 hypothetical protein: Colwellia sp. C1
gene_12613	1.42943	0.0117088	346.202	0.567052	2.5208	0.151597	0	5.67	14.39	3.06	8.95	32.07	28228	Colwellia	28228	Colwellia	K03292	TC.GPH	glycoside/pentoside/hexuronide:cation symporter, GPH family	WP_101233752.1 MFS transporter: Colwellia sp. 12G3	PKI13889.1 MFS transporter: Colwellia sp. 12G3
gene_12635	2.80181	0.0195696	12.9799	1.20018	2.3345	0.214466	0.37	0.25	1.4	0.11	1.1	3.23	1236	Gammaproteobacteria	584787	Gallaecimonas pentaromativorans				WP_050657785.1 sodium/solute symporter: Gallaecimonas pentaromativorans	ROQ30497.1 SSS family solute:Na+ symporter: Gallaecimonas pentaromativorans
gene_12636	2.60895	0.000321886	64.2794	0.72531	3.59702	0.0115431	0.54	0.48	2.11	0.18	1.89	5.2	131567	cellular organisms	131567	cellular organisms	K00690	E2.4.1.7	sucrose phosphorylase [EC:2.4.1.7]	WP_077408267.1 DUF3459 domain-containing protein: Microbulbifer agarilyticus	AQQ69536.1 alpha-amylase: Microbulbifer agarilyticus
gene_12637	2.97157	1.39933e-05	82.4392	0.684068	4.34397	0.00102997	0.42	0.57	4.71	0.37	2.6	8.67	131567	cellular organisms	131567	cellular organisms	K13693	gpgS	glucosyl-3-phosphoglycerate synthase [EC:2.4.1.266]	OUV20681.1 glycosyl transferase: Gammaproteobacteria bacterium TMED95
gene_12638	2.44098	0.00337949	38.8497	0.832835	2.93093	0.0641451	0.38	0.62	3.33	0.29	1.59	6.21	131567	cellular organisms	1986693	Euryarchaeota archaeon TMED255	K07026	E3.1.3.70	mannosyl-3-phosphoglycerate phosphatase [EC:3.1.3.70]	OUX22181.1 hypothetical protein CBE15_08900: Euryarchaeota archaeon TMED255
gene_12684	1.39039	0.0205474	137.131	0.600291	2.3162	0.221433	1.98	0.71	1.67	1.08	3.01	8.45	367336	Rhodobacterales bacterium HTCC2255	367336	Rhodobacterales bacterium HTCC2255	K01595	ppc	phosphoenolpyruvate carboxylase [EC:4.1.1.31]	WP_008034796.1 phosphoenolpyruvate carboxylase: Rhodobacterales bacterium HTCC2255	EAU53305.1 phosphoenolpyruvate carboxylase: Rhodobacterales bacterium HTCC2255
gene_12719	1.12191	0.0367512	463.212	0.53718	2.08852	0.317297	0	4.17	7.27	2.23	6.62	20.29	267889	Colwelliaceae	267889	Colwelliaceae	K01200	pulA	pullulanase [EC:3.2.1.41]	WP_130603414.1 pullulanase-type alpha-1,6-glucosidase: Litorilituus sediminis	QBG36860.1 pullulanase-type alpha-1,6-glucosidase: Litorilituus sediminis
gene_12720	2.46279	0.000378252	66.66	0.692804	3.55481	0.013054	0	3.32	14.66	1.65	12.66	32.29	167879	Colwellia psychrerythraea 34H	167879	Colwellia psychrerythraea 34H				AAZ25582.1 TonB-dependent receptor: Colwellia psychrerythraea 34H
gene_12726	1.49069	0.00524627	212.949	0.534009	2.79151	0.0873923	0	11.45	26.1	10.19	34.56	82.3	233316	Alteromonas stellipolaris	233316	Alteromonas stellipolaris				WP_061093708.1 hypothetical protein: Alteromonas stellipolaris	AMJ76667.1 hypothetical protein AVL57_00535 (plasmid): Alteromonas stellipolaris
gene_12727	1.36822	0.0108282	198.415	0.536937	2.54819	0.143935	0	5.44	11.45	4.67	14.57	36.13	226	Alteromonas	226	Alteromonas	K07665	cusR, copR, silR	two-component system, OmpR family, copper resistance phosphate regulon response regulator CusR	WP_061093707.1 response regulator: Alteromonas stellipolaris	AMJ76666.1 two-component system response regulator (plasmid): Alteromonas stellipolaris
gene_12728	1.13782	0.0535567	108.336	0.589423	1.93041	0.396333	0	1.81	3.13	1.36	3.83	10.13	233316	Alteromonas stellipolaris	233316	Alteromonas stellipolaris	K07644	cusS, copS, silS	two-component system, OmpR family, heavy metal sensor histidine kinase CusS [EC:2.7.13.3]	WP_061093706.1 heavy metal sensor histidine kinase: Alteromonas stellipolaris	AMJ76665.1 histidine kinase (plasmid): Alteromonas stellipolaris
gene_12766	1.15964	0.0437198	482.407	0.574998	2.01677	0.351309	0	7.61	12.78	3.07	10.99	34.45	2066516	Pseudoalteromonas sp. S554	2066516	Pseudoalteromonas sp. S554	K04043	dnaK, HSPA9	molecular chaperone DnaK	TMS80169.1 heat-shock protein Hsp70: Pseudoalteromonas sp. S554
gene_12768	1.3676	0.0126396	296.765	0.548407	2.49376	0.159756	0	3.74	8.75	2.23	6.56	21.28	2066516	Pseudoalteromonas sp. S554	2066516	Pseudoalteromonas sp. S554				WP_138741013.1 hypothetical protein: Pseudoalteromonas sp. S554	TMS80168.1 hypothetical protein CWB65_16525: Pseudoalteromonas sp. S554
gene_12777	1.28279	0.022287	275.32	0.561289	2.28544	0.233581	17.15	3.91	7.05	1.94	7.16	37.21	28211	Alphaproteobacteria	367336	Rhodobacterales bacterium HTCC2255	K22515	fdwB	formate dehydrogenase beta subunit [EC:1.17.1.9]	WP_008036885.1 NADH-quinone oxidoreductase subunit F: Rhodobacterales bacterium HTCC2255	EAU50674.1 formate dehydrogenase, beta subunit: alpha proteobacterium HTCC2255
gene_12778	1.09449	0.037686	300.376	0.526641	2.07825	0.322194	13.89	5.26	9.21	3.49	9.4	41.25	28211	Alphaproteobacteria	28211	Alphaproteobacteria	K03601	xseA	exodeoxyribonuclease VII large subunit [EC:3.1.11.6]	WP_108864331.1 exodeoxyribonuclease VII large subunit: Rhodobacteraceae bacterium Water-Bin34
gene_12830	2.09991	0.000101359	459.837	0.540195	3.88732	0.00478033	13.65	3.72	11.55	1.93	12.64	43.49	28211	Alphaproteobacteria	28211	Alphaproteobacteria	K21405	acoR	sigma-54 dependent transcriptional regulator, acetoin dehydrogenase operon transcriptional activator AcoR	WP_108865868.1 sigma-54-dependent Fis family transcriptional regulator: Rhodobacteraceae bacterium Water-Bin34
gene_12831	1.63818	0.0141419	60.5354	0.667652	2.45364	0.172561	16.22	0.96	2.42	0.77	2.96	23.33	28211	Alphaproteobacteria	28211	Alphaproteobacteria	K18382	adh1	NAD+-dependent secondary alcohol dehydrogenase Adh1 [EC:1.1.1.-]	WP_108865867.1 NAD(P)-dependent alcohol dehydrogenase: Rhodobacteraceae bacterium Water-Bin34
gene_12832	1.8994	0.000223272	274.585	0.514587	3.69112	0.00873512	9.97	2.71	9.32	2.65	10.58	35.23	28211	Alphaproteobacteria	28211	Alphaproteobacteria	K01965	PCCA, pccA	propionyl-CoA carboxylase alpha chain [EC:6.4.1.3]	WP_108865126.1 acetyl/propionyl/methylcrotonyl-CoA carboxylase subunit alpha: Rhodobacteraceae bacterium Water-Bin34
gene_12833	1.68319	0.000954434	327.654	0.509499	3.30362	0.0259383	7.06	2.49	7	2.07	7.58	26.2	28211	Alphaproteobacteria	367336	Rhodobacterales bacterium HTCC2255	K01847	MUT	methylmalonyl-CoA mutase [EC:5.4.99.2]	WP_008033442.1 methylmalonyl-CoA mutase: Rhodobacterales bacterium HTCC2255	EAU51209.1 methylmalonyl-CoA mutase protein: alpha proteobacterium HTCC2255
gene_12834	1.70795	0.0119007	60.2115	0.679086	2.51507	0.153369	4.49	1.65	6.21	2.63	7.69	22.67	367336	Rhodobacterales bacterium HTCC2255	367336	Rhodobacterales bacterium HTCC2255	K05606	MCEE, epi	methylmalonyl-CoA/ethylmalonyl-CoA epimerase [EC:5.1.99.1]	WP_008033449.1 methylmalonyl-CoA epimerase: Rhodobacterales bacterium HTCC2255	EAU51210.1 methylmalonyl-CoA epimerase: alpha proteobacterium HTCC2255
gene_12867	1.4521	0.0403691	46.3693	0.708358	2.04995	0.335215	9.63	0.57	1.48	0.59	1.68	13.95	666509	Planktomarina temperata RCA23	666509	Planktomarina temperata RCA23	K00428	E1.11.1.5	cytochrome c peroxidase [EC:1.11.1.5]	AII86070.1 hypothetical protein, Di-heme cytochrome c peroxidase: Planktomarina temperata RCA23
gene_12872	1.21383	0.0334323	169.994	0.570716	2.12685	0.299857	0	10.44	18.88	5.97	19.08	54.37	0		0
gene_12873	1.66118	0.00730495	109.405	0.619238	2.68261	0.109833	0	3.89	9.77	2.01	8.83	24.5	1236	Gammaproteobacteria	2058326	Psychromonas sp. Urea-02u-13	K19147	mcrC	5-methylcytosine-specific restriction enzyme subunit McrC	WP_101083178.1 restriction endonuclease: Psychromonas sp. Urea-02u-13	PKG38322.1 restriction endonuclease: Psychromonas sp. Urea-02u-13
gene_12874	1.62082	0.00372242	378.713	0.558754	2.90077	0.0686741	0	2.25	5.07	1.05	5.06	13.43	1236	Gammaproteobacteria	2024840	Methylophaga sp.				PHR76454.1 helicase: Methylophaga sp.
gene_12946	1.72118	0.0549058	23.2016	0.896624	1.91962	0.402587	0.15	0.43	1.66	0.59	1.66	4.49	1898104	Bacteroidetes bacterium	1898104	Bacteroidetes bacterium				REK51908.1 hypothetical protein DWQ49_13885: Bacteroidetes bacterium
gene_12947	2.48416	0.0284666	13.9126	1.13391	2.19079	0.272067	0	0.3	2.3	0.4	1.54	4.54	1898104	Bacteroidetes bacterium	1898104	Bacteroidetes bacterium				REK62886.1 hypothetical protein DWQ49_03230: Bacteroidetes bacterium
gene_12950	1.76361	0.0135773	50.2545	0.714516	2.46826	0.167692	0.72	1.18	2.79	0.8	3.93	9.42	2015205	Rhodobacteraceae bacterium Water-Bin34	2015205	Rhodobacteraceae bacterium Water-Bin34	K21067	ARHGAP44, RICH2	Rho GTPase-activating protein 44	WP_108865349.1 hypothetical protein: Rhodobacteraceae bacterium Water-Bin34
gene_12951	1.32885	0.0471158	61.0585	0.669359	1.98526	0.36794	0.18	1.58	4	2.2	5.45	13.41	2015205	Rhodobacteraceae bacterium Water-Bin34	2015205	Rhodobacteraceae bacterium Water-Bin34				WP_108865350.1 hypothetical protein: Rhodobacteraceae bacterium Water-Bin34
gene_12955	1.30981	0.040937	134.394	0.640756	2.04417	0.338032	0	2.01	9.7	3.9	4.71	20.32	1799789	Paraglaciecola hydrolytica	1799789	Paraglaciecola hydrolytica				WP_068378915.1 hypothetical protein: Paraglaciecola hydrolytica	KXI27658.1 hypothetical protein AX660_19060: Paraglaciecola hydrolytica
gene_12989	1.81482	0.00437493	101.907	0.636829	2.84978	0.0770503	32.64	1.2	3.27	1.63	6.68	45.42	1224	Proteobacteria	1224	Proteobacteria				CTQ53173.1 Extracytoplasmic solute receptor protein YiaO: Labrenzia alba
gene_13004	1.66538	0.00134309	267.214	0.519359	3.20661	0.0331358	18.02	5.14	13.71	4.44	16.57	57.88	666509	Planktomarina temperata RCA23	666509	Planktomarina temperata RCA23				AII85789.1 acyl-CoA dehydrogenase MmgC: Planktomarina temperata RCA23
gene_13005	1.62408	0.00273033	175.652	0.541978	2.99657	0.0553173	22.88	7.25	19.47	6.46	22.63	78.69	666509	Planktomarina temperata RCA23	666509	Planktomarina temperata RCA23				AII85790.1 putative HTH-type transcriptional regulator, MerR family: Planktomarina temperata RCA23
gene_13013	1.79568	0.00300413	183.461	0.605152	2.96731	0.0592278	0	2.5	9.76	1.71	4.68	18.65	1236	Gammaproteobacteria	28229	Colwellia psychrerythraea				OUR80657.1 hypothetical protein A9Q75_09980: Colwellia psychrerythraea
gene_13038	1.3141	0.0128503	222.568	0.5282	2.48789	0.161387	11.94	3.43	9.63	4.41	9.72	39.13	666509	Planktomarina temperata RCA23	666509	Planktomarina temperata RCA23				AII85841.1 TRAP dicarboxylate transporter, subunit DctP: Planktomarina temperata RCA23
gene_13054	1.9479	0.00168015	138.778	0.620029	3.14162	0.0390818	3.06	0.22	1.34	0.54	1.58	6.74	41875	Bathycoccus prasinos	41875	Bathycoccus prasinos				XP_007513626.1 filamin like protein: Bathycoccus prasinos	CCO16151.1 filamin like protein: Bathycoccus prasinos
gene_13140	1.92491	0.00875366	49.0972	0.734271	2.62153	0.124095	11.26	1.66	4.77	0.82	4.65	23.16	49546	Flavobacteriaceae	49546	Flavobacteriaceae	K06911	K06911	uncharacterized protein	WP_135875842.1 pirin family protein: Flavivirga sp. RZ03	TGV04016.1 pirin family protein: Flavivirga sp. RZ03
gene_13141	1.91222	0.00700359	98.1383	0.709103	2.69667	0.106539	6.28	0.98	2.83	0.28	1.88	12.25	2	Bacteria	2	Bacteria	K00219	fadH	2,4-dienoyl-CoA reductase (NADPH2) [EC:1.3.1.34]	WP_087565250.1 NADPH-dependent 2,4-dienoyl-CoA reductase: Polaribacter sp. SA4-10	ARV07902.1 NADPH-dependent 2,4-dienoyl-CoA reductase: Polaribacter sp. SA4-10
gene_13148	1.12953	0.0519559	350.962	0.581183	1.9435	0.389396	0.1	1.81	7.45	4.58	6.37	20.31	135622	Alteromonadales	135622	Alteromonadales				WP_073316718.1 TonB-dependent receptor: Aestuariibacter aggregatus	SHF74017.1 TonB-dependent receptor: Aestuariibacter aggregatus
gene_13170	1.61311	0.0521875	28.5101	0.830821	1.94158	0.390453	1.05	0.54	1.86	0.58	1.54	5.57	1655626	SAR92 bacterium BACL26 MAG-121220-bin70	1655626	SAR92 bacterium BACL26 MAG-121220-bin70				KRO95165.1 hypothetical protein ABS24_03880: SAR92 bacterium BACL26 MAG-121220-bin70
gene_13188	1.14894	0.0266673	377.341	0.518393	2.21635	0.261332	16.09	8.51	14.44	5.77	17.14	61.95	28211	Alphaproteobacteria	28211	Alphaproteobacteria	K01867	WARS, trpS	tryptophanyl-tRNA synthetase [EC:6.1.1.2]	WP_008036063.1 tryptophan--tRNA ligase: Rhodobacterales bacterium HTCC2255	EAU51854.1 tryptophanyl-tRNA synthetase: alpha proteobacterium HTCC2255
gene_13189	1.17979	0.0466164	151.842	0.59293	1.98977	0.365573	5.95	2.72	4.39	1.36	4.84	19.26	28211	Alphaproteobacteria	28211	Alphaproteobacteria				WP_108864402.1 dihydrolipoamide dehydrogenase: Rhodobacteraceae bacterium Water-Bin34
gene_13190	1.533	0.0204661	64.0572	0.661435	2.31769	0.220794	6.42	1.12	3.94	1.67	4.07	17.22	2015205	Rhodobacteraceae bacterium Water-Bin34	2015205	Rhodobacteraceae bacterium Water-Bin34				WP_108864401.1 TVP38/TMEM64 family protein: Rhodobacteraceae bacterium Water-Bin34
gene_13196	1.27776	0.051742	94.6452	0.656851	1.94527	0.388528	4.38	3.94	5.81	1.68	7.84	23.65	2	Bacteria	2	Bacteria				REJ62563.1 hypothetical protein DWQ21_06110: Bacteroidetes bacterium	REK59743.1 hypothetical protein DWQ49_07370: Bacteroidetes bacterium
gene_13267	0.995072	0.0443728	827.92	0.494925	2.01055	0.354378	0.19	19.14	32.57	13.48	32.16	97.54	1236	Gammaproteobacteria	1236	Gammaproteobacteria				PHR84682.1 aldo/keto reductase: Colwellia sp.
gene_13298	2.77713	1.07716e-06	151.213	0.569435	4.87699	0.000136446	0	0.69	5.43	0.94	5.72	12.78	1236	Gammaproteobacteria	1236	Gammaproteobacteria	K15576	nrtA, nasF, cynA	nitrate/nitrite transport system substrate-binding protein	WP_104005726.1 nitrate ABC transporter substrate-binding protein: Marinobacterium lutimaris	SEG87123.1 nitrate/nitrite transport system substrate-binding protein: Marinobacterium lutimaris
gene_13299	2.22905	0.00525559	38.7942	0.798676	2.79094	0.087501	0.12	0.41	1.61	0.62	3.19	5.95	1236	Gammaproteobacteria	1236	Gammaproteobacteria	K15577	nrtB, nasE, cynB	nitrate/nitrite transport system permease protein	WP_040823676.1 nitrate ABC transporter permease: marine gamma proteobacterium HTCC2143
gene_13300	2.45348	0.00169617	39.4217	0.781652	3.13884	0.039336	0.23	0.44	1.75	0.4	2.87	5.69	1236	Gammaproteobacteria	48075	Marinobacterium	K15578	nrtC, nasD	nitrate/nitrite transport system ATP-binding protein [EC:3.6.3.-]	WP_132298055.1 ABC transporter ATP-binding protein: Marinobacterium mangrovicola	TCK02293.1 nitrate/nitrite transport system ATP-binding protein: Marinobacterium mangrovicola
gene_13301	2.45203	0.00350309	31.9801	0.839807	2.91975	0.0657783	0.47	0.51	3.09	0.88	4.52	9.47	1224	Proteobacteria	1236	Gammaproteobacteria	K01725	cynS	cyanate lyase [EC:4.2.1.104]	PHR99796.1 cyanase: Oceanobacter sp.
gene_13384	5.04951	4.3489e-06	72.2048	1.09916	4.59397	0.000410853	0	0.08	7.72	0.17	0.32	8.29	226	Alteromonas	226	Alteromonas	K16246	dmpP, poxF, tomA5	phenol/toluene 2-monooxygenase (NADH) P5/A5 [EC:1.14.13.244 1.14.13.243]	WP_049588594.1 2Fe-2S iron-sulfur cluster binding domain-containing protein: Alteromonas macleodii
gene_13386	4.37182	1.75431e-05	65.4453	1.01811	4.29406	0.00123353	0	0.31	7.59	0.1	0.63	8.63	72275	Alteromonadaceae	226	Alteromonas	K00446	dmpB, xylE	catechol 2,3-dioxygenase [EC:1.13.11.2]	WP_049588592.1 catechol 2,3-dioxygenase: Alteromonas macleodii	OUX86706.1 catechol 2,3-dioxygenase: Alteromonas sp. TMED35
gene_13387	4.06903	0.0289417	79.2129	1.86287	2.18428	0.275101	0	0.16	5.66	0.19	0.15	6.16	226	Alteromonas	226	Alteromonas	K10217	dmpC, xylG, praB	aminomuconate-semialdehyde/2-hydroxymuconate-6-semialdehyde dehydrogenase [EC:1.2.1.32 1.2.1.85]	WP_049588591.1 2-hydroxymuconic semialdehyde dehydrogenase: Alteromonas macleodii
gene_13388	3.31459	0.049567	7.70189	1.68794	1.96368	0.378679	0	0.17	4.74	0.36	0.42	5.69	28108	Alteromonas macleodii	28108	Alteromonas macleodii	K10216	dmpD, xylF	2-hydroxymuconate-semialdehyde hydrolase [EC:3.7.1.9]	WP_049588590.1 alpha/beta fold hydrolase: Alteromonas macleodii
gene_13437	1.94152	0.000401522	163.272	0.548594	3.53908	0.0136338	13.39	4.09	16.82	4.34	15.31	53.95	666509	Planktomarina temperata RCA23	666509	Planktomarina temperata RCA23	K02035	ABC.PE.S	peptide/nickel transport system substrate-binding protein	AII86102.1 oligopeptide-binding protein AppA: Planktomarina temperata RCA23
gene_13486	1.76765	0.0171167	176.755	0.741404	2.38419	0.196749	3.7	4.27	9.78	0.69	7.08	25.52	2315479	SAR92 clade bacterium	2315479	SAR92 clade bacterium	K03798	ftsH, hflB	cell division protease FtsH [EC:3.4.24.-]	RZO20736.1 ATP-dependent zinc metalloprotease FtsH: SAR92 clade bacterium
gene_13554	1.67258	0.00669715	90.8254	0.616837	2.71154	0.103239	0	1.97	4.96	1.32	5.49	13.74	28228	Colwellia	28228	Colwellia				WP_081181610.1 helix-turn-helix transcriptional regulator: Colwellia sp. PAMC 21821	ARD46263.1 hypothetical protein A3Q33_19460: Colwellia sp. PAMC 21821
gene_13570	2.17688	0.000355484	506.63	0.609582	3.5711	0.012459	6.1	10.92	39.92	3.76	26.09	86.79	31989	Rhodobacteraceae	31989	Rhodobacteraceae	K02035	ABC.PE.S	peptide/nickel transport system substrate-binding protein	WP_106743952.1 peptide ABC transporter substrate-binding protein: Yoonia maritima
gene_13589	1.26771	0.018352	1137.25	0.53752	2.35844	0.205662	0.07	16.32	39.67	10.02	23.22	89.3	2267621	Candidatus Colwellia aromaticivorans	2267621	Candidatus Colwellia aromaticivorans	K01928	murE	UDP-N-acetylmuramoyl-L-alanyl-D-glutamate--2,6-diaminopimelate ligase [EC:6.3.2.13]	WP_114324761.1 UDP-N-acetylmuramoyl-L-alanyl-D-glutamate--2,6-diaminopimelate ligase: Candidatus Colwellia aromaticivorans
gene_13601	1.17525	0.0307554	185.155	0.544039	2.16022	0.285285	4.5	2.69	6.55	2.48	5.02	21.24	28211	Alphaproteobacteria	367336	Rhodobacterales bacterium HTCC2255				WP_008036463.1 aminotransferase: Rhodobacterales bacterium HTCC2255	EAU52083.1 hypothetical protein OM2255_12020: alpha proteobacterium HTCC2255
gene_13602	1.70216	0.0161602	48.6784	0.707675	2.40528	0.189112	4.88	0.94	2.9	0.75	2.58	12.05	28211	Alphaproteobacteria	28211	Alphaproteobacteria	K11074	potI	putrescine transport system permease protein	WP_008036461.1 ABC transporter permease subunit: Rhodobacterales bacterium HTCC2255	EAU52082.1 Binding-protein-dependent transport systems inner membrane component: alpha proteobacterium HTCC2255
gene_13604	1.98587	0.000541347	150.693	0.574047	3.45942	0.017002	6.82	1.78	7.71	1.52	5.26	23.09	367336	Rhodobacterales bacterium HTCC2255	367336	Rhodobacterales bacterium HTCC2255	K11076	potG	putrescine transport system ATP-binding protein	WP_008036457.1 ABC transporter ATP-binding protein: Rhodobacterales bacterium HTCC2255	EAU52080.1 putrescine ABC transporter, ATP-binding protein: alpha proteobacterium HTCC2255
gene_13634	1.48311	0.0446067	53.2923	0.738473	2.00834	0.355678	1.77	0.64	0.96	0.56	2.42	6.35	1		1986638	Candidatus Endolissoclinum sp. TMED37				OUU26218.1 hypothetical protein CBB97_08395: Candidatus Endolissoclinum sp. TMED37
gene_13636	2.08589	0.0419513	18.4386	1.02551	2.034	0.343029	3.59	0.47	1.07	0.43	2.76	8.32	767892	Candidatus Puniceispirillum marinum	767892	Candidatus Puniceispirillum marinum
gene_13687	1.77133	0.0161116	47.2602	0.7361	2.40638	0.188731	3.09	0.45	1.35	0.25	1.03	6.17	33811	unclassified Gammaproteobacteria (miscellaneous)	1986770	Gammaproteobacteria bacterium TMED92				RPG30761.1 DUF885 domain-containing protein: Gammaproteobacteria bacterium TMED92
gene_13773	1.17483	0.022307	268.086	0.514128	2.2851	0.23368	5.49	5.38	11.24	4.76	11.55	38.42	60136	Sulfitobacter	60136	Sulfitobacter				WP_114887721.1 BMP family ABC transporter substrate-binding protein: Sulfitobacter sp. SK012	AXI47604.1 BMP family ABC transporter substrate-binding protein: Sulfitobacter sp. SK012
gene_13777	1.4139	0.00943475	204.175	0.544671	2.59589	0.130882	1.47	2.48	7.62	3.73	8.81	24.11	31989	Rhodobacteraceae	299261	Tateyamaria	K13581	ccrM	modification methylase [EC:2.1.1.72]	WP_108838664.1 site-specific DNA-methyltransferase: Tateyamaria sp. Alg231-49
gene_13832	1.49219	0.012748	147.134	0.599097	2.49073	0.160456	8.07	2.3	4.64	1.12	4.96	21.09	28211	Alphaproteobacteria	28211	Alphaproteobacteria	K09760	rmuC	DNA recombination protein RmuC	WP_108863526.1 DNA recombination protein RmuC: Rhodobacteraceae bacterium Water-Bin34	RZO42005.1 DNA recombination protein RmuC: Rhodobacteraceae bacterium
gene_13833	2.38544	2.84103e-06	686.451	0.509492	4.68199	0.000292837	41.03	8.28	31.51	5.55	40.62	126.99	28211	Alphaproteobacteria	28211	Alphaproteobacteria	K02051	ABC.SN.S	NitT/TauT family transport system substrate-binding protein	WP_008034106.1 ABC transporter substrate-binding protein: Rhodobacterales bacterium HTCC2255	EAU52850.1 hypothetical protein OM2255_04960: Rhodobacterales bacterium HTCC2255
gene_13834	1.49229	0.0119411	106.965	0.593622	2.51388	0.153772	12.94	2.25	4.87	1.89	6.79	28.74	28211	Alphaproteobacteria	367336	Rhodobacterales bacterium HTCC2255	K02050	ABC.SN.P	NitT/TauT family transport system permease protein	WP_008034108.1 ABC transporter permease: Rhodobacterales bacterium HTCC2255	EAU52851.1 ABC nitrate/sulfonate/bicarbonate transporter, inner membrane subunit: Rhodobacterales bacterium HTCC2255
gene_13835	1.7272	0.00433857	122.578	0.605518	2.85244	0.0765695	9.82	2.71	5.7	1.68	8.84	28.75	28211	Alphaproteobacteria	28211	Alphaproteobacteria	K02050	ABC.SN.P	NitT/TauT family transport system permease protein	WP_008034110.1 ABC transporter permease: Rhodobacterales bacterium HTCC2255	EAU52852.1 ABC nitrate/sulfonate/bicarbonate transporter, inner membrane subunit: Rhodobacterales bacterium HTCC2255
gene_13869	3.55558	0.00233885	23.9558	1.16827	3.04345	0.049405	0	0.21	0.43	0.22	4.71	5.57	0		0
gene_13870	3.39449	0.0126647	16.3064	1.36157	2.49306	0.159921	0	0.18	0.28	0.39	5.78	6.63	412437	Rheinheimera aquimaris	412437	Rheinheimera aquimaris
gene_13871	4.356	0.000706568	25.2674	1.28609	3.38702	0.0207102	0	0.1	0.26	0.16	5.14	5.66	1236	Gammaproteobacteria	1236	Gammaproteobacteria				OUX87845.1 DNA invertase: Alteromonas sp. TMED35
gene_13872	3.82262	0.000288326	49.4997	1.05435	3.62557	0.0105937	0	0.24	0.3	0.14	5.23	5.91	326537	Colwellia polaris	326537	Colwellia polaris				WP_085300737.1 AraC family transcriptional regulator: Colwellia polaris
gene_13918	1.29494	0.0358883	128.382	0.61717	2.09819	0.313137	30.57	5.53	10.89	2.59	8.96	58.54	28211	Alphaproteobacteria	28211	Alphaproteobacteria				WP_008035200.1 DUF3833 family protein: Rhodobacterales bacterium HTCC2255	EAU52154.1 hypothetical protein OM2255_08371: alpha proteobacterium HTCC2255
gene_13951	1.59429	0.0423523	52.2029	0.78535	2.03004	0.344743	2.06	1.02	1.38	0.33	2.7	7.49	2315479	SAR92 clade bacterium	2315479	SAR92 clade bacterium	K00347	nqrB	Na+-transporting NADH:ubiquinone oxidoreductase subunit B [EC:7.2.1.1]	RZO17680.1 NADH:ubiquinone reductase (Na(+)-transporting) subunit B: SAR92 clade bacterium
gene_13960	1.35714	0.0499086	54.2115	0.692152	1.96075	0.380172	0.52	1.21	2.33	1.17	3.76	8.99	1407671	uncultured Mediterranean phage uvMED	1407671	uncultured Mediterranean phage uvMED				BAR33316.1 tail fiber: uncultured Mediterranean phage uvMED
gene_13961	1.09812	0.0402181	518.562	0.535274	2.0515	0.334373	0.06	2.59	4.06	3.04	7.99	17.74	1577902	Leisingera sp. ANG-M7	1577902	Leisingera sp. ANG-M7				WP_039178914.1 hypothetical protein: Leisingera sp. ANG-M7	KIC39396.1 hypothetical protein RA26_01745: Leisingera sp. ANG-M7
gene_14053	1.20209	0.0266843	1047.14	0.542432	2.21611	0.261479	0	28.17	48.53	12.92	45.72	135.34	1236	Gammaproteobacteria	28228	Colwellia	K09760	rmuC	DNA recombination protein RmuC	WP_114326517.1 DNA recombination protein RmuC: Candidatus Colwellia aromaticivorans
gene_14063	1.91709	0.0437873	22.2354	0.950882	2.01612	0.351647	1.6	1.03	2.11	0.47	3.58	8.79	28211	Alphaproteobacteria	367336	Rhodobacterales bacterium HTCC2255	K02444	glpR	DeoR family transcriptional regulator, glycerol-3-phosphate regulon repressor	WP_008034129.1 DeoR/GlpR transcriptional regulator: Rhodobacterales bacterium HTCC2255	EAU52870.1 glycerol-3-phosphate regulon repressor: Rhodobacterales bacterium HTCC2255
gene_14064	1.83356	0.00755969	79.6238	0.686436	2.67113	0.11217	7.72	0.72	2.49	1.41	5.07	17.41	367336	Rhodobacterales bacterium HTCC2255	367336	Rhodobacterales bacterium HTCC2255	K05816	ugpC	sn-glycerol 3-phosphate transport system ATP-binding protein [EC:7.6.2.10]	WP_008034130.1 ABC transporter ATP-binding protein: Rhodobacterales bacterium HTCC2255	EAU52871.1 ABC transporter, ATP-binding protein: Rhodobacterales bacterium HTCC2255
gene_14065	2.63133	2.08027e-06	291.625	0.554493	4.74547	0.000229238	24.86	1.37	11.56	2.66	13.23	53.68	28211	Alphaproteobacteria	28211	Alphaproteobacteria	K05813	ugpB	sn-glycerol 3-phosphate transport system substrate-binding protein	WP_008034131.1 ABC transporter substrate-binding protein: Rhodobacterales bacterium HTCC2255	EAU52872.1 probable extracellular solute-binding protein: Rhodobacterales bacterium HTCC2255
gene_14066	2.57228	0.00023515	55.3716	0.699385	3.67791	0.00906848	9.16	0.54	3.66	0.64	3.31	17.31	28211	Alphaproteobacteria	28211	Alphaproteobacteria	K05814	ugpA	sn-glycerol 3-phosphate transport system permease protein	WP_008034132.1 sugar ABC transporter permease: Rhodobacterales bacterium HTCC2255	EAU52873.1 inner membrane component of binding-protein-dependent transport system: Rhodobacterales bacterium HTCC2255
gene_14067	2.65902	0.000707983	40.9039	0.78519	3.38647	0.0207382	2.79	0.56	2.43	0.3	2.97	9.05	28211	Alphaproteobacteria	28211	Alphaproteobacteria	K05815	ugpE	sn-glycerol 3-phosphate transport system permease protein	WP_008034133.1 carbohydrate ABC transporter permease: Rhodobacterales bacterium HTCC2255	EAU52874.1 ABC transporter, permease protein: Rhodobacterales bacterium HTCC2255
gene_14211	1.49389	0.0100482	114.512	0.580338	2.57417	0.136861	3.68	0.95	3.1	1.11	2.65	11.49	28211	Alphaproteobacteria	28211	Alphaproteobacteria	K08309	slt	soluble lytic murein transglycosylase [EC:4.2.2.-]	ADI20451.1 soluble lytic murein transglycosylase and related regulatory proteins (some contain lysm/invasin domains): uncultured alpha proteobacterium EB080_L43F08
gene_14239	1.20699	0.0539878	106.121	0.626378	1.92693	0.398187	1.59	5.2	8.76	2.5	8.99	27.04	31989	Rhodobacteraceae	1510460	Ascidiaceihabitans donghaensis				WP_108828535.1 SDR family NAD(P)-dependent oxidoreductase: Ascidiaceihabitans donghaensis	SPH21453.1 Putative short-chain type dehydrogenase/reductase: Ascidiaceihabitans donghaensis
gene_14243	1.00943	0.0489227	481.838	0.512595	1.96926	0.375966	0	16.15	28.67	10.86	25.42	81.1	1224	Proteobacteria	1236	Gammaproteobacteria	K02003	ABC.CD.A	putative ABC transport system ATP-binding protein	PHQ56076.1 macrolide ABC transporter ATP-binding protein: Porticoccus sp.
gene_14267	2.03833	0.00682283	269.034	0.753438	2.70537	0.104652	2	2.06	8.07	0.48	2.27	14.88	31989	Rhodobacteraceae	31989	Rhodobacteraceae	K17686	copA, ctpA, ATP7	P-type Cu+ transporter [EC:7.2.2.8]	WP_005976849.1 copper-translocating P-type ATPase: Ruegeria lacuscaerulensis	EEX11349.1 copper-translocating P-type ATPase: Ruegeria lacuscaerulensis ITI-1157
gene_14268	1.82854	0.0393124	48.2912	0.887253	2.0609	0.330139	1.16	2.56	7.3	0.41	3.19	14.62	31989	Rhodobacteraceae	31989	Rhodobacteraceae				WP_073195877.1 cytochrome c: Roseovarius marisflavi	SHL04016.1 Cytochrome C oxidase, cbb3-type, subunit III: Roseovarius marisflavi
gene_14269	1.83089	0.03467	35.8623	0.866818	2.11219	0.306668	2.04	1.68	4.8	0.46	2.81	11.79	31989	Rhodobacteraceae	928856	Epibacterium multivorans				WP_058289883.1 cytochrome c: Epibacterium multivorans	CUH78217.1 putative bifunctional cbb3-type cytochrome c oxidase subunit II/cytochrome c: Epibacterium multivorans	SFD62947.1 Cytochrome C oxidase, cbb3-type, subunit III: Epibacterium multivorans
gene_14325	1.06357	0.042113	468.489	0.523305	2.0324	0.343705	0	25.26	45.36	15.46	39.32	125.4	28228	Colwellia	2267621	Candidatus Colwellia aromaticivorans				WP_114327563.1 hypothetical protein: Candidatus Colwellia aromaticivorans
gene_14327	1.20155	0.0218769	2196.15	0.524123	2.2925	0.230688	0.2	50.71	110.22	29.77	73.54	264.44	1236	Gammaproteobacteria	1236	Gammaproteobacteria				WP_114327570.1 zinc-binding alcohol dehydrogenase family protein: Candidatus Colwellia aromaticivorans
gene_14347	2.06784	0.0228289	57.369	0.908429	2.27629	0.237178	0.49	0.38	0.84	0.03	0.87	2.61	247633	marine gamma proteobacterium HTCC2143	247633	marine gamma proteobacterium HTCC2143	K03046	rpoC	DNA-directed RNA polymerase subunit beta' [EC:2.7.7.6]	WP_007226979.1 DNA-directed RNA polymerase subunit beta': marine gamma proteobacterium HTCC2143	EAW29686.1 DNA-directed RNA polymerase beta' subunit: marine gamma proteobacterium HTCC2143
gene_14385	1.97046	0.00080465	123.958	0.58799	3.35119	0.0227868	11.25	1.9	5.49	1.34	7.18	27.16	28211	Alphaproteobacteria	28211	Alphaproteobacteria	K01480	speB	agmatinase [EC:3.5.3.11]	WP_108864112.1 agmatinase: Rhodobacteraceae bacterium Water-Bin34
gene_14395	1.24907	0.0204743	202.499	0.538966	2.31754	0.220865	0.27	4.86	9.7	5.08	13.87	33.78	28211	Alphaproteobacteria	31989	Rhodobacteraceae				WP_072629048.1 DoxX family membrane protein: Planktotalea frisia	OJI95398.1 glutaredoxin 3: Planktotalea frisia	PZX20231.1 glutaredoxin: Planktotalea frisia
gene_14398	1.49207	0.0169208	85.5221	0.624708	2.38842	0.195235	0.85	1.83	3.72	1.45	5.5	13.35	31989	Rhodobacteraceae	31989	Rhodobacteraceae	K07245	pcoD	copper resistance protein D	WP_108826922.1 copper-binding protein: Ascidiaceihabitans donghaensis	SPH19601.1 hypothetical protein ASD8599_00335: Ascidiaceihabitans donghaensis
gene_14409	1.0839	0.0253772	713.487	0.484832	2.23561	0.253319	0.38	24	53.44	29	58.26	165.08	1816218	Colwellia sp. PAMC 20917	1816218	Colwellia sp. PAMC 20917	K03564	BCP, PRXQ, DOT5	peroxiredoxin Q/BCP [EC:1.11.1.15]	WP_070374167.1 peroxiredoxin family protein: Colwellia sp. PAMC 20917	AOW76081.1 peroxiredoxin: Colwellia sp. PAMC 20917
gene_14413	2.13816	2.42704e-05	511.853	0.506496	4.22148	0.0016005	3.11	5.12	17.35	3.8	21.8	51.18	1689867	Rhodobacteraceae bacterium SB2	1689867	Rhodobacteraceae bacterium SB2	K10227	smoE, mtlE	sorbitol/mannitol transport system substrate-binding protein	WP_068350953.1 sugar ABC transporter substrate-binding protein: Rhodobacteraceae bacterium SB2	OAH09214.1 Bacterial extracellular solute-binding protein: Rhodobacteraceae bacterium SB2
gene_14442	1.28212	0.0308968	147.737	0.594014	2.1584	0.28594	0	1.61	3.53	0.91	2.56	8.61	1236	Gammaproteobacteria	135622	Alteromonadales				WP_013754893.1 AIPR family protein: Glaciecola sp. 4H-3-7+YE-5	AEE24897.1 Abortive phage infection: Glaciecola sp. 4H-3-7+YE-5
gene_14451	4.30134	0.0491272	4.83207	2.18621	1.96749	NA	0	0.12	1.1	0	1.3	2.52	31989	Rhodobacteraceae	31989	Rhodobacteraceae				WP_011049459.1 hypothetical protein: Ruegeria pomeroyi	AAV97001.1 hypothetical protein SPO3781: Ruegeria pomeroyi DSS-3
gene_14452	4.04816	0.00863279	12.2062	1.54141	2.62626	0.122884	1.19	0.25	0.5	0	3.68	5.62	31989	Rhodobacteraceae	31989	Rhodobacteraceae				WP_011049460.1 hypothetical protein: Ruegeria pomeroyi	AAV97002.1 hypothetical protein SPO3782: Ruegeria pomeroyi DSS-3
gene_14453	5.22586	0.000346294	18.1682	1.46057	3.57795	0.0122001	1.07	0	0.51	0.06	1.79	3.43	1868286	Rhodobacteraceae bacterium (ex Bugula neritina AB1)	1868286	Rhodobacteraceae bacterium (ex Bugula neritina AB1)	K03644	lipA	lipoyl synthase [EC:2.8.1.8]	OED48279.1 lipoyl synthase: Rhodobacteraceae bacterium (ex Bugula neritina AB1)
gene_14454	5.13454	0.000527597	16.8188	1.48126	3.46634	0.0166942	0.28	0.15	1.25	0	4.25	5.93	31989	Rhodobacteraceae	31989	Rhodobacteraceae				WP_071689746.1 MULTISPECIES: carboxymuconolactone decarboxylase family protein: Rhodobacteraceae	TBX28077.1 hypothetical protein TK43_07245: Roseovarius sp. JS7-11
gene_14455	4.2235	8.21618e-08	82.9058	0.787627	5.36232	1.72196e-05	0.56	0.26	1.97	0.22	6.96	9.97	31989	Rhodobacteraceae	31989	Rhodobacteraceae	K00627	DLAT, aceF, pdhC	pyruvate dehydrogenase E2 component (dihydrolipoamide acetyltransferase) [EC:2.3.1.12]	WP_071689747.1 MULTISPECIES: acetoin dehydrogenase dihydrolipoyllysine-residue acetyltransferase subunit: Rhodobacteraceae	TBX28078.1 acetoin dehydrogenase: Roseovarius sp. JS7-11
gene_14456	4.84774	1.53143e-09	83.9793	0.802471	6.04102	6.67247e-07	2.17	0.21	3.98	0.32	11.29	17.97	28211	Alphaproteobacteria	31989	Rhodobacteraceae	K21417	acoB	acetoin:2,6-dichlorophenolindophenol oxidoreductase subunit beta [EC:1.1.1.-]	WP_011049469.1 alpha-ketoacid dehydrogenase subunit beta: Ruegeria pomeroyi	AAV97011.1 acetoin dehydrogenase complex, E1 component, beta subunit: Ruegeria pomeroyi DSS-3
gene_14495	1.68927	0.00683321	78.9729	0.624531	2.70487	0.104769	4.4	2.02	5.89	1.67	5.94	19.92	367336	Rhodobacterales bacterium HTCC2255	367336	Rhodobacterales bacterium HTCC2255				WP_008034271.1 methyltransferase domain-containing protein: Rhodobacterales bacterium HTCC2255	EAU52958.1 hypothetical protein OM2255_05500: Rhodobacterales bacterium HTCC2255
gene_14496	1.07537	0.0401688	401.651	0.524058	2.05201	0.334117	9.78	5.55	9.23	3.4	9.55	37.51	28211	Alphaproteobacteria	367336	Rhodobacterales bacterium HTCC2255	K01486	ade	adenine deaminase [EC:3.5.4.2]	WP_008034240.1 adenine deaminase: Rhodobacterales bacterium HTCC2255	EAU52942.1 adenine deaminase: Rhodobacterales bacterium HTCC2255
gene_14497	2.38261	0.000311724	98.128	0.660851	3.60536	0.0112398	8.8	1.15	4.66	0.48	3.81	18.9	367336	Rhodobacterales bacterium HTCC2255	367336	Rhodobacterales bacterium HTCC2255	K12252	aruH	arginine:pyruvate transaminase [EC:2.6.1.84]	WP_008034241.1 pyridoxal phosphate-dependent aminotransferase: Rhodobacterales bacterium HTCC2255	EAU52943.1 aspartate aminotransferase, putative: Rhodobacterales bacterium HTCC2255
gene_14536	1.2792	0.0259232	127.555	0.574314	2.22736	0.256666	0.59	1.69	3.3	1.64	4.77	11.99	28211	Alphaproteobacteria	28211	Alphaproteobacteria				WP_108862524.1 ammonium transporter: Rhodobacteraceae bacterium Water-Bin34
gene_14542	1.77409	0.0358928	33.947	0.845554	2.09814	0.313137	2.36	0.76	2.89	0.46	1.23	7.7	2315479	SAR92 clade bacterium	2315479	SAR92 clade bacterium				RZO21129.1 DUF3108 domain-containing protein: SAR92 clade bacterium
gene_14615	1.46238	0.00422283	460.839	0.511138	2.86102	0.0750408	2.12	10	35.44	12.53	26.04	86.13	455436	Glaciecola sp. HTCC2999	455436	Glaciecola sp. HTCC2999				WP_010179154.1 sortase-associated OmpA-like protein PdsO: Glaciecola sp. HTCC2999
gene_14644	1.74176	0.00988427	71.3244	0.675138	2.57985	0.135261	3.62	0.87	2.02	0.98	4.17	11.66	2	Bacteria	135619	Oceanospirillales	K10112	msmX, msmK, malK, sugC, ggtA, msiK	multiple sugar transport system ATP-binding protein	WP_133012562.1 ABC transporter ATP-binding protein: Marinomonas sp. JHZ-47
gene_14645	2.57191	0.0130639	26.4073	1.03621	2.48202	0.163198	1.42	0.07	0.84	0.48	2.42	5.23	2	Bacteria	135620	Oceanospirillaceae	K17317	gtsC, glcG	glucose/mannose transport system permease protein	WP_020681416.1 carbohydrate ABC transporter permease: Marinobacterium rhizophilum
gene_14646	2.35889	0.00647855	45.0578	0.866436	2.72252	0.10102	6.88	0.18	1.44	0.81	3.64	12.95	2	Bacteria	1236	Gammaproteobacteria	K17316	gtsB, glcF	glucose/mannose transport system permease protein	WP_051219018.1 sugar ABC transporter permease: Oceanobacter kriegii
gene_14660	1.1962	0.0146264	697.791	0.489944	2.4415	0.176672	25.14	15.32	31.34	12.03	31.03	114.86	28211	Alphaproteobacteria	1689867	Rhodobacteraceae bacterium SB2	K03782	katG	catalase-peroxidase [EC:1.11.1.21]	WP_068356399.1 catalase/peroxidase HPI: Rhodobacteraceae bacterium SB2	OAH06948.1 Catalase-peroxidase 1: Rhodobacteraceae bacterium SB2
gene_14663	1.29826	0.0159067	290.85	0.538465	2.41105	0.186979	27.53	14.54	26.39	8.79	30.89	108.14	28211	Alphaproteobacteria	28211	Alphaproteobacteria	K00760	hprT, hpt, HPRT1	hypoxanthine phosphoribosyltransferase [EC:2.4.2.8]	WP_008033597.1 hypoxanthine phosphoribosyltransferase: Rhodobacterales bacterium HTCC2255	EAU51302.1 hypoxanthine phosphoribosyltransferase: alpha proteobacterium HTCC2255
gene_14674	1.27773	0.0201256	238.381	0.549798	2.324	0.218461	0	18.37	35.33	10.71	34.92	99.33	28228	Colwellia	2267621	Candidatus Colwellia aromaticivorans	K01259	pip	proline iminopeptidase [EC:3.4.11.5]	WP_114325799.1 prolyl aminopeptidase: Candidatus Colwellia aromaticivorans
gene_14675	1.55514	0.00378751	803.707	0.53712	2.89534	0.0694112	0	21.46	49.6	10.61	44.27	125.94	28228	Colwellia	28228	Colwellia	K01992	ABC-2.P	ABC-2 type transport system permease protein	WP_114325800.1 multidrug ABC transporter permease: Candidatus Colwellia aromaticivorans
gene_14676	1.24947	0.0148408	1098	0.512867	2.43624	0.178459	0	34.39	72.77	20.95	58.04	186.15	28228	Colwellia	2267621	Candidatus Colwellia aromaticivorans	K01990	ABC-2.A	ABC-2 type transport system ATP-binding protein	WP_114325801.1 ATP-binding cassette domain-containing protein: Candidatus Colwellia aromaticivorans
gene_14678	1.2976	0.00812374	1101.07	0.490237	2.64688	0.117813	0	19.27	41.02	13.76	39.8	113.85	28228	Colwellia	28228	Colwellia				WP_114325811.1 branched-chain amino acid ABC transporter substrate-binding protein: Candidatus Colwellia aromaticivorans
gene_14691	2.57577	0.0390121	11.3417	1.24792	2.06406	0.328812	0.98	0.19	0.75	0.08	0.89	2.89	2315479	SAR92 clade bacterium	2315479	SAR92 clade bacterium	K00564	rsmC	16S rRNA (guanine1207-N2)-methyltransferase [EC:2.1.1.172]	RZO17936.1 methyltransferase domain-containing protein: SAR92 clade bacterium
gene_14696	1.14128	0.0422348	351.471	0.561875	2.0312	0.344211	0.24	21.67	34.26	10	35.46	101.63	1236	Gammaproteobacteria	1236	Gammaproteobacteria	K09760	rmuC	DNA recombination protein RmuC	PCI58057.1 DNA recombination protein RmuC: Gammaproteobacteria bacterium
gene_14740	1.14105	0.0398078	567.129	0.555057	2.05574	0.332535	0.6	7.44	11.99	3.31	11.65	34.99	1922348	unclassified RNA viruses ShiM-2016	1922348	unclassified RNA viruses ShiM-2016				APG77130.1 hypothetical protein: Beihai levi-like virus 30
gene_14763	1.21054	0.0152401	3114.88	0.498857	2.42662	0.181706	0.03	23.75	44.92	14.43	43.1	126.23	1236	Gammaproteobacteria	326544	Paraglaciecola psychrophila				WP_015431294.1 tandem-95 repeat protein: Paraglaciecola psychrophila	AGH47091.1 hypothetical protein C427_4992: Paraglaciecola psychrophila 170
gene_14794	1.40374	0.00485336	676.905	0.49838	2.81661	0.0827129	0	12.8	29.32	9.09	28.34	79.55	28228	Colwellia	28228	Colwellia				WP_126667838.1 hypothetical protein: Colwellia sp. Arc7-635	AZQ83366.1 hypothetical protein EKO29_04430: Colwellia sp. Arc7-635
gene_14795	1.48733	0.00552223	595.335	0.535998	2.77488	0.0903902	0	8.38	19.5	4.44	16.25	48.57	2497879	Colwellia sp. Arc7-635	2497879	Colwellia sp. Arc7-635	K00362	nirB	nitrite reductase (NADH) large subunit [EC:1.7.1.15]	WP_126667837.1 nitrite reductase large subunit: Colwellia sp. Arc7-635	AZQ83365.1 nitrite reductase large subunit: Colwellia sp. Arc7-635
gene_14796	1.03092	0.0404876	1009.14	0.503195	2.04874	0.335822	0	15.58	27.98	10.11	24.25	77.92	1236	Gammaproteobacteria	1236	Gammaproteobacteria	K00372	nasA	assimilatory nitrate reductase catalytic subunit [EC:1.7.99.-]	PHR84200.1 nitrate reductase: Colwellia sp.
gene_14813	1.38158	0.0525145	53.3498	0.712563	1.93889	0.391977	0.37	1.33	5.36	2.01	3.24	12.31	131567	cellular organisms	131567	cellular organisms	K02390	flgE	flagellar hook protein FlgE	OUX23495.1 flagellar biosynthesis protein FlgE: Euryarchaeota archaeon TMED255
gene_14841	1.19501	0.0264567	534.649	0.538426	2.21944	0.259993	26.52	11.02	20.41	5.74	17.79	81.48	28211	Alphaproteobacteria	28211	Alphaproteobacteria	K00647	fabB	3-oxoacyl-[acyl-carrier-protein] synthase I [EC:2.3.1.41]	WP_108864541.1 beta-ketoacyl-ACP synthase I: Rhodobacteraceae bacterium Water-Bin34	RZO42291.1 beta-ketoacyl-ACP synthase I: Rhodobacteraceae bacterium
gene_14842	1.32801	0.0242784	220.868	0.589521	2.25269	0.246677	17.68	6.91	12.01	2.97	12.75	52.32	28211	Alphaproteobacteria	28211	Alphaproteobacteria	K00208	fabI	enoyl-[acyl-carrier protein] reductase I [EC:1.3.1.9 1.3.1.10]	WP_108864540.1 SDR family oxidoreductase: Rhodobacteraceae bacterium Water-Bin34
gene_14843	1.75401	0.00627913	93.5575	0.641827	2.73284	0.0989743	6.84	2.58	5.84	1.26	7.12	23.64	28211	Alphaproteobacteria	28211	Alphaproteobacteria	K01560	E3.8.1.2	2-haloacid dehalogenase [EC:3.8.1.2]	WP_008036103.1 haloacid dehalogenase type II: Rhodobacterales bacterium HTCC2255	EAU51875.1 haloacid dehalogenase, type II: alpha proteobacterium HTCC2255
gene_14863	1.27975	0.0438787	142.28	0.635035	2.01525	0.352094	0	9.28	15.17	3.41	15.6	43.46	267889	Colwelliaceae	267889	Colwelliaceae				WP_033094930.1 STAS/SEC14 domain-containing protein: Colwellia psychrerythraea	KGJ88641.1 hypothetical protein ND2E_3939: Colwellia psychrerythraea
gene_14878	1.0776	0.0494273	179.939	0.548428	1.96489	0.378029	17.25	6.5	11.23	4.58	12.08	51.64	28211	Alphaproteobacteria	28211	Alphaproteobacteria	K07304	msrA	peptide-methionine (S)-S-oxide reductase [EC:1.8.4.11]	WP_008034900.1 peptide-methionine (S)-S-oxide reductase MsrA: Rhodobacterales bacterium HTCC2255	EAU51009.1 methionine sulfoxide reductase A: Rhodobacterales bacterium HTCC2255
gene_14893	1.41305	0.0403513	66.417	0.689249	2.05014	0.335133	0	1.17	2.72	0.59	1.93	6.41	1236	Gammaproteobacteria	1236	Gammaproteobacteria	K02474	wbpO	UDP-N-acetyl-D-galactosamine dehydrogenase [EC:1.1.1.-]	WP_133406239.1 Vi polysaccharide biosynthesis UDP-N-acetylglucosamine C-6 dehydrogenase TviB: Parashewanella sp. MEBiC05444
gene_14929	2.63967	0.000205663	54.0394	0.711126	3.71196	0.00822573	0.12	0.31	1.49	0.22	1.8	3.94	1706432	unclassified Porticoccaceae	1706432	unclassified Porticoccaceae	K00690	E2.4.1.7	sucrose phosphorylase [EC:2.4.1.7]	WP_035488317.1 alpha-amylase: Gammaproteobacteria bacterium MOLA455	ETN92200.1 Sucrose phosphorylase: Gammaproteobacteria bacterium MOLA455
gene_14930	2.09154	0.00244736	66.4568	0.690329	3.02977	0.051	0	0.64	3.54	0.64	1.85	6.67	1706432	unclassified Porticoccaceae	1706432	unclassified Porticoccaceae	K13693	gpgS	glucosyl-3-phosphoglycerate synthase [EC:2.4.1.266]	WP_039967422.1 glycosyl transferase: gamma proteobacterium HTCC2207
gene_14932	1.54083	0.0480246	35.7221	0.779319	1.97715	0.372087	3.08	0.94	2.13	0.95	3.38	10.48	367336	Rhodobacterales bacterium HTCC2255	367336	Rhodobacterales bacterium HTCC2255				WP_008034024.1 amino acid synthesis family protein: Rhodobacterales bacterium HTCC2255	EAU52803.1 hypothetical protein OM2255_04725: Rhodobacterales bacterium HTCC2255
gene_14935	1.63909	0.011029	74.4355	0.644859	2.54178	0.145801	6.84	0.87	3.7	1.3	3.02	15.73	28211	Alphaproteobacteria	367336	Rhodobacterales bacterium HTCC2255				WP_008034027.1 LLM class flavin-dependent oxidoreductase: Rhodobacterales bacterium HTCC2255	EAU52806.1 hypothetical protein OM2255_04740: Rhodobacterales bacterium HTCC2255
gene_14936	1.18892	0.0378322	118.063	0.572514	2.07667	0.322879	4.83	2.4	4.9	2.07	5.26	19.46	28211	Alphaproteobacteria	367336	Rhodobacterales bacterium HTCC2255	K00128	ALDH	aldehyde dehydrogenase (NAD+) [EC:1.2.1.3]	WP_008034028.1 aldehyde dehydrogenase: Rhodobacterales bacterium HTCC2255	EAU52807.1 probable: Rhodobacterales bacterium HTCC2255
gene_14953	1.97657	0.000135197	425.847	0.517861	3.81679	0.00597618	0	3.37	9.83	2.31	12.47	27.98	1236	Gammaproteobacteria	1236	Gammaproteobacteria	K21405	acoR	sigma-54 dependent transcriptional regulator, acetoin dehydrogenase operon transcriptional activator AcoR	PHR84662.1 hypothetical protein COA59_04645: Colwellia sp.
gene_14970	1.05706	0.0410892	786.862	0.517502	2.04263	0.33869	0.22	20.06	40.11	13.18	28.55	102.12	28228	Colwellia	1816218	Colwellia sp. PAMC 20917	K05516	cbpA	curved DNA-binding protein	WP_070374187.1 cytochrome C bio
gene_14972	1.30902	0.0287313	180.881	0.598503	2.18715	0.273736	0	5.61	9.7	2.44	10.2	27.95	28228	Colwellia	28228	Colwellia				WP_101154067.1 Crp/Fnr family transcriptional regulator: Colwellia sp. Bg11-28	PKH88564.1 Crp/Fnr family transcriptional regulator: Colwellia sp. Bg11-28
gene_14973	2.0102	0.0011511	165.737	0.618385	3.25073	0.0296933	0	13.53	43.82	5.64	33.05	96.04	135622	Alteromonadales	28228	Colwellia	K04043	dnaK, HSPA9	molecular chaperone DnaK	WP_101345091.1 molecular chaperone DnaK: Colwellia echini
gene_15011	1.58698	0.0223301	56.9652	0.694609	2.28471	0.233818	2.42	1.49	2.98	0.96	4.39	12.24	1224	Proteobacteria	31989	Rhodobacteraceae	K10003	gltJ, aatQ	glutamate/aspartate transport system permease protein	WP_085826468.1 amino acid ABC transporter permease: Roseovarius gaetbuli	SLN37056.1 putative amino-acid permease protein YxeN: Roseovarius gaetbuli
gene_15012	1.64769	0.00109716	406.283	0.504752	3.26435	0.0286953	7.35	8.94	24.12	6.95	25.49	72.85	1224	Proteobacteria	1224	Proteobacteria	K10001	gltI, aatJ	glutamate/aspartate transport system substrate-binding protein	WP_085893694.1 amino acid ABC transporter substrate-binding protein: Pelagicola litorisediminis	SLN63776.1 Glutamate/aspartate periplasmic-binding protein precursor: Pelagicola litorisediminis
gene_15041	2.22979	0.00363843	55.3745	0.766799	2.90792	0.0675763	5.36	0.43	1.35	0.12	1.25	8.51	1986741	Gammaproteobacteria bacterium TMED182	1986741	Gammaproteobacteria bacterium TMED182				RPG51831.1 DUF3604 domain-containing protein: Gammaproteobacteria bacterium TMED182
gene_15042	2.40039	0.0125142	23.3159	0.961194	2.4973	0.15863	3.35	0.22	0.91	0.08	0.64	5.2	1986741	Gammaproteobacteria bacterium TMED182	1986741	Gammaproteobacteria bacterium TMED182				RPG51830.1 DUF3604 domain-containing protein: Gammaproteobacteria bacterium TMED182
gene_15074	1.64278	0.032393	101.825	0.767822	2.13953	0.294163	4.78	6.06	8.72	1.05	13.61	34.22	31989	Rhodobacteraceae	2035344	Amylibacter cionae				WP_101655262.1 heme-binding protein: Amylibacter cionae	PLS22389.1 glcg protein: Amylibacter cionae
gene_15075	2.73535	1.4516e-05	658.854	0.63086	4.33591	0.00106353	2.35	3.95	16.03	1.02	17.1	40.45	28211	Alphaproteobacteria	204455	Rhodobacterales	K01638	aceB, glcB	malate synthase [EC:2.3.3.9]	WP_050928046.1 malate synthase G: Aestuariivita boseongensis
gene_15131	1.0552	0.0367936	975.916	0.505352	2.08805	0.31754	0.11	25.11	44.87	15.88	39.89	125.86	131567	cellular organisms	1742724	Thalassotalea sp. PP2-459	K00884	NAGK, nagK	N-acetylglucosamine kinase [EC:2.7.1.59]	WP_074498571.1 ROK family protein: Thalassotalea sp. PP2-459	OKY26212.1 N-acetylglucosamine kinase: Thalassotalea sp. PP2-459
gene_15165	1.15927	0.0315328	210.316	0.539126	2.15028	0.289393	2.48	0.89	1.99	1.19	2.64	9.19	666509	Planktomarina temperata RCA23	666509	Planktomarina temperata RCA23	K03043	rpoB	DNA-directed RNA polymerase subunit beta [EC:2.7.7.6]	AII88243.1 DNA-directed RNA polymerase beta subunit RpoB: Planktomarina temperata RCA23
gene_15168	1.57695	0.0484903	32.5842	0.799248	1.97305	0.374441	4.13	0.47	1.07	0.38	1.47	7.52	655184	Candidatus Thioglobus	655184	Candidatus Thioglobus	K01647	CS, gltA	citrate synthase [EC:2.3.3.1]	WP_114116042.1 citrate synthase: Candidatus Thioglobus singularis	AXE62718.1 citrate synthase: Candidatus Thioglobus sp. NP1
gene_15174	1.6787	0.0379907	67.8586	0.80903	2.07496	0.323758	9.16	1.47	2.64	0.23	2.8	16.3	1986741	Gammaproteobacteria bacterium TMED182	1986741	Gammaproteobacteria bacterium TMED182				RPG54241.1 hydrolase: Gammaproteobacteria bacterium TMED182
gene_15197	1.7466	0.0529501	54.1513	0.902484	1.93533	0.393959	6.84	1.81	3.27	0.15	3.35	15.42	2	Bacteria	2	Bacteria	K02428	rdgB	XTP/dITP diphosphohydrolase [EC:3.6.1.66]	WP_053975097.1 nucleoside triphosphate pyrophosphohydrolase: Polaribacter dokdonensis	KOY53050.1 MazG protein: Polaribacter dokdonensis DSW-5	SEE56483.1 XTP/dITP diphosphohydrolase: Polaribacter dokdonensis DSW-5
gene_15202	1.02749	0.0390298	393.556	0.497847	2.06387	0.328837	9.33	7.77	14.91	8.16	17.43	57.6	28211	Alphaproteobacteria	28211	Alphaproteobacteria	K22622	soxD	S-disulfanyl-L-cysteine oxidoreductase SoxD [EC:1.8.2.6]	RZO42571.1 c-type cytochrome: Rhodobacteraceae bacterium
gene_15253	2.13783	0.000539487	236.57	0.61781	3.46034	0.0169613	0	2.32	6.95	0.79	6.72	16.78	1913989	Gammaproteobacteria bacterium	1913989	Gammaproteobacteria bacterium				PCH96406.1 hypothetical protein COB83_05835: Gammaproteobacteria bacterium
gene_15264	3.83671	0.0156532	10.9074	1.58745	2.4169	0.18502	0	0	0.26	0.16	2.04	2.46	1236	Gammaproteobacteria	2024840	Methylophaga sp.	K03043	rpoB	DNA-directed RNA polymerase subunit beta [EC:2.7.7.6]	PHS24181.1 DNA-directed RNA polymerase subunit beta: Methylophaga sp.
gene_15265	8.76613	0.0013106	37.5206	2.72778	3.21365	0.0326048	0	0	1.47	0	11.08	12.55	1236	Gammaproteobacteria	2024840	Methylophaga sp.	K02935	RP-L7, MRPL12, rplL	large subunit ribosomal protein L7/L12	PHS33124.1 50S ribosomal protein L7/L12: Methylophaga sp.
gene_15266	4.39975	2.02092e-05	62.5321	1.03218	4.26257	0.0013815	0	0.22	0.89	0.46	13.49	15.06	40222	Methylophaga	2024840	Methylophaga sp.	K02864	RP-L10, MRPL10, rplJ	large subunit ribosomal protein L10	PHS67789.1 50S ribosomal protein L10: Methylophaga sp.
gene_15267	8.69487	0.00884178	35.711	3.32105	2.61811	0.125017	0	0	0.34	0	6.17	6.51	1236	Gammaproteobacteria	1236	Gammaproteobacteria	K02863	RP-L1, MRPL1, rplA	large subunit ribosomal protein L1	WP_069296879.1 MULTISPECIES: 50S ribosomal protein L1: Methylophaga	ODN65745.1 50S ribosomal protein L1: Methylophaga muralis	THK40272.1 50S ribosomal protein L1: Methylophaga sp. SB9B
gene_15268	7.57439	6.97964e-05	16.4589	1.90456	3.97698	0.00360604	0	0	0.33	0	4.42	4.75	1236	Gammaproteobacteria	1236	Gammaproteobacteria	K02867	RP-L11, MRPL11, rplK	large subunit ribosomal protein L11	PHS67791.1 50S ribosomal protein L11: Methylophaga sp.
gene_15269	4.65719	0.000521404	24.4729	1.34232	3.46951	0.0165447	0	0.16	0.27	0.06	5.27	5.76	1236	Gammaproteobacteria	1236	Gammaproteobacteria	K02601	nusG	transcription termination/antitermination protein NusG	WP_040576902.1 transcription termination/antitermination protein NusG: Methylophaga lonarensis
gene_15270	4.74752	0.00552972	13.2225	1.71116	2.77444	0.090469	0	0	0.17	0.18	4.56	4.91	1236	Gammaproteobacteria	1236	Gammaproteobacteria	K03073	secE	preprotein translocase subunit SecE	OUR63358.1 preprotein translocase subunit SecE: Methylophaga sp. 42_25_T18	OUR87331.1 preprotein translocase subunit SecE: Methylophaga sp. 42_8_T64
gene_15319	1.51925	0.00953264	127.33	0.586056	2.59234	0.131789	0	1.27	4.94	2.09	4.61	12.91	28228	Colwellia	28228	Colwellia				WP_101232541.1 DUF1501 domain-containing protein: Colwellia sp. 12G3	PKI16640.1 hypothetical protein CXF71_08555: Colwellia sp. 12G3
gene_15320	1.58774	0.00694196	132.971	0.588136	2.69962	0.105825	0	1.2	4.7	2.12	5.21	13.23	28228	Colwellia	28228	Colwellia				WP_101232542.1 DUF1800 domain-containing protein: Colwellia sp. 12G3	PKI16641.1 DUF1800 domain-containing protein: Colwellia sp. 12G3
gene_15321	2.5062	0.010687	20.281	0.981759	2.55277	0.14273	3	0.51	1.96	0.34	2.86	8.67	28211	Alphaproteobacteria	31989	Rhodobacteraceae				WP_090216478.1 FadR family transcriptional regulator: Litoreibacter janthinus	SFR46913.1 transcriptional regulator, GntR family: Litoreibacter janthinus
gene_15322	1.86237	0.00128034	293.023	0.578311	3.22035	0.0321057	3.14	2.62	10.96	5.41	18.13	40.26	31989	Rhodobacteraceae	659428	Marivita	K02051	ABC.SN.S	NitT/TauT family transport system substrate-binding protein	WP_085627572.1 MULTISPECIES: ABC transporter substrate-binding protein: Marivita	OSQ65903.1 hypothetical protein MCRY_00890: Marivita cryptomonadis
gene_15391	1.21572	0.0240089	229.691	0.538648	2.25699	0.24484	8.73	4.35	7.4	3.42	10.64	34.54	1224	Proteobacteria	1224	Proteobacteria				REJ66515.1 C4-dicarboxylate ABC transporter substrate-binding protein: Proteobacteria bacterium
gene_15503	1.72396	0.0231574	41.0782	0.759176	2.27083	0.239459	5.7	3.85	9.81	2.12	9.89	31.37	28211	Alphaproteobacteria	28211	Alphaproteobacteria				WP_108864716.1 aminotransferase: Rhodobacteraceae bacterium Water-Bin34
gene_15504	1.28703	0.0432772	120.553	0.636821	2.02102	0.349195	12.9	4.67	8.61	1.91	7.39	35.48	367336	Rhodobacterales bacterium HTCC2255	367336	Rhodobacterales bacterium HTCC2255	K01091	gph	phosphoglycolate phosphatase [EC:3.1.3.18]	WP_008036698.1 HAD-IA family hydrolase: Rhodobacterales bacterium HTCC2255	EAU50521.1 phosphoglycolate phosphatase: alpha proteobacterium HTCC2255
gene_15525	1.66624	0.0432187	59.7091	0.824222	2.02159	0.348971	1.36	1.13	2.14	0.18	2	6.81	28211	Alphaproteobacteria	2582913	Emcibacter sp. MEBiC09520	K03561	exbB	biopolymer transport protein ExbB	WP_138380836.1 energy transducer TonB: Emcibacter sp. MEBiC09520
gene_15549	1.83905	0.0107909	51.5503	0.721364	2.5494	0.143664	1.83	3.53	18.46	4.82	11.04	39.68	455436	Glaciecola sp. HTCC2999	455436	Glaciecola sp. HTCC2999				WP_010179154.1 sortase-associated OmpA-like protein PdsO: Glaciecola sp. HTCC2999
gene_15550	1.05188	0.0387427	567.76	0.508913	2.06691	0.327608	0.85	4.36	12	5.72	8.68	31.61	455436	Glaciecola sp. HTCC2999	455436	Glaciecola sp. HTCC2999	K07114	yfbK	Ca-activated chloride channel homolog	WP_010179156.1 marine proteobacterial sortase target protein: Glaciecola sp. HTCC2999
gene_15589	2.14828	0.00302334	45.7598	0.72446	2.96535	0.0594971	15.95	5.97	26.09	5.67	25.19	78.87	0		0
gene_15604	2.38566	0.00224548	46.2499	0.78073	3.05568	0.0480285	3.88	1.22	4.02	0.43	4.64	14.19	2315479	SAR92 clade bacterium	2315479	SAR92 clade bacterium	K02258	COX11, ctaG	cytochrome c oxidase assembly protein subunit 11	RZO19693.1 cytochrome c oxidase assembly protein: SAR92 clade bacterium
gene_15619	2.38897	8.06022e-05	259.09	0.605937	3.9426	0.00402223	13.43	3.34	9.9	1.3	14.49	42.46	28211	Alphaproteobacteria	28211	Alphaproteobacteria	K13581	ccrM	modification methylase [EC:2.1.1.72]	WP_108864165.1 site-specific DNA-methyltransferase: Rhodobacteraceae bacterium Water-Bin34
gene_15621	1.94157	0.000703496	212.889	0.573038	3.38821	0.020647	27.84	3.39	8.53	1.8	11.42	52.98	28211	Alphaproteobacteria	28211	Alphaproteobacteria	K02000	proV	glycine betaine/proline transport system ATP-binding protein [EC:7.6.2.9]	WP_008035406.1 betaine/proline/choline family ABC transporter ATP-binding protein: Rhodobacterales bacterium HTCC2255	EAU52281.1 probable amino acid ABC transporter, ATP-binding protein: alpha proteobacterium HTCC2255
gene_15622	2.43466	0.00658779	37.3809	0.896087	2.71699	0.102115	0.72	0.45	0.75	0.27	3.2	5.39	28211	Alphaproteobacteria	356	Rhizobiales				WP_119939631.1 acetamidase: Neorhizobium sp. NCHU2750	AYD00597.1 acetamidase: Neorhizobium sp. NCHU2750
gene_15624	4.97601	6.81001e-07	45.3548	1.00187	4.9667	9.37225e-05	0.84	0.14	1.36	0.03	4.25	6.62	2	Bacteria	2	Bacteria	K01941	E6.3.4.6	urea carboxylase [EC:6.3.4.6]	OJY01991.1 aminopeptidase: Rhizobiales bacterium 63-22
gene_15625	3.15515	0.000496903	30.0967	0.906023	3.48242	0.0159701	1.18	0.26	1.27	0.17	2.61	5.49	356	Rhizobiales	374	Bradyrhizobium				WP_080139997.1 carboxyltransferase domain-containing protein: Bradyrhizobium sacchari	OPY94470.1 transporter: Bradyrhizobium sacchari
gene_15626	2.53343	0.0141756	20.7398	1.03288	2.45278	0.17284	0.46	0.26	0.74	0.32	2.59	4.37	28211	Alphaproteobacteria	2491866	Paracoccus sp. M1-83	K07160	pxpA	5-oxoprolinase (ATP-hydrolysing) subunit A [EC:3.5.2.9]	WP_126155381.1 5-oxoprolinase subunit PxpA: Paracoccus sp. M1-83	VDS09759.1 hypothetical protein PARHAE_02966: Paracoccus sp. M1-83
gene_15648	1.00176	0.0490105	1065.29	0.508894	1.9685	0.376235	0	23.03	36.79	13.65	36.4	109.87	1236	Gammaproteobacteria	1236	Gammaproteobacteria				PCI55748.1 heme biosynthesis protein HemY: Gammaproteobacteria bacterium	PHR84084.1 heme biosynthesis protein HemY: Colwellia sp.
gene_15672	1.25402	0.0204515	347.544	0.541002	2.31796	0.220751	0	15.87	33.76	9.41	26.17	85.21	28229	Colwellia psychrerythraea	28229	Colwellia psychrerythraea				OUR84794.1 sensor histidine kinase: Colwellia psychrerythraea
gene_15705	1.22943	0.028611	138.973	0.56169	2.18881	0.272916	9.47	1.41	3.8	1.86	3.82	20.36	666509	Planktomarina temperata RCA23	666509	Planktomarina temperata RCA23	K11751	ushA	5'-nucleotidase / UDP-sugar diphosphatase [EC:3.1.3.5 3.6.1.45]	AII85798.1 5'-nucleotidase SurE: Planktomarina temperata RCA23
gene_15798	1.71406	0.0059939	289.32	0.62372	2.74811	0.0959911	15.13	2.84	18.77	5.23	7.27	49.24	28211	Alphaproteobacteria	28211	Alphaproteobacteria	K02529	lacI, galR	LacI family transcriptional regulator	WP_108863485.1 LacI family DNA-binding transcriptional regulator: Rhodobacteraceae bacterium Water-Bin34	RZO40519.1 LacI family DNA-binding transcriptional regulator: Rhodobacteraceae bacterium
gene_15799	1.81607	0.000679189	242.97	0.534478	3.39784	0.0201213	20.22	5.66	20.82	4.79	15.69	67.18	28211	Alphaproteobacteria	367336	Rhodobacterales bacterium HTCC2255				WP_008034121.1 hypothetical protein: Rhodobacterales bacterium HTCC2255	EAU52862.1 hypothetical protein OM2255_05020: Rhodobacterales bacterium HTCC2255
gene_15800	1.64021	0.00343917	242.279	0.560664	2.92549	0.0649861	7.52	4.17	10.02	2.2	9.77	33.68	2	Bacteria	31989	Rhodobacteraceae				WP_085850036.1 iron-containing alcohol dehydrogenase: Pacificibacter marinus	SEL22241.1 4-hydroxybutyrate dehydrogenase: Pacificibacter marinus	SLN56775.1 NAD-dependent methanol dehydrogenase: Pacificibacter marinus
gene_15801	1.67475	0.00453518	151.153	0.590049	2.83832	0.0789627	8.91	2.48	6.07	1.29	5.94	24.69	2	Bacteria	2	Bacteria				WP_114884666.1 aldehyde dehydrogenase family protein: Sulfitobacter sp. SK012	AXI45631.1 aldehyde dehydrogenase: Sulfitobacter sp. SK012
gene_15809	1.33337	0.0105019	2079.65	0.52108	2.55885	0.140997	0.08	19.21	43.47	10.88	31.88	105.52	1236	Gammaproteobacteria	2267621	Candidatus Colwellia aromaticivorans	K06445	fadE	acyl-CoA dehydrogenase [EC:1.3.99.-]	WP_114325960.1 acyl-CoA dehydrogenase: Candidatus Colwellia aromaticivorans
gene_15810	1.66659	0.00221204	264.39	0.544605	3.06018	0.0474586	0	15.7	38.93	9.24	40.01	103.88	1236	Gammaproteobacteria	1236	Gammaproteobacteria				PCI55104.1 acyl-CoA dehydrogenase: Gammaproteobacteria bacterium
gene_15854	2.11462	0.0016661	65.9967	0.672571	3.14408	0.0388217	10.52	0.41	1.23	0.31	1.87	14.34	1236	Gammaproteobacteria	1236	Gammaproteobacteria	K16091	fecA	Fe(3+) dicitrate transport protein	WP_101197259.1 TonB-dependent receptor: Paraglaciecola sp. MB-3u-78	PKH00449.1 ligand-gated channel: Paraglaciecola sp. MB-3u-78
gene_15878	1.09913	0.0446602	220.335	0.547421	2.00784	0.355927	16.71	6.63	10.95	4.11	12	50.4	28211	Alphaproteobacteria	28211	Alphaproteobacteria	K00215	dapB	4-hydroxy-tetrahydrodipicolinate reductase [EC:1.17.1.8]	WP_008035220.1 4-hydroxy-tetrahydrodipicolinate reductase: Rhodobacterales bacterium HTCC2255	EAU52169.1 dihydrodipicolinate reductase: alpha proteobacterium HTCC2255	ADI20372.1 dihydrodipicolinate reductase: uncultured alpha proteobacterium EB080_L27A02
gene_15909	1.53589	0.00434862	429.926	0.538586	2.8517	0.0766919	22.95	10.63	23.19	5.64	23.88	86.29	2	Bacteria	2	Bacteria	K13787	idsA	geranylgeranyl diphosphate synthase, type I [EC:2.5.1.1 2.5.1.10 2.5.1.29]	WP_108863422.1 geranylgeranyl pyrophosphate synthase: Rhodobacteraceae bacterium Water-Bin34
gene_15910	1.79614	0.000871339	401.657	0.53953	3.32908	0.0241803	19.56	4.82	12.16	2.6	13.58	52.72	2	Bacteria	2	Bacteria	K10027	crtI	phytoene desaturase [EC:1.3.99.26 1.3.99.28 1.3.99.29 1.3.99.31]	WP_008035608.1 phytoene desaturase: Rhodobacterales bacterium HTCC2255	EAU52387.1 phytoene dehydrogenase CrtI: alpha proteobacterium HTCC2255	ABL97598.1 crtI phytoene dehydrogenase: uncultured marine bacterium EB0_39F01
gene_15911	1.37724	0.0213796	118.128	0.598485	2.30121	0.227286	4.9	2.79	5.35	1.63	6.12	20.79	2	Bacteria	2	Bacteria	K02291	crtB	15-cis-phytoene synthase [EC:2.5.1.32]	RZO42441.1 squalene/phytoene synthase family protein: Rhodobacteraceae bacterium
gene_15923	1.57385	0.00252065	236.395	0.520996	3.02085	0.0521096	0.66	1.01	2.77	0.98	3.14	8.56	1986881	Verrucomicrobiaceae bacterium TMED86	1986881	Verrucomicrobiaceae bacterium TMED86				OUV18385.1 hypothetical protein CBC46_01490: Verrucomicrobiaceae bacterium TMED86
gene_15925	1.3603	0.036329	101.842	0.649858	2.09323	0.315292	7.37	3.61	6.41	1.47	6.61	25.47	28211	Alphaproteobacteria	367336	Rhodobacterales bacterium HTCC2255	K06857	tupC, vupC	tungstate transport system ATP-binding protein [EC:7.3.2.6]	WP_008034584.1 ATP-binding cassette domain-containing protein: Rhodobacterales bacterium HTCC2255	EAU53160.1 hypothetical protein OM2255_06510: Rhodobacterales bacterium HTCC2255
gene_15927	1.3259	0.0164557	201.926	0.552769	2.39865	0.191444	15.26	4.02	9.36	2.71	7.41	38.76	28211	Alphaproteobacteria	28211	Alphaproteobacteria	K03593	mrp, NUBPL	ATP-binding protein involved in chromosome partitioning	WP_108862607.1 Mrp/NBP35 family ATP-binding protein: Rhodobacteraceae bacterium Water-Bin34	RZO42923.1 iron-sulfur cluster carrier protein ApbC: Rhodobacteraceae bacterium
gene_15948	1.67263	0.0446969	83.9177	0.833195	2.0075	0.35609	0.67	1.61	2.81	0.17	2.91	8.17	31989	Rhodobacteraceae	31989	Rhodobacteraceae	K15576	nrtA, nasF, cynA	nitrate/nitrite transport system substrate-binding protein	WP_025053651.1 ABC transporter substrate-binding protein: Sulfitobacter noctilucae	KIN61776.1 putative nitrate transporter component: Sulfitobacter noctilucae
gene_15959	1.92502	0.011437	55.665	0.761163	2.52906	0.149313	0	1.4	4.93	0.58	2.5	9.41	28228	Colwellia	1911682	Colwellia agarivorans				WP_077338498.1 SapC family protein: Colwellia agarivorans
gene_15993	1.40288	0.014991	329.483	0.576699	2.4326	0.17971	7.99	2.36	11.58	5.49	8.94	36.36	28211	Alphaproteobacteria	367336	Rhodobacterales bacterium HTCC2255	K00036	G6PD, zwf	glucose-6-phosphate 1-dehydrogenase [EC:1.1.1.49 1.1.1.363]	WP_008033824.1 glucose-6-phosphate dehydrogenase: Rhodobacterales bacterium HTCC2255	EAU52692.1 glucose-6-phosphate 1-dehydrogenase: Rhodobacterales bacterium HTCC2255
gene_15994	1.44974	0.0350822	430.695	0.687925	2.10741	0.309011	19.81	2.38	23.56	12.08	15.3	73.13	28211	Alphaproteobacteria	28211	Alphaproteobacteria	K00134	GAPDH, gapA	glyceraldehyde 3-phosphate dehydrogenase [EC:1.2.1.12]	WP_008033826.1 type I glyceraldehyde-3-phosphate dehydrogenase: Rhodobacterales bacterium HTCC2255	EAU52693.1 glyceraldehyde-3-phosphate dehydrogenase, type I: Rhodobacterales bacterium HTCC2255
gene_16015	1.40466	0.0135835	171.551	0.569126	2.46809	0.167745	12.12	1.68	3.66	0.99	3.38	21.83	666509	Planktomarina temperata RCA23	666509	Planktomarina temperata RCA23	K01782	fadJ	3-hydroxyacyl-CoA dehydrogenase / enoyl-CoA hydratase / 3-hydroxybutyryl-CoA epimerase [EC:1.1.1.35 4.2.1.17 5.1.2.3]	AII85785.1 fatty acid oxidation complex alpha subunit FadJ: Planktomarina temperata RCA23
gene_16016	1.1631	0.0532256	92.3397	0.601681	1.93309	0.395044	10.65	4.64	10.08	3.91	8.96	38.24	666509	Planktomarina temperata RCA23	666509	Planktomarina temperata RCA23				AII85786.1 hypothetical protein RCA23_c02210: Planktomarina temperata RCA23
gene_16069	1.48102	0.00318781	386.734	0.502207	2.94902	0.0617348	29.88	6.79	21.42	8.01	19.57	85.67	31989	Rhodobacteraceae	31989	Rhodobacteraceae	K04771	degP, htrA	serine protease Do [EC:3.4.21.107]	ACF06957.1 perplasmic serine protease DO/DeqQ family protein: uncultured Roseobacter sp.
gene_16083	2.78542	0.000175009	122.162	0.742263	3.7526	0.00726485	0.17	1.37	6.7	0.26	4.51	13.01	1236	Gammaproteobacteria	247633	marine gamma proteobacterium HTCC2143	K02051	ABC.SN.S	NitT/TauT family transport system substrate-binding protein	WP_007223796.1 sulfonate ABC transporter substrate-binding protein: marine gamma proteobacterium HTCC2143	EAW32422.1 ABC transporter sulfonate/nitrate transport system substrate-binding protein: marine gamma proteobacterium HTCC2143
gene_16092	1.76203	0.00285464	101.901	0.590694	2.98297	0.057078	10.25	0.33	1.17	0.38	1.23	13.36	564608	Micromonas pusilla CCMP1545	564608	Micromonas pusilla CCMP1545				XP_003058054.1 predicted protein: Micromonas pusilla CCMP1545	EEH58005.1 predicted protein: Micromonas pusilla CCMP1545
gene_16148	3.86382	9.43924e-06	36.52	0.872265	4.42964	0.000754275	1.03	0.11	2.27	0.18	1.97	5.56	655184	Candidatus Thioglobus	655184	Candidatus Thioglobus	K21416	acoA	acetoin:2,6-dichlorophenolindophenol oxidoreductase subunit alpha [EC:1.1.1.-]	WP_114116001.1 thiamine pyrophosphate-dependent dehydrogenase E1 component subunit alpha: Candidatus Thioglobus singularis	AXE62678.1 hypothetical protein CRN91_08490: Candidatus Thioglobus sp. NP1
gene_16149	3.82948	1.67485e-05	38.8556	0.88968	4.30434	0.00119112	1.61	0.25	2.25	0.06	2.16	6.33	655184	Candidatus Thioglobus	655184	Candidatus Thioglobus	K21417	acoB	acetoin:2,6-dichlorophenolindophenol oxidoreductase subunit beta [EC:1.1.1.-]	WP_114116000.1 alpha-ketoacid dehydrogenase subunit beta: Candidatus Thioglobus singularis	AXE62677.1 alpha-ketoacid dehydrogenase subunit beta: Candidatus Thioglobus sp. NP1
gene_16150	2.84676	0.023671	11.5302	1.25828	2.26243	0.242729	0.14	0.12	0.61	0.13	1.15	2.15	655184	Candidatus Thioglobus	655184	Candidatus Thioglobus	K03710	K03710	GntR family transcriptional regulator	WP_114115999.1 GntR family transcriptional regulator: Candidatus Thioglobus singularis	AXE62676.1 hypothetical protein CRN91_08480: Candidatus Thioglobus sp. NP1
gene_16151	3.49596	0.00447887	17.0244	1.22997	2.8423	0.0783372	0.18	0.15	0.76	0	0.99	2.08	655184	Candidatus Thioglobus	655184	Candidatus Thioglobus				WP_114115997.1 hypothetical protein: Candidatus Thioglobus singularis	AXE62675.1 hypothetical protein CRN91_08475: Candidatus Thioglobus sp. NP1
gene_16152	5.33807	0.0318788	3.47883	2.48754	2.14593	NA	1.17	0	1.1	0	0.52	2.79	655184	Candidatus Thioglobus	655184	Candidatus Thioglobus				WP_114115996.1 sugar phosphate isomerase/epimerase: Candidatus Thioglobus singularis	AXE62674.1 hypothetical protein CRN91_08470: Candidatus Thioglobus sp. NP1
gene_16159	2.5528	9.57907e-06	616.482	0.576712	4.42646	0.00076342	0	7.84	46.01	4.13	23.6	81.58	1236	Gammaproteobacteria	28228	Colwellia				OUR81202.1 acyl-CoA dehydrogenase: Colwellia psychrerythraea
gene_16169	1.17794	0.0362459	224.028	0.562487	2.09416	0.314793	1.55	2.47	3.96	2.68	7.71	18.37	221822	Phaeobacter inhibens	221822	Phaeobacter inhibens				WP_076615275.1 hypothetical protein: Phaeobacter inhibens	APX14735.1 hypothetical protein BWR17_01980: Phaeobacter inhibens
gene_16267	3.47353	0.0181096	11.2101	1.46974	2.36337	0.203943	0.57	0.21	0.53	0	1.83	3.14	1986632	Alphaproteobacteria bacterium TMED199	1986632	Alphaproteobacteria bacterium TMED199	K00208	fabI	enoyl-[acyl-carrier protein] reductase I [EC:1.3.1.9 1.3.1.10]	OUW57234.1 enoyl-ACP reductase: Alphaproteobacteria bacterium TMED199
gene_16357	1.81651	0.00494253	94.5822	0.646272	2.81076	0.0837698	2.26	1.63	4.02	0.74	4.35	13	1408164	Betaproteobacteria bacterium MOLA814	1408164	Betaproteobacteria bacterium MOLA814				WP_023472573.1 TolC family protein: Betaproteobacteria bacterium MOLA814	ESS15672.1 Outer membrane efflux protein: Betaproteobacteria bacterium MOLA814
gene_16358	1.62152	0.00870665	111.884	0.618106	2.62336	0.123668	2.15	1.58	3.47	0.8	3.85	11.85	1408164	Betaproteobacteria bacterium MOLA814	1408164	Betaproteobacteria bacterium MOLA814	K22348	moxA	manganese oxidase [EC:1.16.3.3]	WP_023472574.1 hypothetical protein: Betaproteobacteria bacterium MOLA814	ESS15673.1 Copper resistance protein A precursor: Betaproteobacteria bacterium MOLA814
gene_16359	1.66693	0.0154895	55.4987	0.688607	2.42073	0.183687	1.73	2.09	5.5	1.39	5.51	16.22	1408164	Betaproteobacteria bacterium MOLA814	1408164	Betaproteobacteria bacterium MOLA814				ESS15674.1 plastocyanin: Betaproteobacteria bacterium MOLA814
gene_16399	1.38851	0.0322765	89.156	0.648543	2.14097	0.293602	0	6.85	15.23	3.44	11.56	37.08	2	Bacteria	2546360	Crocosphaera subtropica				WP_009544972.1 MULTISPECIES: hypothetical protein: Cyanothece	ACB51679.1 hypothetical protein cce_2329: Cyanothece sp. ATCC 51142
gene_16400	1.51929	0.0162597	349.89	0.632239	2.40303	0.189915	0	5.11	11.02	1.53	7.94	25.6	1913989	Gammaproteobacteria bacterium	1913989	Gammaproteobacteria bacterium				PCH96406.1 hypothetical protein COB83_05835: Gammaproteobacteria bacterium
gene_16405	1.47768	0.0246799	354.57	0.657805	2.24638	0.249035	12.34	7.34	7.45	2.7	20.73	50.56	745002	OM182 clade	745002	OM182 clade	K01637	E4.1.3.1, aceA	isocitrate lyase [EC:4.1.3.1]	KRO72368.1 hypothetical protein ABR69_08030, partial: OM182 bacterium BACL3 MAG-120507-bin80	KRP27160.1 isocitrate lyase: OM182 bacterium BACL3 MAG-120924-bin41
gene_16414	1.25715	0.0428291	80.7519	0.6207	2.02537	0.347173	0	1.13	2.23	0.87	2.53	6.76	2	Bacteria	1743159	Polynucleobacter yangtzensis				WP_068321933.1 ATP-binding protein: Polynucleobacter yangtzensis
gene_16415	1.82556	0.00172837	175.452	0.582627	3.13333	0.0398436	16.47	3.48	8.74	1.78	9.9	40.37	28211	Alphaproteobacteria	28211	Alphaproteobacteria	K00826	E2.6.1.42, ilvE	branched-chain amino acid aminotransferase [EC:2.6.1.42]	WP_008034733.1 aminotransferase class IV: Rhodobacterales bacterium HTCC2255	EAU53262.1 putative IlvE, Branched-chain amino acid aminotransferase/4-amino-4-deoxychorismate lyase: Rhodobacterales bacterium HTCC2255
gene_16416	1.57639	0.0323573	73.731	0.73664	2.13997	0.29395	9.54	2.59	4.48	0.69	5.31	22.61	204455	Rhodobacterales	204455	Rhodobacterales				WP_008034734.1 sulfotransferase family protein: Rhodobacterales bacterium HTCC2255	EAU53263.1 hypothetical protein OM2255_07025: Rhodobacterales bacterium HTCC2255
gene_16419	1.16692	0.0437268	146.597	0.57863	2.0167	0.351343	11.16	6.1	10.46	3.58	11.21	42.51	28211	Alphaproteobacteria	367336	Rhodobacterales bacterium HTCC2255	K00013	hisD	histidinol dehydrogenase [EC:1.1.1.23]	WP_008034737.1 histidinol dehydrogenase: Rhodobacterales bacterium HTCC2255	EAU53266.1 histidinol dehydrogenase: Rhodobacterales bacterium HTCC2255
gene_16420	1.08551	0.0308592	1559.54	0.502811	2.15888	0.285752	16.23	21.62	43.09	14.45	32.97	128.36	118884	unclassified Gammaproteobacteria	118884	unclassified Gammaproteobacteria	K04079	HSP90A, htpG	molecular chaperone HtpG	OUX43183.1 molecular chaperone HtpG: Gammaproteobacteria bacterium TMED278
gene_16421	1.1758	0.022546	407.244	0.515466	2.28104	0.235204	4.2	9.03	17.43	6.08	16.57	53.31	118884	unclassified Gammaproteobacteria	118884	unclassified Gammaproteobacteria	K00057	gpsA	glycerol-3-phosphate dehydrogenase (NAD(P)+) [EC:1.1.1.94]	RCL44448.1 NAD(P)-dependent glycerol-3-phosphate dehydrogenase: SAR86 cluster bacterium
gene_16424	1.89125	0.000511269	515.676	0.544278	3.47478	0.0162976	0.08	3.36	10.11	1.7	8.57	23.82	28228	Colwellia	28228	Colwellia	K02014	TC.FEV.OM	iron complex outermembrane recepter protein	WP_033095518.1 TonB-dependent receptor: Colwellia psychrerythraea	KGJ87061.1 TonB-dependent receptor: Colwellia psychrerythraea
gene_16541	1.17119	0.0468108	136.228	0.589128	1.98801	0.366545	4.08	2.18	3.8	1.21	3.81	15.08	1224	Proteobacteria	1224	Proteobacteria	K01669	phrB	deoxyribodipyrimidine photo-lyase [EC:4.1.99.3]	WP_108862871.1 deoxyribodipyrimidine photo-lyase: Rhodobacteraceae bacterium Water-Bin34	RZO42514.1 deoxyribodipyrimidine photo-lyase: Rhodobacteraceae bacterium
gene_16543	1.21542	0.0391567	159.104	0.589284	2.06254	0.329364	9.21	2.58	4.42	1.29	4.54	22.04	1224	Proteobacteria	1224	Proteobacteria	K06876	K06876	deoxyribodipyrimidine photolyase-related protein	RZO42516.1 cryptochrome/photolyase family protein: Rhodobacteraceae bacterium
gene_16597	1.22158	0.0120737	1256.86	0.486688	2.50998	0.154912	0.27	9.73	22.55	7.9	18.28	58.73	28228	Colwellia	28228	Colwellia	K02014	TC.FEV.OM	iron complex outermembrane recepter protein	WP_033095518.1 TonB-dependent receptor: Colwellia psychrerythraea	KGJ87061.1 TonB-dependent receptor: Colwellia psychrerythraea
gene_16623	1.88087	0.0120451	43.6423	0.749105	2.51082	0.15467	17.44	5	12.82	2.86	16.12	54.24	28211	Alphaproteobacteria	367336	Rhodobacterales bacterium HTCC2255				WP_008036303.1 amino acid ABC transporter substrate-binding protein: Rhodobacterales bacterium HTCC2255	EAU51983.1 putative amino acid ABC transporter, periplasmic amino acid-binding protein: alpha proteobacterium HTCC2255
gene_16624	1.70053	0.0180353	78.7233	0.719071	2.36489	0.203346	4.92	2.13	4.52	0.61	4.41	16.59	28211	Alphaproteobacteria	2015205	Rhodobacteraceae bacterium Water-Bin34	K02029	ABC.PA.P	polar amino acid transport system permease protein	WP_108864815.1 amino acid ABC transporter permease: Rhodobacteraceae bacterium Water-Bin34
gene_16636	1.25054	0.0462302	75.0151	0.627374	1.99329	0.36362	9.52	1.32	2.95	1.11	2.82	17.72	666509	Planktomarina temperata RCA23	666509	Planktomarina temperata RCA23				AII85824.1 NADPH dehydrogenase: Planktomarina temperata RCA23
gene_16658	1.10866	0.0343529	774.771	0.523963	2.11591	0.304885	0	25.4	45.31	14.09	39.47	124.27	1236	Gammaproteobacteria	1236	Gammaproteobacteria	K09798	K09798	uncharacterized protein	WP_114327661.1 divergent polysaccharide deacetylase family protein: Candidatus Colwellia aromaticivorans
gene_16678	1.79135	0.0308077	31.4842	0.829504	2.15955	0.285545	4.39	0.95	5.32	1.74	3.89	16.29	367336	Rhodobacterales bacterium HTCC2255	367336	Rhodobacterales bacterium HTCC2255	K00108	betA, CHDH	choline dehydrogenase [EC:1.1.99.1]	WP_008036509.1 choline dehydrogenase: Rhodobacterales bacterium HTCC2255	EAU52121.1 oxidoreductase, GMC family protein: alpha proteobacterium HTCC2255
gene_16694	1.86524	0.000698105	168.411	0.550167	3.39032	0.0205398	3.31	2.33	7.12	2.21	9.37	24.34	28211	Alphaproteobacteria	204455	Rhodobacterales				OUS06786.1 BMP family ABC transporter substrate-binding protein: Rhodobacterales bacterium 52_120_T64
gene_16695	2.42715	0.00409743	31.3242	0.845531	2.87056	0.0733909	0.68	0.22	0.78	0.18	1.38	3.24	28211	Alphaproteobacteria	28211	Alphaproteobacteria	K02056	ABC.SS.A	simple sugar transport system ATP-binding protein [EC:7.5.2.-]	PHQ97135.1 sugar ABC transporter ATP-binding protein: Marinosulfonomonas sp.
gene_16699	1.2512	0.0305535	134.697	0.5785	2.16284	0.284202	0	15.75	30.5	10	30.59	86.84	0		0
gene_16700	1.23292	0.0163103	932.953	0.513311	2.4019	0.190261	0.21	21.87	43.75	13.03	37.88	116.74	23	Shewanella colwelliana	23	Shewanella colwelliana				WP_069671724.1 helix-turn-helix transcriptional regulator: Shewanella colwelliana	OEG72985.1 transcriptional regulator: Shewanella colwelliana
gene_16701	2.2011	0.0101856	49.1784	0.856639	2.56946	0.138252	0	0.09	1.68	0.58	1.33	3.68	135622	Alteromonadales	983545	Glaciecola sp. 4H-3-7+YE-5				WP_013752701.1 DUF1302 family protein: Glaciecola sp. 4H-3-7+YE-5	AEE21363.1 protein of unknown function DUF1302: Glaciecola sp. 4H-3-7+YE-5
gene_16702	3.00777	0.000732729	60.2201	0.890655	3.37703	0.0212879	0	0.04	2.83	0.57	1.98	5.42	135622	Alteromonadales	983545	Glaciecola sp. 4H-3-7+YE-5				WP_013752702.1 DUF1329 domain-containing protein: Glaciecola sp. 4H-3-7+YE-5	AEE21364.1 hypothetical protein Glaag_0396: Glaciecola sp. 4H-3-7+YE-5
gene_16703	3.01568	0.036016	8.50725	1.43827	2.09675	0.313676	0	0.1	0.93	0.11	0.73	1.87	135622	Alteromonadales	135622	Alteromonadales				WP_013752703.1 glycosyl hydrolase: Glaciecola sp. 4H-3-7+YE-5	AEE21365.1 glycosyl hydrolase: Glaciecola sp. 4H-3-7+YE-5
gene_16720	1.51279	0.0541078	44.5059	0.785467	1.92597	0.398756	2.92	0.69	1.61	1.26	3.96	10.44	1224	Proteobacteria	2067395	Asaia sp. W19				WP_127102869.1 tail fiber protein: Asaia sp. W19	RUT25398.1 hypothetical protein C0V97_12510: Asaia sp. W19
gene_16723	1.80463	0.0363449	27.4968	0.862204	2.09305	0.315381	1.7	0.59	2.22	0.99	3.27	8.77	767892	Candidatus Puniceispirillum marinum	767892	Candidatus Puniceispirillum marinum				WP_013045254.1 hypothetical protein: Candidatus Puniceispirillum marinum	ADE38624.1 hypothetical protein SAR116_0381: Candidatus Puniceispirillum marinum IMCC1322
gene_16783	1.52533	0.00970446	103.587	0.5898	2.58619	0.133435	11.09	2.86	7.45	3.03	9.44	33.87	28211	Alphaproteobacteria	28211	Alphaproteobacteria	K01653	E2.2.1.6S, ilvH, ilvN	acetolactate synthase I/III small subunit [EC:2.2.1.6]	WP_008033810.1 acetolactate synthase small subunit: Rhodobacterales bacterium HTCC2255	EAU52686.1 acetolactate synthase small subunit: Rhodobacterales bacterium HTCC2255
gene_16784	1.70284	0.000974978	326.496	0.51638	3.29765	0.0263905	13.48	2.43	7.55	3	10.06	36.52	28211	Alphaproteobacteria	28211	Alphaproteobacteria	K01652	E2.2.1.6L, ilvB, ilvG, ilvI	acetolactate synthase I/II/III large subunit [EC:2.2.1.6]	WP_008033808.1 acetolactate synthase 3 large subunit: Rhodobacterales bacterium HTCC2255	EAU52685.1 acetolactate synthase III large subunit: Rhodobacterales bacterium HTCC2255
gene_16825	1.42984	0.0250896	133.253	0.638315	2.24002	0.251672	10.9	1.57	3.98	3.07	8.51	28.03	1986697	Euryarchaeota archaeon TMED97	1986697	Euryarchaeota archaeon TMED97				OUV24597.1 hypothetical protein CBC57_06710: Euryarchaeota archaeon TMED97
gene_16827	1.67646	0.0188325	57.2816	0.713742	2.34883	0.20897	2.97	0.3	0.85	0.48	1.64	6.24	1		1					BAQ90111.1 portal protein: uncultured Mediterranean phage uvMED
gene_16906	1.8276	0.0109731	46.9064	0.71852	2.54356	0.145266	28.16	5.82	24.73	6.77	19.53	85.01	0		0
gene_16914	1.40732	0.0397961	52.166	0.684542	2.05586	0.332478	0.77	0.94	2.52	0.96	2.5	7.69	1510460	Ascidiaceihabitans donghaensis	1510460	Ascidiaceihabitans donghaensis	K02033	ABC.PE.P	peptide/nickel transport system permease protein	WP_108829148.1 ABC transporter permease: Ascidiaceihabitans donghaensis	SPH22166.1 Glutathione transport system permease protein GsiC: Ascidiaceihabitans donghaensis
gene_17000	1.82546	0.01617	61.0446	0.759009	2.40506	0.189203	2.34	0.71	1.77	1.3	5.35	11.47	666509	Planktomarina temperata RCA23	666509	Planktomarina temperata RCA23	K10112	msmX, msmK, malK, sugC, ggtA, msiK	multiple sugar transport system ATP-binding protein	AII87988.1 putative ribose ABC transporter, ATP-binding protein RbsA: Planktomarina temperata RCA23
gene_17080	1.33223	0.0464809	69.6189	0.669124	1.991	0.364902	8.95	1.55	2.56	0.85	3.5	17.41	1986771	Gammaproteobacteria bacterium TMED95	1986771	Gammaproteobacteria bacterium TMED95				OUV20209.1 LLM class F420-dependent oxidoreductase: Gammaproteobacteria bacterium TMED95
gene_17142	1.79594	0.000330864	670.72	0.500282	3.58985	0.0117892	5.29	5.97	25.58	8.86	25.51	71.21	1236	Gammaproteobacteria	1236	Gammaproteobacteria	K02014	TC.FEV.OM	iron complex outermembrane recepter protein	EJP72919.1 TonB-dependent receptor: SAR86 cluster bacterium SAR86B
gene_17148	1.23865	0.0442803	80.146	0.615807	2.01143	0.353858	3.34	1.95	4.25	1.77	4.48	15.79	367336	Rhodobacterales bacterium HTCC2255	367336	Rhodobacterales bacterium HTCC2255				WP_008036937.1 phytanoyl-CoA dioxygenase: Rhodobacterales bacterium HTCC2255	EAU50648.1 phytanoyl-CoA dioxygenase family protein: alpha proteobacterium HTCC2255
gene_17150	1.39253	0.0404401	155.925	0.679541	2.04923	0.335568	0	2.71	4.59	0.69	4.32	12.31	0		1891207	Thaumasiovibrio subtropicus
gene_17152	1.28559	0.0424047	91.1904	0.633442	2.02953	0.345004	0	4.97	8.52	2.64	10.02	26.15	0		1736436	Afipia sp. Root123D2				KQW21049.1 hypothetical protein ASC80_12950: Afipia sp. Root123D2
gene_17166	1.92971	0.00292134	102.933	0.648446	2.9759	0.0580925	10.36	0.38	2.49	0.64	1.32	15.19	1224	Proteobacteria	1236	Gammaproteobacteria				WP_007231816.1 CoA transferase: gamma proteobacterium HTCC2207	EAS46334.1 CaiB/BaiF family protein: marine gamma proteobacterium HTCC2207
gene_17205	1.11158	0.0426521	184.409	0.548358	2.0271	0.346266	14.63	7.46	12.3	5.46	15.55	55.4	28211	Alphaproteobacteria	28211	Alphaproteobacteria	K01653	E2.2.1.6S, ilvH, ilvN	acetolactate synthase I/III small subunit [EC:2.2.1.6]	WP_008033810.1 acetolactate synthase small subunit: Rhodobacterales bacterium HTCC2255	EAU52686.1 acetolactate synthase small subunit: Rhodobacterales bacterium HTCC2255
gene_17206	1.37776	0.00677051	467.557	0.508787	2.70793	0.104032	29.17	5.37	10.83	3.81	12.95	62.13	28211	Alphaproteobacteria	28211	Alphaproteobacteria	K01652	E2.2.1.6L, ilvB, ilvG, ilvI	acetolactate synthase I/II/III large subunit [EC:2.2.1.6]	WP_108862907.1 acetolactate synthase 3 large subunit: Rhodobacteraceae bacterium Water-Bin34
gene_17239	1.65918	0.0175411	79.0433	0.698554	2.37517	0.199835	0	3.5	7.81	1.2	6.99	19.5	1408164	Betaproteobacteria bacterium MOLA814	1408164	Betaproteobacteria bacterium MOLA814	K01725	cynS	cyanate lyase [EC:4.2.1.104]	WP_023472068.1 cyanase: Betaproteobacteria bacterium MOLA814	ESS15167.1 Cyanate hydratase: Betaproteobacteria bacterium MOLA814
gene_17240	1.96126	0.0112947	47.7955	0.774145	2.53345	0.148019	0.72	0.93	3.72	0.49	1.78	7.64	1408164	Betaproteobacteria bacterium MOLA814	1408164	Betaproteobacteria bacterium MOLA814	K15578	nrtC, nasD	nitrate/nitrite transport system ATP-binding protein [EC:3.6.3.-]	WP_023472069.1 ABC transporter ATP-binding protein: Betaproteobacteria bacterium MOLA814	ESS15168.1 Bicarbonate transport ATP-binding protein CmpD: Betaproteobacteria bacterium MOLA814
gene_17241	2.04853	0.0253103	46.2019	0.915901	2.23663	0.252987	0.49	1.14	4.02	0.18	1.39	7.22	1408164	Betaproteobacteria bacterium MOLA814	1408164	Betaproteobacteria bacterium MOLA814	K15577	nrtB, nasE, cynB	nitrate/nitrite transport system permease protein	WP_023472070.1 nitrate ABC transporter permease: Betaproteobacteria bacterium MOLA814	ESS15169.1 Bicarbonate transport system permease protein CmpB: Betaproteobacteria bacterium MOLA814
gene_17242	2.26258	0.00471178	230.828	0.8006	2.82611	0.0809683	0.52	3.26	10.06	0.31	7.03	21.18	1408164	Betaproteobacteria bacterium MOLA814	1408164	Betaproteobacteria bacterium MOLA814	K15576	nrtA, nasF, cynA	nitrate/nitrite transport system substrate-binding protein	WP_023472071.1 ABC transporter substrate-binding protein: Betaproteobacteria bacterium MOLA814	ESS15170.1 Nitrate transport protein NrtA precursor: Betaproteobacteria bacterium MOLA814
gene_17311	1.14289	0.0396527	217.441	0.555514	2.05735	0.331823	0	5.88	11.63	3.63	9.24	30.38	1236	Gammaproteobacteria	2267621	Candidatus Colwellia aromaticivorans				WP_114326261.1 acyltransferase: Candidatus Colwellia aromaticivorans
gene_17318	1.75847	0.00100788	234.852	0.534764	3.28832	0.0270003	7.58	1.54	6.4	2.25	6.35	24.12	28211	Alphaproteobacteria	367336	Rhodobacterales bacterium HTCC2255	K01652	E2.2.1.6L, ilvB, ilvG, ilvI	acetolactate synthase I/II/III large subunit [EC:2.2.1.6]	WP_008033808.1 acetolactate synthase 3 large subunit: Rhodobacterales bacterium HTCC2255	EAU52685.1 acetolactate synthase III large subunit: Rhodobacterales bacterium HTCC2255
gene_17322	1.32408	0.0107793	270.608	0.519294	2.54977	0.143588	11.23	2.56	7.29	3.36	7.41	31.85	666509	Planktomarina temperata RCA23	666509	Planktomarina temperata RCA23	K01897	ACSL, fadD	long-chain acyl-CoA synthetase [EC:6.2.1.3]	AII88364.1 putative long-chain-fatty-acid-CoA ligase: Planktomarina temperata RCA23
gene_17334	1.34079	0.0138062	232.138	0.544533	2.46227	0.169718	0	8.13	17.76	5.2	15.83	46.92	135622	Alteromonadales	43656	Pseudoalteromonas denitrificans				WP_091990733.1 IS3 family transposase: Pseudoalteromonas denitrificans
gene_17344	1.64048	0.0527586	30.6107	0.846968	1.93689	0.393064	9.09	0.49	1.04	0.2	1.11	11.93	1236	Gammaproteobacteria	1236	Gammaproteobacteria				WP_007228650.1 NAD(P)/FAD-dependent oxidoreductase: marine gamma proteobacterium HTCC2148	EEB79198.1 FAD dependent oxidoreductase, putative: marine gamma proteobacterium HTCC2148
gene_17355	1.19592	0.0348903	215.066	0.566885	2.10963	0.307922	0	1.82	3.26	0.96	3.07	9.11	231447	Desulfobulbus japonicus	231447	Desulfobulbus japonicus				WP_028582322.1 hypothetical protein: Desulfobulbus japonicus
gene_17429	1.59929	0.0029669	479.893	0.538274	2.97115	0.0586809	21.66	8.68	18.36	4.58	21.79	75.07	28211	Alphaproteobacteria	2015205	Rhodobacteraceae bacterium Water-Bin34				WP_108863003.1 LysM peptidoglycan-binding domain-containing protein, partial: Rhodobacteraceae bacterium Water-Bin34
gene_17438	1.74846	0.0346408	46.3615	0.82766	2.11253	0.30649	3.17	0.45	1.08	0.1	0.78	5.58	1986771	Gammaproteobacteria bacterium TMED95	1986771	Gammaproteobacteria bacterium TMED95	K03520	coxL, cutL	aerobic carbon-monoxide dehydrogenase large subunit [EC:1.2.5.3]	OUV20068.1 carbon monoxide dehydrogenase: Gammaproteobacteria bacterium TMED95
gene_17496	1.63908	0.0457223	34.932	0.820381	1.99795	0.361126	0	0.25	1.54	0.61	1.12	3.52	1922919	Hubei levi-like virus 7	1922919	Hubei levi-like virus 7				APG77229.1 hypothetical protein: Hubei levi-like virus 7
gene_17510	1.20122	0.0298434	147.351	0.553006	2.17216	0.280296	12.58	3.75	7.55	3.33	8.68	35.89	28211	Alphaproteobacteria	28211	Alphaproteobacteria				WP_008036153.1 siderophore-interacting protein: Rhodobacterales bacterium HTCC2255	EAU51901.1 vulnibactin utilization protein ViuB: alpha proteobacterium HTCC2255
gene_17511	1.34569	0.0436623	93.6666	0.66707	2.01732	0.351034	8.5	3.94	6.35	1.49	7.46	27.74	367336	Rhodobacterales bacterium HTCC2255	367336	Rhodobacterales bacterium HTCC2255	K00969	nadD	nicotinate-nucleotide adenylyltransferase [EC:2.7.7.18]	WP_008036154.1 nicotinate-nucleotide adenylyltransferase: Rhodobacterales bacterium HTCC2255	EAU51902.1 nicotinic acid mononucleotide adenyltransferase: alpha proteobacterium HTCC2255
gene_17521	1.89406	0.00195804	87.2707	0.611672	3.09652	0.0434964	0	1.03	3.55	1.06	4.18	9.82	455436	Glaciecola sp. HTCC2999	455436	Glaciecola sp. HTCC2999	K01710	E4.2.1.46, rfbB, rffG	dTDP-glucose 4,6-dehydratase [EC:4.2.1.46]	WP_010180030.1 dTDP-glucose 4,6-dehydratase: Glaciecola sp. HTCC2999
gene_17522	1.96248	0.00911903	48.9308	0.752612	2.60756	0.1279	0	0.96	3.23	0.44	2.23	6.86	2	Bacteria	1236	Gammaproteobacteria	K00973	E2.7.7.24, rfbA, rffH	glucose-1-phosphate thymidylyltransferase [EC:2.7.7.24]	WP_087539495.1 glucose-1-phosphate thymidylyltransferase RfbA: Acinetobacter junii	AWA49316.1 glucose-1-phosphate thymidylyltransferase: Acinetobacter junii
gene_17523	1.92097	0.0291406	27.7947	0.880541	2.18158	0.276079	0	0.57	1.65	0.23	1.38	3.83	2	Bacteria	1236	Gammaproteobacteria	K00067	rfbD, rmlD	dTDP-4-dehydrorhamnose reductase [EC:1.1.1.133]	WP_065956097.1 dTDP-4-dehydrorhamnose reductase: Alishewanella sp. HH-ZS	OCW96332.1 dTDP-4-dehydrorhamnose reductase: Alishewanella sp. HH-ZS
gene_17552	1.24095	0.0455585	99.4049	0.620642	1.99946	0.360274	9.56	5.53	9.66	3.01	10.49	38.25	1224	Proteobacteria	1224	Proteobacteria	K01997	livH	branched-chain amino acid transport system permease protein	WP_108862875.1 branched-chain amino acid ABC transporter permease: Rhodobacteraceae bacterium Water-Bin34	OUV18985.1 branched-chain amino acid ABC transporter permease: Gammaproteobacteria bacterium TMED95	RZO42510.1 branched-chain amino acid ABC transporter permease: Rhodobacteraceae bacterium
gene_17557	1.87804	0.00853292	125.296	0.714023	2.63022	0.121891	2.73	0.17	1.14	0.7	2.05	6.79	41875	Bathycoccus prasinos	41875	Bathycoccus prasinos				XP_007513626.1 filamin like protein: Bathycoccus prasinos	CCO16151.1 filamin like protein: Bathycoccus prasinos
gene_17558	0.999871	0.0496865	389.338	0.509448	1.96265	0.37924	0	7.89	12.46	6	15.23	41.58	28228	Colwellia	28228	Colwellia				ALK44147.1 Methionine transporter MetT: Colwellia sp. C1
gene_17560	1.20901	0.0151538	446.403	0.497805	2.42868	0.180983	0	17.9	37.35	14.74	37.76	107.75	28228	Colwellia	2267621	Candidatus Colwellia aromaticivorans	K03528	zipA	cell division protein ZipA	WP_114326966.1 cell division protein ZipA: Candidatus Colwellia aromaticivorans
gene_17588	1.29821	0.0421852	89.2938	0.638978	2.03169	0.344006	5.59	1.43	2.69	0.73	2.59	13.03	1986741	Gammaproteobacteria bacterium TMED182	1986741	Gammaproteobacteria bacterium TMED182				RPG48715.1 acyl-CoA synthetase: Gammaproteobacteria bacterium TMED182
[truncated: 12,122 more rows]
